# Supplementary material for: The unique composition of Indian gut microbiome, gene catalogue, and associated fecal metabolome deciphered using multi-omics approaches
Source: Gigascience. 2019 Jan 30;8(3):giz004. doi: 10.1093/gigascience/giz004 (PMC6394208; doi:10.1093/gigascience/giz004)
Supplement: Supplemental Files [file giz004_supplemental_files.zip]

Archive with 20 entries (20 files):
- Additional_file_1.doc
- Additional_file_10.xlsx
- Additional_file_11.xlsx
- Additional_file_12.xlsx
- Additional_file_13.xlsx
- Additional_file_14.xlsx
- Additional_file_15.xlsx
- Additional_file_16.xlsx
- Additional_file_17.xlsx
- Additional_file_18.xlsx
- Additional_file_2.xlsx
- Additional_file_3.xlsx
- Additional_file_4.xlsx
- Additional_file_5.docx
- Additional_File_6.xlsx
- Additional_file_7.xlsx
- Additional_file_8.xlsx
- Additional_file_9.xlsx
- Supplementary_Figure_1.jpg
- Supplementary_Table_1.xlsx
