# Supplementary material for: The unique composition of Indian gut microbiome, gene catalogue, and associated fecal metabolome deciphered using multi-omics approaches
Source: Gigascience. 2019 Jan 30;8(3):giz004. doi: 10.1093/gigascience/giz004 (PMC6394208; doi:10.1093/gigascience/giz004)
Supplement: Supplemental Files [file giz004_supplemental_files.zip › Additional_file_10.xlsx]

## Sheet: TABLE
Genes	Cluster-1 Mean (%)	Cluster-2 Mean (%)	FDR Adj. P-value (NB Model based Wald test)
Bifidobacterium	0.374797	4.11691	4.86187e-17
Akkermansia	0.00252195	0.305291	4.57027e-14
Prevotella	55.9121	12.4241	7.85364e-13
Eggerthella	4.28826e-05	0.036261	1.69829e-10
Actinomyces	0.000545984	0.00746463	1.35281e-08
Butyrivibrio	0.506466	0.216045	2.37703e-07
Asteroleplasma	0.543908	0.250702	7.13551e-07
Atopobium	0.00221846	0.022435	3.86343e-06
Moryella	0.00566526	0.0228765	3.10201e-05
Epulopiscium	0.001471	0.0125718	3.10201e-05
Veillonella	0.0468296	0.671981	8.3797e-05
Sutterella	0.22973	0.110988	0.000604164
Holdemania	0.000929691	0.0242208	0.00271861
Desulfovibrio	0.0131493	0.0429676	0.00271861
Actinobacillus	0.00425218	0.00107581	0.00369756
Rothia	0.00229639	0.00856117	0.00403978
Turicibacter	0.0118125	0.00387328	0.00433082
Anaerofilum	3.39559e-05	0.000982609	0.00433082
Streptococcus	0.0549739	0.170693	0.00554468
Succinivibrio	3.05216	1.05986	0.00554468
Megamonas	0.497575	0.430238	0.00554468
Lachnospira	0.977843	0.808603	0.00554468
Anaerovorax	0.00276704	0.0134033	0.00596705
Gemella	0.000184514	0.00122849	0.0106068
Peptostreptococcus	0.000100074	0.00083203	0.0106068
Oxalobacter	0.000492118	0.00316412	0.0135697
Blautia	0.361704	0.938023	0.0137998
Citrobacter	0.0730135	0.188064	0.0152979
Syntrophomonas	0.000151147	0.00164809	0.0176347
Adlercreutzia	0.000255935	0.00549071	0.025008
Thiobacillus	0.000244064	0.00240945	0.0309499
Collinsella	0.206465	0.831955	0.0311781
Ruminococcus	0.394244	1.29806	0.031927
Campylobacter	0.000904044	0.000661917	0.0377706
Clostridium	0.448812	1.66867	0.0407399
Faecalibacterium	4.82186	9.88787	0.0464889
Lachnobacterium	0.00153074	0.0092323	0.0521123
Slackia	0.0422549	0.165456	0.0602053
Enterobacter	0.0221268	0.102716	0.0666431
Weissella	0.00421882	0.0601406	0.144128
Klebsiella	0.674179	2.09062	0.144128
Haemophilus	0.0669469	0.0981576	0.153004
Bacteroides	1.88452	6.03007	0.164702
Enterococcus	0.000108082	0.0107137	0.172951
Mitsuokella	1.16987	0.906793	0.172951
Bilophila	0.0189527	0.11949	0.223032
Catenibacterium	0.472085	0.182851	0.226201
Vibrio	0.0090794	0.00969988	0.226201
Dickeya	0.00992041	0.0258215	0.24382
Anaerostipes	0.0493256	0.0856469	0.254786
Pseudobutyrivibrio	0.133193	0.151355	0.257951
Salmonella	0.00101274	0.00527974	0.296066
Sedimentibacter	7.61505e-05	0.00107594	0.300623
Aggregatibacter	0.000279442	0.000932331	0.300641
Comamonas	0.0202601	0.0253734	0.309272
Anaerobiospirillum	0.0287232	0.00294624	0.331423
Phascolarctobacterium	0.231732	0.240608	0.344223
Megasphaera	2.64311	3.02541	0.344223
Stenotrophomonas	0.000332067	0.000565985	0.344223
Erwinia	0.000212344	0.000622012	0.349313
Coprococcus	0.151235	0.271786	0.349313
Anaeroplasma	0.00286626	0.00176404	0.3584
Sarcina	0.0115283	0.00585966	0.3646
Anaerospora	0.000979514	0.00345324	0.403561
Anaerofustis	4.8207e-06	0.00760511	0.403561
Fusibacter	0.000383783	0.00113605	0.408976
Fibrobacter	0.000488227	1.07424e-05	0.421539
Dialister	5.49325	8.74075	0.470989
Oribacterium	0.0120493	0.007033	0.482686
Parvimonas	0.000179694	0.00036891	0.527165
Lactococcus	0.000559432	0.00456776	0.615651
Fusobacterium	0.0116535	0.197586	0.62101
Micrococcus	0.000113162	0.000511435	0.659254
Saccharothrix	0.000988523	0.000618616	0.683629
Roseburia	2.98547	4.56352	0.727447
Catonella	0.00104466	0.000812728	0.758451
Gardnerella	4.0273e-06	0.000422945	0.761893
Staphylococcus	0.000668432	0.00145161	0.8125
Shuttleworthia	0.0365331	0.051485	0.848845
Oscillospira	0.000275744	0.000445352	0.848874
Paraprevotella	0.0268565	0.0571767	0.880117
Elusimicrobium	0.064102	0.180604	0.923925
Odoribacter	0.00466164	0.00453524	0.923925
Anaerotruncus	0.000199536	0.00151541	0.923925
Anaerovibrio	0.117326	3.66586e-05	0.923925
Acinetobacter	0.000276096	0.000473661	0.93046
Acidaminococcus	0.031611	0.0481536	0.93046
Succiniclasticum	0.000641997	0.000569277	0.93046
Lactobacillus	0.232082	0.3129	0.93046
Acetobacter	0.000538115	0.000158632	0.961595
Peptococcus	0.00135037	0.00162047	0.961595
Dorea	0.138774	0.295331	0.961595
Selenomonas	0.0199893	0.0160728	0.961595
Parabacteroides	0.0967847	0.183554	0.961595
Porphyromonas	0.000438603	3.47104e-06	0.961595
Kocuria	0.000192406	0.000594412	0.977685
Butyricimonas	0.0145599	0.0319092	0.992719
