# Supplementary material for: The unique composition of Indian gut microbiome, gene catalogue, and associated fecal metabolome deciphered using multi-omics approaches
Source: Gigascience. 2019 Jan 30;8(3):giz004. doi: 10.1093/gigascience/giz004 (PMC6394208; doi:10.1093/gigascience/giz004)
Supplement: Supplemental Files [file giz004_supplemental_files.zip › Additional_file_11.xlsx]

## Sheet: COMBINED_CLUSTER_TABLE_2
Samples	KO based Cluster (Metagenomic)	Genus based cluster (16Sr RNA)	Allocation in clusters
C10	Cluster 2	Cluster 1	DIFFERENT
C13	Cluster 1	Cluster 1	SAME
C14	Cluster 1	Cluster 1	SAME
C15	Cluster 1	Cluster 1	SAME
C16	Cluster 1	Cluster 1	SAME
C18	Cluster 1	Cluster 1	SAME
C19	Cluster 1	Cluster 1	SAME
C2	Cluster 2	Cluster 2	SAME
C22	Cluster 2	Cluster 2	SAME
C23	Cluster 1	Cluster 1	SAME
C24	Cluster 2	Cluster 2	SAME
C25	Cluster 2	Cluster 2	SAME
C3	Cluster 1	Cluster 1	SAME
C4	Cluster 2	Cluster 2	SAME
C5	Cluster 2	Cluster 2	SAME
C6	Cluster 2	Cluster 1	DIFFERENT
C7	Cluster 1	Cluster 1	SAME
C9	Cluster 2	Cluster 1	DIFFERENT
HA	Cluster 1	Cluster 1	SAME
HAA	Cluster 1	Cluster 2	DIFFERENT
HAB	Cluster 2	Cluster 2	SAME
HAC	Cluster 2	Cluster 2	SAME
HAD	Cluster 1	Cluster 1	SAME
HAE	Cluster 1	Cluster 1	SAME
HAF	Cluster 1	Cluster 1	SAME
HAG	Cluster 1	Cluster 1	SAME
HAH	Cluster 1	Cluster 1	SAME
HAI	Cluster 1	Cluster 1	SAME
HAJ	Cluster 2	Cluster 2	SAME
HAK	Cluster 1	Cluster 1	SAME
HAL	Cluster 1	Cluster 1	SAME
HAM	Cluster 2	Cluster 2	SAME
HAN	Cluster 2	Cluster 2	SAME
HAO	Cluster 1	Cluster 1	SAME
HAP	Cluster 1	Cluster 1	SAME
HAR	Cluster 1	Cluster 1	SAME
HAT	Cluster 1	Cluster 1	SAME
HAU	Cluster 2	Cluster 2	SAME
HAV	Cluster 2	Cluster 2	SAME
HAX	Cluster 2	Cluster 2	SAME
HAZ	Cluster 2	Cluster 2	SAME
HB	Cluster 1	Cluster 1	SAME
HBA	Cluster 1	Cluster 1	SAME
HBB	Cluster 1	Cluster 2	DIFFERENT
HBC	Cluster 1	Cluster 2	DIFFERENT
HBD	Cluster 1	Cluster 2	DIFFERENT
HBE	Cluster 2	Cluster 2	SAME
HBF	Cluster 2	Cluster 2	SAME
HBG	Cluster 2	Cluster 2	SAME
HBH	Cluster 2	Cluster 2	SAME
HBI	Cluster 2	Cluster 2	SAME
HBJ	Cluster 2	Cluster 2	SAME
HBK	Cluster 2	Cluster 2	SAME
HBL	Cluster 1	Cluster 2	DIFFERENT
HBM	Cluster 2	Cluster 2	SAME
HBR	Cluster 2	Cluster 2	SAME
HBV	Cluster 2	Cluster 2	SAME
HBW	Cluster 2	Cluster 2	SAME
HBY	Cluster 2	Cluster 2	SAME
HBZ	Cluster 2	Cluster 2	SAME
HC	Cluster 1	Cluster 1	SAME
HCA	Cluster 2	Cluster 2	SAME
HCB	Cluster 2	Cluster 2	SAME
HCD	Cluster 2	Cluster 2	SAME
HCF	Cluster 2	Cluster 2	SAME
HCH	Cluster 1	Cluster 2	DIFFERENT
HCI	Cluster 2	Cluster 2	SAME
HCJ	Cluster 2	Cluster 2	SAME
HCK	Cluster 2	Cluster 2	SAME
HCL	Cluster 1	Cluster 1	SAME
HCM	Cluster 1	Cluster 2	DIFFERENT
HCN	Cluster 2	Cluster 2	SAME
HCO	Cluster 1	Cluster 1	SAME
HCP	Cluster 2	Cluster 2	SAME
HCQ	Cluster 2	Cluster 2	SAME
HCR	Cluster 2	Cluster 2	SAME
HCS	Cluster 1	Cluster 2	DIFFERENT
HCT	Cluster 2	Cluster 2	SAME
HCU	Cluster 2	Cluster 1	DIFFERENT
HCV	Cluster 1	Cluster 2	DIFFERENT
HCW	Cluster 2	Cluster 2	SAME
HCY	Cluster 2	Cluster 2	SAME
HCZ	Cluster 2	Cluster 2	SAME
HD	Cluster 1	Cluster 1	SAME
HDA	Cluster 2	Cluster 2	SAME
HDB	Cluster 2	Cluster 2	SAME
HDC	Cluster 2	Cluster 2	SAME
HDD	Cluster 2	Cluster 2	SAME
HDE	Cluster 2	Cluster 2	SAME
HDF	Cluster 2	Cluster 2	SAME
HE	Cluster 1	Cluster 1	SAME
HF	Cluster 1	Cluster 1	SAME
HG	Cluster 1	Cluster 1	SAME
HI	Cluster 1	Cluster 1	SAME
HJ	Cluster 1	Cluster 1	SAME
HK	Cluster 1	Cluster 1	SAME
HL	Cluster 2	Cluster 2	SAME
HM	Cluster 2	Cluster 2	SAME
HN	Cluster 1	Cluster 1	SAME
HO	Cluster 1	Cluster 1	SAME
HP	Cluster 1	Cluster 1	SAME
HQ	Cluster 1	Cluster 1	SAME
HR	Cluster 1	Cluster 1	SAME
HS	Cluster 1	Cluster 1	SAME
HT	Cluster 2	Cluster 1	DIFFERENT
HU	Cluster 1	Cluster 1	SAME
HV	Cluster 2	Cluster 2	SAME
HW	Cluster 2	Cluster 2	SAME
HY	Cluster 2	Cluster 2	SAME
HZ	Cluster 1	Cluster 1	SAME
