# Supplementary material for: The unique composition of Indian gut microbiome, gene catalogue, and associated fecal metabolome deciphered using multi-omics approaches
Source: Gigascience. 2019 Jan 30;8(3):giz004. doi: 10.1093/gigascience/giz004 (PMC6394208; doi:10.1093/gigascience/giz004)
Supplement: Supplemental Files [file giz004_supplemental_files.zip › Additional_file_12.xlsx]

## Sheet: ODDS_RATIO_TABLE
KEGG Functions enriched in Cluster1 and Cluster2
KO_ID	Odds Ratio (Cluster1/Cluster2)	Log Odds Ratio (Cluster1/Cluster2)	Adjusted P-value (NB Model based Wald test)	Function
K01618	40.8764	5.3532	0.365539	4-oxalocrotonate decarboxylase [EC:4.1.1.77]
K10843	30.6573	4.93816	1	DNA excision repair protein ERCC-3 [EC:3.6.4.12]
K15855	22.6889	4.50392	5.77944e-05	exo-1,4-beta-D-glucosaminidase [EC:3.2.1.165]
K08802	18.1827	4.1845	0.890214	SNF related kinase [EC:2.7.11.1]
K13832	17.0318	4.09016	1	3-dehydroquinate dehydratase / shikimate dehydrogenase [EC:4.2.1.10 1.1.1.25]
K12549	16.4641	4.04125	0.812852	surface adhesion protein
K09510	15.1158	3.91798	1	DnaJ homolog subfamily B member 4
K16043	11.9223	3.57559	1	scyllo-inositol dehydrogenase (NAD+) [EC:1.1.1.-]
K13998	11.0707	3.46867	1	dihydrofolate reductase / thymidylate synthase [EC:1.5.1.3 2.1.1.45]
K01188	10.3022	3.36488	2.49454e-20	beta-glucosidase [EC:3.2.1.21]
K15660	10.2191	3.3532	0.909037	arthrofactin-type cyclic lipopeptide synthetase C
K00992	9.64305	3.26949	0.00148417	2-C-methyl-D-erythritol 4-phosphate cytidylyltransferase [EC:2.7.7.60]
K03857	9.58041	3.26009	0.992484	phosphatidylinositol glycan, class A [EC:2.4.1.198]
K08714	7.66432	2.93816	0.744594	voltage-gated sodium channel
K14768	7.66432	2.93816	1	U3 small nucleolar RNA-associated protein 7
K11079	7.49401	2.90574	0.995426	mannopine transport system permease protein
K04788	6.98305	2.80386	0.950331	mycobactin phenyloxazoline synthetase
K08866	6.86212	2.77866	0.950331	serine/threonine-protein kinase TTK/MPS1 [EC:2.7.12.1]
K00785	6.81273	2.76823	1	beta-galactosamide-alpha-2,3-sialyltransferase [EC:2.4.99.-]
K12048	6.59984	2.72243	1	ComB10 competence protein
K08874	5.96114	2.57559	1	transformation/transcription domain-associated protein
K06160	5.96114	2.57559	1	putative ATP-binding cassette transporter
K14680	5.27987	2.4005	0.927085	RNA ligase [EC:6.5.1.3]
K01884	5.10955	2.3532	0.706172	cysteinyl-tRNA synthetase, unknown class [EC:6.1.1.16]
K12599	5.10955	2.3532	1	antiviral helicase SKI2 [EC:3.6.4.-]
K00811	5.10955	2.3532	1	aspartate aminotransferase, chloroplastic [EC:2.6.1.1]
K00518	5.10955	2.3532	1	nickel superoxide dismutase [EC:1.15.1.1]
K02993	5.10955	2.3532	1	small subunit ribosomal protein S7e
K03462	5.10955	2.3532	1	nicotinamide phosphoribosyltransferase [EC:2.4.2.12]
K03283	5.02953	2.33042	0.212269	heat shock 70kDa protein 1/8
K06974	4.88936	2.28965	2.23265e-08	23S rRNA (adenine1618-N6)-methyltransferase [EC:2.1.1.181]
K10780	4.68375	2.22767	0.937266	enoyl-[acyl-carrier protein] reductase III [EC:1.3.1.104]
K12508	4.39507	2.13589	0.0151017	feruloyl-CoA synthase [EC:6.2.1.34]
K08800	4.26903	2.09391	0.11512	NUAK family, SNF1-like kinase [EC:2.7.11.1]
K17584	4.25796	2.09016	1	phosphorylated CTD-interacting factor 1
K02676	4.25796	2.09016	1	type IV pilus assembly protein PilZ
K10227	4.25796	2.09016	1	sorbitol/mannitol transport system substrate-binding protein
K02997	4.25796	2.09016	1	small subunit ribosomal protein S9e
K03115	4.25796	2.09016	1	casein kinase II subunit beta
K08687	4.25796	2.09016	1	N-carbamoylsarcosine amidase [EC:3.5.1.59]
K01592	4.22755	2.07982	0.564219	tyrosine decarboxylase [EC:4.1.1.25]
K06985	4.13082	2.04643	0.000176902	aspartyl protease family protein
K01965	4.1206	2.04285	4.30182e-11	propionyl-CoA carboxylase alpha chain [EC:6.4.1.3]
K05787	4.11165	2.03972	1.88749e-19	DNA-binding protein HU-alpha
K15654	4.06144	2.02199	0.898584	surfactin family lipopeptide synthetase A
K04035	3.97409	1.99063	0.920189	magnesium-protoporphyrin IX monomethyl ester (oxidative) cyclase [EC:1.14.13.81]
K12997	3.91834	1.97024	5.54153e-08	rhamnosyltransferase [EC:2.4.1.-]
K01184	3.91371	1.96854	6.12346e-09	polygalacturonase [EC:3.2.1.15]
K06990	3.87104	1.95272	6.45261e-06	aspartate dehydrogenase [EC:1.4.1.21]
K01235	3.85053	1.94506	1.9451e-26	alpha-glucuronidase [EC:3.2.1.139]
K06900	3.75988	1.91068	0.1319	nucleoid-associated protein
K01392	3.60102	1.84841	0.46221	thimet oligopeptidase [EC:3.4.24.15]
K14136	3.58927	1.84369	4.73079e-08	decaprenyl-phosphate phosphoribosyltransferase [EC:2.4.2.45]
K17497	3.40637	1.76823	0.843432	phosphomannomutase [EC:5.4.2.8]
K09188	3.40637	1.76823	0.928104	histone-lysine N-methyltransferase MLL3 [EC:2.1.1.43]
K03010	3.40637	1.76823	0.918317	DNA-directed RNA polymerase II subunit RPB2 [EC:2.7.7.6]
K10770	3.40637	1.76823	1	alkylated DNA repair protein alkB homolog 8 [EC:1.14.11.- 2.1.1.229]
K06640	3.40637	1.76823	1	serine/threonine-protein kinase ATR [EC:2.7.11.1]
K13177	3.40637	1.76823	1	ATP-dependent RNA helicase DDX1 [EC:3.6.4.13]
K14779	3.40637	1.76823	1	ATP-dependent RNA helicase DDX52/ROK1 [EC:3.6.4.13]
K12282	3.40637	1.76823	1	MSHA biogenesis protein MshL
K02979	3.40637	1.76823	1	small subunit ribosomal protein S28e
K01157	3.35124	1.74469	0.0392014	type III restriction enzyme [EC:3.1.21.5]
K01259	3.20382	1.67979	2.2687e-17	proline iminopeptidase [EC:3.4.11.5]
K03579	3.1723	1.66553	2.10535e-14	ATP-dependent helicase HrpB [EC:3.6.4.13]
K07495	3.1062	1.63515	1.2384e-08	putative transposase
K09802	3.10518	1.63468	1.95298e-16	hypothetical protein
K17838	3.09022	1.62771	0.000386664	beta-lactamase class D [EC:3.5.2.6]
K05794	2.9835	1.57701	1.64888e-15	tellurite resistance protein TerC
K05575	2.98057	1.57559	1	NAD(P)H-quinone oxidoreductase subunit 4 [EC:1.6.5.3]
K16299	2.98057	1.57559	0.876454	ATP-binding cassette, subfamily C, bacterial EexD
K13095	2.98057	1.57559	1	splicing factor 1
K06019	2.9605	1.56584	2.09472e-05	pyrophosphatase PpaX [EC:3.6.1.1]
K06921	2.94005	1.55584	2.86618e-19	7-cyano-7-deazaguanine synthase [EC:6.3.4.20]
K06891	2.86187	1.51696	1.97372e-24	ATP-dependent Clp protease adaptor protein ClpS
K07000	2.81913	1.49525	5.16122e-16	phospholipase/carboxylesterase
K00045	2.80973	1.49043	9.67586e-08	mannitol 2-dehydrogenase [EC:1.1.1.67]
K03146	2.79958	1.48521	0.000152617	thiamine biosynthetic enzyme
K05791	2.77599	1.473	0.00113679	tellurium resistance protein TerZ
K17754	2.76767	1.46867	0.931358	cyclopentanol dehydrogenase [EC:1.1.1.163]
K00231	2.74058	1.45448	5.64338e-07	oxygen-dependent protoporphyrinogen oxidase [EC:1.3.3.4]
K06215	2.71596	1.44146	3.64043e-28	pyridoxine biosynthesis protein [EC:4.-.-.-]
K12278	2.70288	1.4345	0.170021	MSHA biogenesis protein MshG
K03694	2.69672	1.4312	7.74656e-26	ATP-dependent Clp protease ATP-binding subunit ClpA
K02021	2.69671	1.4312	0.918317	putative ABC transport system ATP-binding protein
K01005	2.6929	1.42916	3.39158e-16	phosphatidylcholine synthase [EC:2.7.8.24]
K16211	2.68937	1.42727	1.13971e-18	maltose/moltooligosaccharide transporter
K03929	2.66398	1.41358	4.92251e-23	para-nitrobenzyl esterase [EC:3.1.1.-]
K13963	2.66218	1.41261	2.80659e-15	serpin B
K01212	2.61641	1.38759	6.43614e-18	levanase [EC:3.2.1.65]
K00571	2.61443	1.3865	1.4795e-06	site-specific DNA-methyltransferase (adenine-specific) [EC:2.1.1.72]
K01802	2.60206	1.37966	6.62245e-24	peptidylprolyl isomerase [EC:5.2.1.8]
K07273	2.56972	1.36161	2.31718e-24	lysozyme
K07405	2.56345	1.35809	1.596e-16	alpha-amylase [EC:3.2.1.1]
K17868	2.55477	1.3532	1	diphthamide biosynthesis protein 7
K10754	2.55477	1.3532	1	replication factor C subunit 1
K01371	2.55477	1.3532	1	cathepsin K [EC:3.4.22.38]
K14548	2.55477	1.3532	1	U3 small nucleolar RNA-associated protein 4
K12844	2.55477	1.3532	1	U4/U6 small nuclear ribonucleoprotein PRP31
K07976	2.55477	1.3532	1	Rab family, other
K14569	2.55477	1.3532	1	ribosome biogenesis protein BMS1
K16494	2.55477	1.3532	1	protocadherin beta
K17893	2.55477	1.3532	1	ubiquinol oxidase [EC:1.10.3.11]
K16700	2.55477	1.3532	1	amylovoran biosynthesis glycosyltransferase AmsB [EC:2.4.-.-]
K02728	2.55477	1.3532	1	20S proteasome subunit alpha 3 [EC:3.4.25.1]
K10858	2.55477	1.3532	1	DNA mismatch repair protein PMS2
K15446	2.55477	1.3532	1	tRNA:m4X modification enzyme [EC:2.1.1.225]
K08683	2.55477	1.3532	1	3-hydroxyacyl-CoA dehydrogenase / 3-hydroxy-2-methylbutyryl-CoA dehydrogenase [EC:1.1.1.35 1.1.1.178]
K03094	2.55477	1.3532	1	S-phase kinase-associated protein 1
K07190	2.55477	1.3532	1	phosphorylase kinase alpha/beta subunit
K14996	2.55477	1.3532	1	solute carrier family 38 (sodium-coupled neutral amino acid transporter), member 10
K14457	2.55477	1.3532	1	2-acylglycerol O-acyltransferase 2 [EC:2.3.1.22]
K14376	2.55477	1.3532	1	poly(A) polymerase [EC:2.7.7.19]
K15407	2.55477	1.3532	1	queuine tRNA-ribosyltransferase subunit QTRTD1 [EC:2.4.2.29]
K02144	2.55477	1.3532	1	V-type H+-transporting ATPase 54 kD subunit [EC:3.6.3.14]
K12812	2.55477	1.3532	1	ATP-dependent RNA helicase UAP56/SUB2 [EC:3.6.4.13]
K05745	2.55477	1.3532	1	diaphanous 3
K03846	2.55477	1.3532	1	alpha-1,2-mannosyltransferase [EC:2.4.1.259 2.4.1.261]
K06638	2.55477	1.3532	1	mitotic spindle assembly checkpoint protein MAD1
K04505	2.55477	1.3532	1	presenilin 1 [EC:3.4.23.-]
K10866	2.55477	1.3532	1	DNA repair protein RAD50 [EC:3.6.-.-]
K01364	2.55456	1.35308	0.000160648	streptopain [EC:3.4.22.10]
K00684	2.54416	1.34719	8.31761e-23	leucyl/phenylalanyl-tRNA--protein transferase [EC:2.3.2.6]
K00924	2.52975	1.33899	6.99154e-15	phosphatidylinositol-4-phosphate 3-kinase [EC:2.7.1.154]
K09797	2.52084	1.3339	2.13017e-15	hypothetical protein
K06877	2.51232	1.32902	0.000334202	DEAD/DEAH box helicase domain-containing protein
K00903	2.50781	1.32643	0.0348538	protein-tyrosine kinase [EC:2.7.10.-]
K08138	2.50649	1.32567	4.88029e-19	MFS transporter, SP family, xylose:H+ symportor
K10742	2.50155	1.32282	0.0327965	DNA replication ATP-dependent helicase Dna2 [EC:3.6.4.12]
K12071	2.49141	1.31696	0.000776484	conjugal transfer pilus assembly protein TraD
K02319	2.45919	1.29818	0.627606	DNA polymerase I [EC:2.7.7.7]
K17230	2.44833	1.2918	0.493647	cytochrome subunit of sulfide dehydrogenase
K13043	2.41871	1.27424	2.82935e-18	N-succinyl-L-ornithine transcarbamylase [EC:2.1.3.11]
K09938	2.41095	1.2696	0.00806723	hypothetical protein
K00257	2.40751	1.26754	5.40626e-19	isoquinoline 1-oxidoreductase [EC:1.3.99.16]
K06860	2.35518	1.23584	0.560739	uncharacterized protein
K00208	2.35334	1.23471	5.03182e-26	enoyl-[acyl-carrier protein] reductase I [EC:1.3.1.9 1.3.1.10]
K00971	2.33583	1.22394	4.56876e-29	mannose-1-phosphate guanylyltransferase [EC:2.7.7.13]
K03077	2.33582	1.22393	3.58525e-22	L-ribulose-5-phosphate 4-epimerase [EC:5.1.3.4]
K08681	2.32786	1.219	1.38955e-24	glutamine amidotransferase [EC:2.6.-.-]
K00350	2.32071	1.21457	6.75516e-22	Na+-transporting NADH:ubiquinone oxidoreductase subunit E [EC:1.6.5.-]
K17229	2.31822	1.21302	0.10262	sulfide dehydrogenase [flavocytochrome c] flavoprotein chain [EC:1.8.2.3]
K06113	2.3128	1.20964	4.58922e-18	arabinan endo-1,5-alpha-L-arabinosidase [EC:3.2.1.99]
K03289	2.31265	1.20955	2.15784e-06	MFS transporter, NHS family, nucleoside permease
K00895	2.30252	1.20321	2.62596e-14	pyrophosphate--fructose-6-phosphate 1-phosphotransferase [EC:2.7.1.90]
K01181	2.28493	1.19215	9.08584e-24	endo-1,4-beta-xylanase [EC:3.2.1.8]
K07133	2.28346	1.19122	7.30237e-19	arylformamidase [EC:3.5.1.9]
K01422	2.28222	1.19044	2.38525e-15	putative membrane protein
K09124	2.27274	1.18443	5.57482e-05	hypothetical protein
K10943	2.26501	1.17952	0.00321133	two-component system, response regulator FlrC
K03814	2.23696	1.16154	6.47569e-25	monofunctional biosynthetic peptidoglycan transglycosylase [EC:2.4.1.-]
K12237	2.23543	1.16055	0.822129	nonribosomal peptide synthetase VibF
K09011	2.23491	1.16022	4.99984e-14	D-citramalate synthase [EC:2.3.1.182]
K00392	2.2307	1.15749	0.0146836	sulfite reductase (ferredoxin) [EC:1.8.7.1]
K03718	2.22687	1.15502	1.80419e-25	Lrp/AsnC family transcriptional regulator, regulator for asnA, asnC and gidA
K08075	2.22479	1.15367	0.162268	polynucleotide 3'-phosphatase [EC:3.1.3.32]
K01277	2.22056	1.15092	2.52684e-12	dipeptidyl-peptidase III [EC:3.4.14.4]
K15913	2.21414	1.14675	0.93436	UDP-N-acetylbacillosamine N-acetyltransferase [EC:2.3.1.203]
K07198	2.21414	1.14675	0.91719	5'-AMP-activated protein kinase, catalytic alpha subunit [EC:2.7.11.11]
K13581	2.20958	1.14377	0.000774853	modification methylase [EC:2.1.1.72]
K07263	2.20909	1.14345	4.31467e-20	zinc protease [EC:3.4.24.-]
K13598	2.20412	1.1402	0.863292	two-component system, NtrC family, nitrogen regulation sensor histidine kinase NtrY [EC:2.7.13.3]
K01492	2.19809	1.13625	2.56061e-14	phosphoribosylaminoimidazolecarboxamide formyltransferase [EC:2.1.2.3]
K03773	2.19059	1.13132	2.56751e-25	FKBP-type peptidyl-prolyl cis-trans isomerase FklB [EC:5.2.1.8]
K03164	2.16915	1.11713	0.32731	DNA topoisomerase II [EC:5.99.1.3]
K00331	2.16815	1.11647	1.72958e-25	NADH-quinone oxidoreductase subunit B [EC:1.6.5.3]
K03885	2.1586	1.11009	1.97722e-20	NADH dehydrogenase [EC:1.6.99.3]
K01719	2.15725	1.1092	3.80912e-19	uroporphyrinogen-III synthase [EC:4.2.1.75]
K03269	2.15679	1.10889	1.08281e-23	UDP-2,3-diacylglucosamine hydrolase [EC:3.6.1.54]
K16363	2.15106	1.10505	8.02993e-18	UDP-3-O-[3-hydroxymyristoyl] N-acetylglucosamine deacetylase / 3-hydroxyacyl-[acyl-carrier-protein] dehydratase [EC:3.5.1.108 4.2.1.59]
K01585	2.14063	1.09803	1.01444e-24	arginine decarboxylase [EC:4.1.1.19]
K07132	2.13804	1.09629	0.0139951	arylformamidase [EC:3.5.1.9]
K07075	2.13705	1.09562	1.4594e-13	DNA integrity scanning protein
K04445	2.12898	1.09016	0.977733	ribosomal protein S6 kinase alpha-5 [EC:2.7.11.1]
K09744	2.12898	1.09016	0.978217	hypothetical protein
K11294	2.12898	1.09016	1	nucleolin
K02732	2.12898	1.09016	1	20S proteasome subunit beta 6 [EC:3.4.25.1]
K00346	2.12542	1.08775	1.91438e-19	Na+-transporting NADH:ubiquinone oxidoreductase subunit A [EC:1.6.5.-]
K02429	2.12401	1.08679	4.80394e-23	MFS transporter, FHS family, L-fucose permease
K05343	2.12056	1.08445	4.80143e-15	maltose alpha-D-glucosyltransferase/ alpha-amylase [EC:5.4.99.16 3.2.1.1]
K01858	2.11047	1.07756	7.13753e-13	myo-inositol-1-phosphate synthase [EC:5.5.1.4]
K03549	2.10448	1.07347	4.37471e-16	KUP system potassium uptake protein
K07164	2.09568	1.06742	3.419e-14	UPF0271 protein
K00029	2.08598	1.06072	1.72958e-25	malate dehydrogenase (oxaloacetate-decarboxylating)(NADP+) [EC:1.1.1.40]
K08978	2.08414	1.05945	7.55275e-18	bacterial/archaeal transporter family protein
K01911	2.05476	1.03897	3.92535e-21	O-succinylbenzoic acid--CoA ligase [EC:6.2.1.26]
K00241	2.05011	1.0357	4.57642e-20	succinate dehydrogenase cytochrome b556 subunit
K06883	2.04542	1.0324	0.0079022	phosphoesterase RecJ domain-containing protein
K12771	2.04382	1.03127	0.94647	sporulation-specific protein 1 [EC:2.7.11.1]
K15423	2.04382	1.03127	0.939419	serine/threonine-protein phosphatase 4 catalytic subunit [EC:3.1.3.16]
K02474	2.04299	1.03068	2.04707e-07	UDP-N-acetyl-D-galactosamine dehydrogenase [EC:1.1.1.-]
K02426	2.03724	1.02662	8.47135e-23	cysteine desulfuration protein SufE
K00818	2.03338	1.02388	8.11043e-19	acetylornithine aminotransferase [EC:2.6.1.11]
K09015	2.02887	1.02068	4.45717e-22	Fe-S cluster assembly protein SufD
K00812	2.02586	1.01853	3.77373e-23	aspartate aminotransferase [EC:2.6.1.1]
K00347	2.02552	1.01829	4.36901e-17	Na+-transporting NADH:ubiquinone oxidoreductase subunit B [EC:1.6.5.-]
K00265	2.02442	1.01751	4.64562e-26	glutamate synthase (NADPH/NADH) large chain [EC:1.4.1.13 1.4.1.14]
K01661	2.02395	1.01717	3.35908e-26	naphthoate synthase [EC:4.1.3.36]
K06177	2.02081	1.01493	7.54279e-23	tRNA pseudouridine32 synthase / 23S rRNA pseudouridine746 synthase [EC:5.4.99.28 5.4.99.29]
K00240	2.00966	1.00695	2.65706e-30	succinate dehydrogenase iron-sulfur subunit [EC:1.3.99.1]
K16921	2.00732	1.00527	0.898673	acetoin utilization transport system ATP-binding protein
K15894	2.00498	1.00359	0.0013357	UDP-N-acetylglucosamine 4,6-dehydratase [EC:4.2.1.115]
K04516	2.0045	1.00325	3.83718e-14	chorismate mutase [EC:5.4.99.5]
K03590	1.99918	0.999407	2.91916e-24	cell division protein FtsA
K07154	1.99477	0.996222	6.41357e-15	serine/threonine-protein kinase HipA [EC:2.7.11.1]
K02484	1.98894	0.991999	2.51887e-15	two-component system, OmpR family, sensor kinase [EC:2.7.13.3]
K14455	1.98705	0.990626	0.919551	aspartate aminotransferase, mitochondrial [EC:2.6.1.1]
K11136	1.98705	0.990626	1	regulator of telomere elongation helicase 1 [EC:3.6.4.12]
K16017	1.98705	0.990626	1	AHBA synthesis associated protein
K03936	1.98705	0.990626	1	NADH dehydrogenase (ubiquinone) Fe-S protein 3 [EC:1.6.5.3 1.6.99.3]
K00259	1.98375	0.988227	1.71888e-14	alanine dehydrogenase [EC:1.4.1.1]
K01905	1.98159	0.986658	0.758776	acetyl-CoA synthetase (ADP-forming) [EC:6.2.1.13]
K11004	1.98107	0.986283	0.14317	ATP-binding cassette, subfamily B, bacterial HlyB/CyaB
K07322	1.98086	0.98613	9.74401e-19	regulator of cell morphogenesis and NO signaling
K10942	1.97905	0.98481	0.00276197	two-component system, sensor histidine kinase FlrB [EC:2.7.13.3]
K05776	1.97848	0.984393	3.26507e-18	molybdate transport system ATP-binding protein
K01840	1.97245	0.979987	1.88749e-19	phosphomannomutase [EC:5.4.2.8]
K11637	1.96124	0.971767	0.859113	two-component system, CitB family, sensor histidine kinase CitS [EC:2.7.13.3]
K00837	1.96094	0.971544	1.02454e-11	diaminobutyrate-2-oxoglutarate transaminase [EC:2.6.1.76]
K00337	1.95554	0.967566	1.17878e-19	NADH-quinone oxidoreductase subunit H [EC:1.6.5.3]
K01173	1.95485	0.967061	1.86359e-09	endonuclease G, mitochondrial
K09808	1.95124	0.964393	1.29275e-21	lipoprotein-releasing system permease protein
K09139	1.95002	0.963491	0.27159	hypothetical protein
K01081	1.94326	0.958479	2.64177e-12	5'-nucleotidase [EC:3.1.3.5]
K00349	1.93507	0.952387	2.42338e-17	Na+-transporting NADH:ubiquinone oxidoreductase subunit D [EC:1.6.5.-]
K00936	1.93082	0.949215	2.4023e-18	arginine kinase [EC:2.7.3.3]
K02775	1.91896	0.940325	1.98767e-15	PTS system, galactitol-specific IIC component
K02523	1.91612	0.938188	5.41124e-21	octaprenyl-diphosphate synthase [EC:2.5.1.90]
K17609	1.91608	0.938159	1	nucleoredoxin [EC:1.8.1.8]
K03880	1.91608	0.938159	0.988714	NADH-ubiquinone oxidoreductase chain 3 [EC:1.6.5.3]
K14521	1.91608	0.938159	1	N-acetyltransferase 10 [EC:2.3.1.-]
K04751	1.91194	0.935035	1.14947e-25	nitrogen regulatory protein P-II 1
K00176	1.9086	0.932515	2.76067e-14	2-oxoglutarate ferredoxin oxidoreductase subunit delta [EC:1.2.7.3]
K02551	1.88866	0.917365	3.25984e-18	2-succinyl-5-enolpyruvyl-6-hydroxy-3-cyclohexene-1-carboxylate synthase [EC:2.2.1.9]
K14160	1.88567	0.915075	0.0609637	protein ImuA
K05593	1.88327	0.91324	0.0051964	aminoglycoside 6-adenylyltransferase [EC:2.7.7.-]
K15726	1.88253	0.912673	1.35359e-06	cobalt-zinc-cadmium resistance protein CzcA
K05521	1.87585	0.907542	2.34311e-17	ADP-ribosylglycohydrolase [EC:3.2.-.-]
K09132	1.8735	0.905737	0.390837	hypothetical protein
K15518	1.8735	0.905737	0.959657	deoxyguanosine kinase [EC:2.7.1.113]
K00330	1.86911	0.902355	5.80803e-17	NADH-quinone oxidoreductase subunit A [EC:1.6.5.3]
K01790	1.85593	0.892142	8.24424e-23	dTDP-4-dehydrorhamnose 3,5-epimerase [EC:5.1.3.13]
K02377	1.85234	0.88935	5.73253e-16	GDP-L-fucose synthase [EC:1.1.1.271]
K00343	1.8519	0.889004	4.38634e-15	NADH-quinone oxidoreductase subunit N [EC:1.6.5.3]
K00680	1.85144	0.888648	6.01042e-14	phospholipid:diacylglycerol acyltransferase [EC:2.3.1.158]
K04518	1.84806	0.88601	3.60529e-13	prephenate dehydratase [EC:4.2.1.51]
K08073	1.84512	0.883712	0.186368	bifunctional polynucleotide phosphatase/kinase [EC:3.1.3.32 2.7.1.78]
K15201	1.84512	0.883711	0.929755	general transcription factor 3C polypeptide 3 (transcription factor C subunit 4)
K00677	1.8423	0.88151	1.55081e-20	UDP-N-acetylglucosamine acyltransferase [EC:2.3.1.129]
K10941	1.84124	0.880675	0.00164493	sigma-54 specific transcriptional regulator, flagellar regulatory protein A
K04762	1.84082	0.880346	3.09764e-18	ribosome-associated heat shock protein Hsp15
K09810	1.8403	0.879944	4.60633e-19	lipoprotein-releasing system ATP-binding protein [EC:3.6.3.-]
K03303	1.83918	0.879062	7.01135e-16	lactate transporter, LctP family
K02014	1.82773	0.870055	1.35561e-16	iron complex outermembrane recepter protein
K11016	1.82484	0.867769	0.902138	hemolysin
K06142	1.82411	0.86719	1.66394e-18	outer membrane protein
K09860	1.8128	0.858216	0.0838821	hypothetical protein
K16213	1.81154	0.857216	2.48595e-07	mannobiose 2-epimerase
K02327	1.7978	0.846236	0.86562	DNA polymerase delta subunit 1 [EC:2.7.7.7]
K00210	1.79658	0.845255	4.58187e-07	prephenate dehydrogenase [EC:1.3.1.12]
K03654	1.79122	0.840939	1.077e-26	ATP-dependent DNA helicase RecQ [EC:3.6.4.12]
K00782	1.791	0.840763	1.5857e-13	hypothetical protein
K01676	1.78818	0.838494	9.84619e-18	fumarate hydratase, class I [EC:4.2.1.2]
K07182	1.78247	0.83388	0.00599376	CBS domain-containing protein
K06001	1.78196	0.833467	4.40757e-12	tryptophan synthase beta chain [EC:4.2.1.20]
K03839	1.78137	0.832986	1.50949e-13	flavodoxin I
K09702	1.7808	0.832522	3.76777e-06	hypothetical protein
K02622	1.78007	0.831938	1.70336e-20	topoisomerase IV subunit B [EC:5.99.1.-]
K01089	1.77401	0.827015	5.40411e-16	imidazoleglycerol-phosphate dehydratase / histidinol-phosphatase [EC:4.2.1.19 3.1.3.15]
K01811	1.77328	0.82642	5.23237e-14	alpha-D-xyloside xylohydrolase [EC:3.2.1.177]
K12257	1.77198	0.825366	7.46381e-15	SecD/SecF fusion protein
K03455	1.77198	0.82536	1.54528e-15	monovalent cation:H+ antiporter-2, CPA2 family
K07091	1.77161	0.825064	1.72151e-12	lipopolysaccharide export system permease protein
K05356	1.77131	0.824817	0.619345	all-trans-nonaprenyl-diphosphate synthase [EC:2.5.1.84 2.5.1.85]
K03340	1.76823	0.82231	6.00844e-23	diaminopimelate dehydrogenase [EC:1.4.1.16]
K08289	1.76709	0.821373	2.66284e-20	phosphoribosylglycinamide formyltransferase 2 [EC:2.1.2.2]
K07037	1.76617	0.820625	6.14752e-11	D-glycero-alpha-D-manno-heptose-7-phosphate kinase [EC:2.7.1.168]
K00177	1.75474	0.811256	3.07214e-12	2-oxoglutarate ferredoxin oxidoreductase subunit gamma [EC:1.2.7.3]
K14445	1.75374	0.810436	1.94904e-11	solute carrier family 13 (sodium-dependent dicarboxylate transporter), member 2/3/5
K01144	1.7507	0.807931	2.40633e-08	exodeoxyribonuclease V [EC:3.1.11.5]
K02897	1.74804	0.805736	1.88306e-19	large subunit ribosomal protein L25
K08218	1.74607	0.804112	6.09483e-17	MFS transporter, PAT family, beta-lactamase induction signal transducer AmpG
K00338	1.746	0.80405	1.81489e-13	NADH-quinone oxidoreductase subunit I [EC:1.6.5.3]
K03642	1.73917	0.7984	9.20541e-09	rare lipoprotein A
K03771	1.73888	0.798162	3.1261e-16	peptidyl-prolyl cis-trans isomerase SurA [EC:5.2.1.8]
K00625	1.73446	0.794486	1.86535e-31	phosphate acetyltransferase [EC:2.3.1.8]
K01209	1.73171	0.792198	1.77871e-12	alpha-N-arabinofuranosidase [EC:3.2.1.55]
K00351	1.73142	0.791957	1.31714e-11	Na+-transporting NADH:ubiquinone oxidoreductase subunit F [EC:1.6.5.-]
K00348	1.72399	0.785749	3.50059e-10	Na+-transporting NADH:ubiquinone oxidoreductase subunit C [EC:1.6.5.-]
K03503	1.72173	0.783856	4.96469e-08	DNA polymerase V [EC:3.4.21.-]
K12251	1.71787	0.78062	5.18393e-16	N-carbamoylputrescine amidase [EC:3.5.1.53]
K00991	1.71093	0.774777	1.44969e-34	2-C-methyl-D-erythritol 4-phosphate cytidylyltransferase [EC:2.7.7.60]
K00040	1.71086	0.774721	2.13408e-13	fructuronate reductase [EC:1.1.1.57]
K08223	1.70872	0.772918	1.31342e-20	MFS transporter, FSR family, fosmidomycin resistance protein
K01895	1.70526	0.769992	4.54722e-19	acetyl-CoA synthetase [EC:6.2.1.1]
K04801	1.70318	0.768234	0.496335	replication factor C small subunit
K03198	1.70318	0.768234	0.382105	type IV secretion system protein VirB3
K03006	1.70318	0.768234	0.910663	DNA-directed RNA polymerase II subunit RPB1 [EC:2.7.7.6]
K06639	1.70318	0.768234	1	cell division cycle 14 [EC:3.1.3.48]
K02868	1.70318	0.768234	1	large subunit ribosomal protein L11e
K06636	1.70318	0.768234	1	structural maintenance of chromosome 1
K07548	1.70318	0.768233	1	2-[hydroxy(phenyl)methyl]-succinyl-CoA dehydrogenase BbsD subunit [EC:1.1.1.35]
K00898	1.70318	0.768233	1	pyruvate dehydrogenase kinase 2/3/4 [EC:2.7.11.2]
K14833	1.70318	0.768233	1	nucleolar complex protein 2
K12736	1.70318	0.768233	1	peptidylprolyl isomerase domain and WD repeat-containing protein 1 [EC:5.2.1.8]
K02900	1.70318	0.768233	1	large subunit ribosomal protein L27Ae
K05284	1.70318	0.768233	1	phosphatidylinositol glycan, class M [EC:2.4.1.-]
K07488	1.70318	0.768233	1	transposase
K08776	1.70318	0.768233	1	puromycin-sensitive aminopeptidase [EC:3.4.11.-]
K13617	1.70318	0.768233	1	protein phosphatase methylesterase 1 [EC:3.1.1.89]
K11491	1.70318	0.768233	1	condensin-2 complex subunit D3
K09950	1.70318	0.768233	1	hypothetical protein
K01855	1.70318	0.768233	1	tRNA pseudouridine38/39 synthase [EC:5.4.99.45]
K05544	1.70318	0.768233	1	tRNA-dihydrouridine synthase 3 [EC:1.3.1.89]
K06419	1.70318	0.768233	1	small acid-soluble spore protein B (major beta-type SASP)
K14561	1.70318	0.768233	1	U3 small nucleolar ribonucleoprotein protein IMP4
K08850	1.70318	0.768233	1	aurora kinase, other [EC:2.7.11.1]
K04796	1.70318	0.768233	1	small nuclear ribonucleoprotein
K14794	1.70318	0.768233	1	ribosomal RNA-processing protein 12
K15085	1.70318	0.768233	1	solute carrier family 25, member 42
K10246	1.70318	0.768233	1	fatty acid elongase 3 [EC:2.3.1.199]
K15109	1.70318	0.768233	1	solute carrier family 25 (mitochondrial carnitine/acylcarnitine transporter), member 20/29
K08669	1.70318	0.768233	1	HtrA serine peptidase 2 [EC:3.4.21.108]
K06067	1.70318	0.768233	1	histone deacetylase 1/2 [EC:3.5.1.98]
K11434	1.70318	0.768233	1	protein arginine N-methyltransferase 1 [EC:2.1.1.-]
K06062	1.70318	0.768233	1	histone acetyltransferase [EC:2.3.1.48]
K03538	1.70318	0.768233	1	ribonuclease P protein subunit POP4 [EC:3.1.26.5]
K13169	1.70318	0.768233	1	splicing factor, arginine/serine-rich 17
K07158	1.70318	0.768233	1	quercetin 2,3-dioxygenase [EC:1.13.11.24]
K14559	1.70318	0.768233	1	U3 small nucleolar RNA-associated protein MPP10
K03246	1.70318	0.768233	1	translation initiation factor 3 subunit I
K12876	1.70318	0.768233	1	RNA-binding protein 8A
K04523	1.70318	0.768233	1	ubiquilin
K03372	1.70318	0.768233	1	MFS transporter, PAT family, solute carrier family 33 (acetyl-CoA transportor), member 1 [EC:2.3.1.-]
K02949	1.70318	0.768233	1	small subunit ribosomal protein S11e
K07905	1.70318	0.768233	1	Ras-related protein Rab-11B
K01376	1.70318	0.768233	1	cathepsin V [EC:3.4.22.43]
K05853	1.70318	0.768233	1	Ca2+ transporting ATPase, sarcoplasmic/endoplasmic reticulum [EC:3.6.3.8]
K12450	1.70318	0.768233	1	UDP-glucose 4,6-dehydratase [EC:4.2.1.76]
K12862	1.70318	0.768233	1	pleiotropic regulator 1
K01204	1.70318	0.768233	1	alpha-N-acetylgalactosaminidase [EC:3.2.1.49]
K03013	1.70318	0.768233	1	DNA-directed RNA polymerases I, II, and III subunit RPABC1
K12602	1.70318	0.768233	1	WD repeat-containing protein 61
K03011	1.70318	0.768233	1	DNA-directed RNA polymerase II subunit RPB3
K11374	1.70318	0.768233	1	elongator complex protein 2
K04368	1.70318	0.768233	1	mitogen-activated protein kinase kinase 1 [EC:2.7.12.2]	Toll-like receptor signaling pathway	Plant-pathogen interaction	Natural killer cell mediated cytotoxicity	T cell receptor signaling pathway	B cell receptor signaling pathway	Fc epsilon RI signaling pathway	Fc gamma R-mediated phagocytosis	TNF signaling pathway	Long-term potentiation	Neurotrophin signaling pathway	Cholinergic synapse	Serotonergic synapse	Long-term depression	Regulation of actin cytoskeleton	Insulin signaling pathway	GnRH signaling pathway	Progesterone-mediated oocyte maturation	Estrogen signaling pathway	Melanogenesis	Prolactin signaling pathway	Thyroid hormone signaling pathway	Prion diseases	Alcoholism	Hepatitis B	Influenza A	Pathways in cancer	Proteoglycans in cancer	MicroRNAs in cancer	Colorectal cancer	Renal cell carcinoma	Pancreatic cancer	Endometrial cancer	Glioma	Prostate cancer	Thyroid cancer	Melanoma	Bladder cancer	Chronic myeloid leukemia	Acute myeloid leukemia	Non-small cell lung cancer
K15275	1.70318	0.768233	1	solute carrier family 35 (UDP-galactose transporter), member B1
K04461	1.70318	0.768233	1	protein phosphatase 1B [EC:3.1.3.16]
K14778	1.70318	0.768233	1	ATP-dependent RNA helicase DDX49/DBP8 [EC:3.6.4.13]
K14635	1.70318	0.768233	1	ATP-dependent DNA helicase MPH1 [EC:3.6.4.12]
K14001	1.70318	0.768233	1	nucleotide exchange factor SIL1
K00922	1.70318	0.768233	1	phosphatidylinositol-4,5-bisphosphate 3-kinase [EC:2.7.1.153]	Jak-STAT signaling pathway	Natural killer cell mediated cytotoxicity	T cell receptor signaling pathway	B cell receptor signaling pathway	Fc epsilon RI signaling pathway	Fc gamma R-mediated phagocytosis	TNF signaling pathway	Leukocyte transendothelial migration	Neurotrophin signaling pathway	Cholinergic synapse	Regulation of actin cytoskeleton	Insulin signaling pathway	Progesterone-mediated oocyte maturation	Estrogen signaling pathway	Prolactin signaling pathway	Thyroid hormone signaling pathway	Type II diabetes mellitus	Non-alcoholic fatty liver disease (NAFLD)	Aldosterone-regulated sodium reabsorption	Carbohydrate digestion and absorption	Bacterial invasion of epithelial cells	Chagas disease (American trypanosomiasis)	Toxoplasmosis	Amoebiasis	Hepatitis C	Hepatitis B	Measles	Influenza A	HTLV-I infection	Epstein-Barr virus infection	Pathways in cancer	Viral carcinogenesis	Proteoglycans in cancer	Colorectal cancer	Renal cell carcinoma	Pancreatic cancer	Endometrial cancer	Glioma	Prostate cancer	Melanoma	Chronic myeloid leukemia	Acute myeloid leukemia	Small cell lung cancer	Non-small cell lung cancer
K08077	1.70318	0.768233	1	UDP-sugar diphosphatase [EC:3.6.1.45]
K08576	1.70318	0.768233	1	calpain-7 [EC:3.4.22.-]
K10590	1.70318	0.768233	1	E3 ubiquitin-protein ligase TRIP12 [EC:6.3.2.19]
K13123	1.70318	0.768233	1	G patch domain-containing protein 1
K09516	1.69779	0.763655	0.0270562	all-trans-retinol 13,14-reductase [EC:1.3.99.23]
K00290	1.69416	0.760568	3.49802e-20	saccharopine dehydrogenase (NAD+, L-lysine forming) [EC:1.5.1.7]
K02230	1.69371	0.760185	6.97321e-08	cobaltochelatase CobN [EC:6.6.1.2]
K05945	1.6924	0.75907	0.00529735	glutathione gamma-glutamylcysteinyltransferase [EC:2.3.2.15]
K08191	1.69094	0.757821	2.71303e-11	MFS transporter, ACS family, hexuronate transporter
K00973	1.68604	0.753636	6.95503e-27	glucose-1-phosphate thymidylyltransferase [EC:2.7.7.24]
K05837	1.68161	0.749843	2.65706e-30	rod shape determining protein RodA
K03832	1.67911	0.747699	3.03706e-10	periplasmic protein TonB
K03811	1.67853	0.747196	9.25658e-09	nicotinamide mononucleotide transporter
K15226	1.67615	0.74515	0.946317	arogenate dehydrogenase (NADP+) [EC:1.3.1.78]
K02476	1.67571	0.744775	0.144099	two-component system, CitB family, sensor kinase [EC:2.7.13.3]
K01960	1.67422	0.743487	1.32054e-07	pyruvate carboxylase subunit B [EC:6.4.1.1]
K09680	1.6723	0.741833	4.75357e-07	type II pantothenate kinase [EC:2.7.1.33]
K02005	1.67056	0.740328	2.76389e-11	HlyD family secretion protein
K00946	1.66954	0.739448	7.31126e-21	thiamine-monophosphate kinase [EC:2.7.4.16]
K07114	1.66898	0.73897	9.45056e-10	Ca-activated chloride channel homolog
K00239	1.66843	0.738495	5.06326e-22	succinate dehydrogenase flavoprotein subunit [EC:1.3.99.1]
K12524	1.66505	0.735567	3.97334e-12	bifunctional aspartokinase / homoserine dehydrogenase 1 [EC:2.7.2.4 1.1.1.3]
K01197	1.66201	0.73293	6.05747e-07	hyaluronoglucosaminidase [EC:3.2.1.35]
K02564	1.65983	0.731033	5.28249e-16	glucosamine-6-phosphate deaminase [EC:3.5.99.6]
K15635	1.65525	0.72705	2.97877e-13	2,3-bisphosphoglycerate-independent phosphoglycerate mutase [EC:5.4.2.12]
K01362	1.65156	0.723833	1.76015e-10	lactocepin [EC:3.4.21.96]
K09002	1.64894	0.721537	0.0046405	hypothetical protein
K15923	1.64864	0.721276	8.09377e-09	alpha-L-fucosidase 2 [EC:3.2.1.51]
K03625	1.64835	0.721019	3.17651e-26	N utilization substance protein B
K07005	1.64226	0.71568	0.000618011	NTE family protein
K02621	1.64048	0.714119	1.90929e-16	topoisomerase IV subunit A [EC:5.99.1.-]
K00031	1.63445	0.708802	1.57577e-31	isocitrate dehydrogenase [EC:1.1.1.42]
K02527	1.63344	0.707912	7.92069e-20	3-deoxy-D-manno-octulosonic-acid transferase [EC:2.4.99.12 2.4.99.13 2.4.99.14 2.4.99.15]
K04084	1.63025	0.705094	1.67888e-13	thiol:disulfide interchange protein DsbD [EC:1.8.1.8]
K00652	1.62814	0.703221	8.74086e-10	8-amino-7-oxononanoate synthase [EC:2.3.1.47]
K01929	1.62249	0.698207	4.22809e-35	UDP-N-acetylmuramoyl-tripeptide--D-alanyl-D-alanine ligase [EC:6.3.2.10]
K01372	1.62231	0.698053	1.77326e-13	bleomycin hydrolase [EC:3.4.22.40]
K00801	1.62071	0.696629	0.0535116	farnesyl-diphosphate farnesyltransferase [EC:2.5.1.21]
K11537	1.6196	0.69564	4.16109e-08	MFS transporter, NHS family, xanthosine permease
K14161	1.61509	0.691612	0.390425	protein ImuB
K09955	1.6124	0.689207	5.88271e-09	hypothetical protein
K06861	1.60952	0.68663	5.83639e-18	lipopolysaccharide export system ATP-binding protein [EC:3.6.3.-]
K07027	1.60325	0.681001	5.84775e-24	mannosyl-3-phosphoglycerate phosphatase [EC:3.1.3.70]
K07452	1.6002	0.678252	0.000223929	5-methylcytosine-specific restriction enzyme B [EC:3.1.21.-]
K09859	1.60013	0.678185	0.333995	hypothetical protein
K00339	1.59989	0.677969	8.92153e-09	NADH-quinone oxidoreductase subunit J [EC:1.6.5.3]
K14440	1.59673	0.675124	0.859943	SWI/SNF-related matrix-associated actin-dependent regulator of chromatin subfamily A-like protein 1 [EC:3.6.4.12]
K05555	1.59673	0.675124	0.903965	cyclase [EC:4.-.-.-]
K05516	1.58983	0.668874	2.9709e-17	curved DNA-binding protein
K00941	1.5893	0.668392	1.22957e-33	hydroxymethylpyrimidine/phosphomethylpyrimidine kinase [EC:2.7.1.49 2.7.4.7]
K07386	1.58311	0.662765	1.90388e-11	putative endopeptidase [EC:3.4.24.-]
K17103	1.58294	0.662603	5.96288e-21	CDP-diacylglycerol---serine O-phosphatidyltransferase [EC:2.7.8.8]
K15460	1.58045	0.660339	1.35272e-10	tRNA1Val (adenine37-N6)-methyltransferase [EC:2.1.1.223]
K13819	1.58026	0.660164	0.122015	NifU-like protein
K07464	1.58026	0.660159	4.20957e-06	putative RecB family exonuclease
K05970	1.57803	0.658128	2.69827e-09	sialate O-acetylesterase [EC:3.1.1.53]
K06167	1.57621	0.656461	2.71165e-14	phosphoribosyl 1,2-cyclic phosphate phosphodiesterase [EC:3.1.4.55]
K07074	1.57614	0.656391	0.0164592	DNA integrity scanning protein
K04646	1.57217	0.652756	0.844543	clathrin heavy chain
K05366	1.56833	0.649231	6.8216e-24	penicillin-binding protein 1A [EC:2.4.1.- 3.4.-.-]
K00024	1.56766	0.648609	1.26479e-11	malate dehydrogenase [EC:1.1.1.37]
K01809	1.56451	0.645715	5.26136e-22	mannose-6-phosphate isomerase [EC:5.3.1.8]
K01218	1.56434	0.645552	4.63978e-06	mannan endo-1,4-beta-mannosidase [EC:3.2.1.78]
K03797	1.56213	0.643518	4.89183e-22	carboxyl-terminal processing protease [EC:3.4.21.102]
K01711	1.5567	0.638493	1.56793e-12	GDPmannose 4,6-dehydratase [EC:4.2.1.47]
K05829	1.55636	0.638173	0.489412	N-acetyl-gamma-glutamyl-phosphate/LysW-gamma-L-alpha-aminoadipyl-6-phosphate reductase [EC:1.2.1.38 1.2.1.-]
K13599	1.55636	0.638173	0.21346	two-component system, NtrC family, nitrogen regulation response regulator NtrX
K07769	1.55551	0.637387	0.8285	two-component system, OmpR family, sensor histidine kinase NblS [EC:2.7.13.3]
K00950	1.55444	0.636392	3.96266e-21	2-amino-4-hydroxy-6-hydroxymethyldihydropteridine diphosphokinase [EC:2.7.6.3]
K09922	1.5534	0.635433	6.84547e-05	hypothetical protein
K05801	1.55297	0.635029	2.32061e-08	DnaJ like chaperone protein
K01234	1.55141	0.633585	0.185808	neopullulanase [EC:3.2.1.135]
K09003	1.54677	0.629257	0.0609277	hypothetical protein
K02067	1.54543	0.628009	6.16946e-13	putative ABC transport system substrate-binding protein
K01579	1.53927	0.622243	2.42679e-16	aspartate 1-decarboxylase [EC:4.1.1.11]
K11412	1.53286	0.61623	0.993123	NAD-dependent deacetylase sirtuin 2 [EC:3.5.1.-]
K15102	1.53286	0.61623	0.992484	solute carrier family 25 (mitochondrial phosphate transporter), member 3
K03021	1.53286	0.61623	0.992484	DNA-directed RNA polymerase III subunit RPC2 [EC:2.7.7.6]
K03775	1.53009	0.61362	5.13326e-09	FKBP-type peptidyl-prolyl cis-trans isomerase SlyD [EC:5.2.1.8]
K17759	1.52688	0.610587	8.72921e-26	NAD(P)H-hydrate epimerase [EC:5.1.99.6]
K13378	1.52483	0.608651	6.00663e-08	NADH-quinone oxidoreductase subunit C/D [EC:1.6.5.3]
K00342	1.52464	0.608468	2.69445e-09	NADH-quinone oxidoreductase subunit M [EC:1.6.5.3]
K07454	1.52343	0.607324	0.0101658	putative restriction endonuclease
K02517	1.52252	0.606465	3.38301e-12	lipid A biosynthesis lauroyl acyltransferase [EC:2.3.1.-]
K02347	1.5207	0.604735	0.798865	DNA polymerase (family X)
K00912	1.5172	0.601407	6.77098e-13	tetraacyldisaccharide 4'-kinase [EC:2.7.1.130]
K01214	1.51589	0.600168	0.0591646	isoamylase [EC:3.2.1.68]
K07444	1.51202	0.596475	2.1528e-17	putative N6-adenine-specific DNA methylase [EC:2.1.1.-]
K03593	1.50757	0.592225	5.22697e-13	ATP-binding protein involved in chromosome partitioning
K14153	1.50448	0.589264	0.111104	hydroxymethylpyrimidine kinase / phosphomethylpyrimidine kinase / thiamine-phosphate diphosphorylase [EC:2.7.1.49 2.7.4.7 2.5.1.3]
K03719	1.50037	0.585314	1.847e-26	Lrp/AsnC family transcriptional regulator, leucine-responsive regulatory protein
K09607	1.4988	0.583809	0.398725	immune inhibitor A [EC:3.4.24.-]
K07240	1.49529	0.580423	1.21139e-26	chromate transporter
K01627	1.49506	0.580203	2.80547e-16	2-dehydro-3-deoxyphosphooctonate aldolase (KDO 8-P synthase) [EC:2.5.1.55]
K00046	1.49344	0.578642	1.24865e-15	gluconate 5-dehydrogenase [EC:1.1.1.69]
K11528	1.49029	0.575588	1	UDP-N-acetylglucosamine pyrophosphorylase [EC:2.7.7.23]
K12827	1.49029	0.575588	1	splicing factor 3A subunit 3
K17255	1.49029	0.575588	1	Rab GDP dissociation inhibitor
K09584	1.49029	0.575588	1	protein disulfide-isomerase A6 [EC:5.3.4.1]
K07493	1.48926	0.574594	0.372216	putative transposase
K04477	1.48871	0.574065	1.52309e-12	putative hydrolase
K02954	1.48658	0.571993	2.63323e-24	small subunit ribosomal protein S14
K00879	1.48491	0.570371	0.000341955	L-fuculokinase [EC:2.7.1.51]
K01610	1.48441	0.569894	4.78845e-31	phosphoenolpyruvate carboxykinase (ATP) [EC:4.1.1.49]
K01918	1.48285	0.568369	3.96857e-23	pantoate--beta-alanine ligase [EC:6.3.2.1]
K07170	1.48055	0.566137	5.02778e-05	GAF domain-containing protein
K00097	1.48034	0.565929	2.69133e-16	4-hydroxythreonine-4-phosphate dehydrogenase [EC:1.1.1.262]
K02361	1.47756	0.563217	5.9855e-07	isochorismate synthase [EC:5.4.4.2]
K03526	1.47672	0.562395	2.08347e-28	(E)-4-hydroxy-3-methylbut-2-enyl-diphosphate synthase [EC:1.17.7.1]
K09667	1.47471	0.560429	0.158321	polypeptide N-acetylglucosaminyltransferase [EC:2.4.1.-]
K03327	1.47213	0.557909	2.69274e-15	multidrug resistance protein, MATE family
K00748	1.47137	0.557164	2.88605e-14	lipid-A-disaccharide synthase [EC:2.4.1.182]
K03543	1.46703	0.5529	2.08334e-06	multidrug resistance protein A
K00266	1.46229	0.548231	3.15224e-39	glutamate synthase (NADPH/NADH) small chain [EC:1.4.1.13 1.4.1.14]
K03828	1.46096	0.546914	0.0215741	putative acetyltransferase [EC:2.3.1.-]
K05792	1.45987	0.545844	0.0451546	tellurite resistance protein TerA
K00847	1.45632	0.542329	6.75516e-22	fructokinase [EC:2.7.1.4]
K00788	1.45481	0.540836	3.14685e-23	thiamine-phosphate pyrophosphorylase [EC:2.5.1.3]
K03783	1.45399	0.540021	5.54519e-09	purine-nucleoside phosphorylase [EC:2.4.2.1]
K00966	1.45145	0.537493	0.000384565	mannose-1-phosphate guanylyltransferase [EC:2.7.7.13]
K02066	1.44939	0.535449	3.31617e-11	putative ABC transport system permease protein
K03320	1.44693	0.532994	8.92303e-22	ammonium transporter, Amt family
K01224	1.44677	0.532839	2.56361e-07	arabinogalactan endo-1,4-beta-galactosidase [EC:3.2.1.89]
K02945	1.4466	0.532664	8.94856e-22	small subunit ribosomal protein S1
K00278	1.44595	0.532019	8.47557e-25	L-aspartate oxidase [EC:1.4.3.16]
K05795	1.44322	0.529291	0.069735	tellurium resistance protein TerD
K01284	1.4398	0.525868	4.95732e-07	peptidyl-dipeptidase Dcp [EC:3.4.15.5]
K02342	1.43883	0.5249	2.52684e-12	DNA polymerase III subunit epsilon [EC:2.7.7.7]
K03685	1.43806	0.524119	2.33153e-30	ribonuclease III [EC:3.1.26.3]
K01500	1.43706	0.523121	0.136677	methenyltetrahydromethanopterin cyclohydrolase [EC:3.5.4.27]
K00794	1.43433	0.520381	7.75342e-20	6,7-dimethyl-8-ribityllumazine synthase [EC:2.5.1.78]
K09457	1.43358	0.519623	2.36408e-13	7-cyano-7-deazaguanine reductase [EC:1.7.1.13]
K02428	1.43193	0.517959	1.99128e-32	dITP/XTP pyrophosphatase [EC:3.6.1.19]
K14652	1.43187	0.517896	4.79335e-14	3,4-dihydroxy 2-butanone 4-phosphate synthase / GTP cyclohydrolase II [EC:4.1.99.12 3.5.4.25]
K00612	1.42825	0.51425	0.839219	carbamoyltransferase [EC:2.1.3.-]
K14623	1.42225	0.50817	0.000659384	DNA-damage-inducible protein D
K01262	1.42209	0.50801	1.01444e-24	Xaa-Pro aminopeptidase [EC:3.4.11.9]
K02536	1.42179	0.507709	7.71591e-14	UDP-3-O-[3-hydroxymyristoyl] glucosamine N-acyltransferase [EC:2.3.1.191]
K01273	1.42068	0.506583	8.92119e-09	membrane dipeptidase [EC:3.4.13.19]
K06961	1.41932	0.505199	0.9954	ribosomal RNA assembly protein
K14538	1.41932	0.505199	1	nuclear GTP-binding protein
K10841	1.41932	0.505199	1	DNA excision repair protein ERCC-6
K13431	1.41932	0.505199	1	signal recognition particle receptor subunit alpha
K12222	1.41932	0.505199	1	intracellular multiplication protein IcmT
K14758	1.41932	0.505199	1	casein kinase I homolog HRR25 [EC:2.7.11.1]
K14310	1.41932	0.505199	1	nuclear pore complex protein Nup205
K01535	1.41932	0.505199	1	H+-transporting ATPase [EC:3.6.3.6]
K12430	1.41932	0.505199	1	polyketide synthase 1/15
K10846	1.41932	0.505199	1	DNA excision repair protein ERCC-5
K03315	1.41257	0.498318	3.61656e-08	Na+:H+ antiporter, NhaC family
K07484	1.41215	0.49789	0.00137839	transposase
K11921	1.41091	0.496622	0.0611547	LysR family transcriptional regulator, cyn operon transcriptional activator
K07214	1.41039	0.49609	0.00141193	enterochelin esterase and related enzymes
K13010	1.4089	0.494566	0.743829	perosamine synthetase [EC:2.6.1.102]
K01270	1.40666	0.49227	6.96741e-21	dipeptidase D [EC:3.4.13.-]
K00340	1.40447	0.490024	7.17757e-07	NADH-quinone oxidoreductase subunit K [EC:1.6.5.3]
K03183	1.40087	0.486328	1.27632e-11	ubiquinone/menaquinone biosynthesis methyltransferase [EC:2.1.1.163 2.1.1.201]
K01633	1.40086	0.486312	1.35666e-11	dihydroneopterin aldolase [EC:4.1.2.25]
K00689	1.39566	0.480952	0.905784	dextransucrase [EC:2.4.1.5]
K01138	1.39538	0.480659	0.00395491	uncharacterized sulfatase [EC:3.1.6.-]
K00784	1.39435	0.479594	3.67066e-20	ribonuclease Z [EC:3.1.26.11]
K09125	1.39378	0.478999	7.6328e-09	hypothetical protein
K08168	1.39351	0.478727	0.640928	MFS transporter, DHA2 family, metal-tetracycline-proton antiporter
K01278	1.39185	0.477	1.40736e-05	dipeptidyl-peptidase 4 [EC:3.4.14.5]
K13273	1.38846	0.47349	0.875298	phosphomevalonate kinase [EC:2.7.4.2]
K15921	1.38432	0.469178	0.00154796	arabinoxylan arabinofuranohydrolase [EC:3.2.1.55]
K03517	1.38394	0.468783	1.09514e-15	quinolinate synthase [EC:2.5.1.72]
K09951	1.38283	0.467623	0.0332972	CRISPR-associated protein Cas2
K01740	1.38184	0.466593	7.03657e-30	O-acetylhomoserine (thiol)-lyase [EC:2.5.1.49]
K02065	1.38101	0.46572	2.77622e-10	putative ABC transport system ATP-binding protein
K03924	1.38024	0.464923	1.0357e-16	MoxR-like ATPase [EC:3.6.3.-]
K11717	1.37926	0.46389	5.75824e-22	cysteine desulfurase / selenocysteine lyase [EC:2.8.1.7 4.4.1.16]
K08156	1.37739	0.461941	4.84853e-07	MFS transporter, DHA1 family, arabinose polymer transporter
K13993	1.3742	0.45859	9.41094e-08	HSP20 family protein
K11003	1.36995	0.454125	0.165275	hemolysin D
K01897	1.36656	0.45055	3.73743e-11	long-chain acyl-CoA synthetase [EC:6.2.1.3]
K01804	1.36579	0.449736	3.40431e-14	L-arabinose isomerase [EC:5.3.1.4]
K08838	1.36255	0.446305	1	serine/threonine-protein kinase 24/25/MST4 [EC:2.7.11.1]
K08301	1.36111	0.444782	1.12803e-17	ribonuclease G [EC:3.1.26.-]
K00721	1.361	0.444672	1.79522e-10	dolichol-phosphate mannosyltransferase [EC:2.4.1.83]
K06920	1.36076	0.444411	9.72241e-12	7-cyano-7-deazaguanine synthase [EC:6.3.4.20]
K02913	1.35933	0.442892	9.80721e-16	large subunit ribosomal protein L33
K03587	1.35845	0.441965	8.92119e-09	cell division protein FtsI (penicillin-binding protein 3) [EC:2.4.1.129]
K03624	1.35674	0.440149	1.02094e-22	transcription elongation factor GreA
K02970	1.35176	0.434842	1.53015e-15	small subunit ribosomal protein S21
K08082	1.3508	0.433815	0.542353	two-component system, LytT family, sensor histidine kinase AlgZ [EC:2.7.13.3]
K00426	1.35019	0.433159	1.83584e-08	cytochrome d ubiquinol oxidase subunit II [EC:1.10.3.-]
K00425	1.34701	0.429763	1.57462e-08	cytochrome d ubiquinol oxidase subunit I [EC:1.10.3.-]
K09704	1.34464	0.427218	0.0124633	hypothetical protein
K07271	1.3438	0.42632	1.1813e-05	lipopolysaccharide cholinephosphotransferase [EC:2.7.8.-]
K00796	1.3406	0.422876	6.22236e-17	dihydropteroate synthase [EC:2.5.1.15]
K02999	1.33822	0.42031	0.997619	DNA-directed RNA polymerase I subunit RPA1 [EC:2.7.7.6]
K03178	1.33822	0.42031	0.997195	ubiquitin-activating enzyme E1 [EC:6.3.2.19]
K03324	1.3376	0.419645	4.26298e-14	phosphate:Na+ symporter
K07085	1.33703	0.419034	5.31535e-06	putative transport protein
K00764	1.33689	0.41888	3.26539e-27	amidophosphoribosyltransferase [EC:2.4.2.14]
K00986	1.33577	0.417671	0.099246	RNA-directed DNA polymerase [EC:2.7.7.49]
K00341	1.33144	0.412986	3.17435e-05	NADH-quinone oxidoreductase subunit L [EC:1.6.5.3]
K09014	1.32879	0.410108	1.19908e-21	Fe-S cluster assembly protein SufB
K07259	1.32858	0.409881	1.35751e-07	D-alanyl-D-alanine carboxypeptidase / D-alanyl-D-alanine-endopeptidase (penicillin-binding protein 4) [EC:3.4.16.4 3.4.21.-]
K01787	1.32819	0.409465	0.00735967	N-acylglucosamine 2-epimerase [EC:5.1.3.8]
K07407	1.32596	0.407039	6.48511e-18	alpha-galactosidase [EC:3.2.1.22]
K01190	1.32438	0.405318	2.80534e-08	beta-galactosidase [EC:3.2.1.23]
K00791	1.32185	0.402557	3.34085e-30	tRNA dimethylallyltransferase [EC:2.5.1.75]
K00970	1.32134	0.402003	1.33566e-07	poly(A) polymerase [EC:2.7.7.19]
K07319	1.3213	0.401956	0.00176269	putative adenine-specific DNA-methyltransferase [EC:2.1.1.72]
K07316	1.32014	0.400686	0.0327858	adenine-specific DNA-methyltransferase [EC:2.1.1.72]
K02357	1.31925	0.399716	2.63617e-19	elongation factor Ts
K13543	1.3161	0.396265	0.665788	uroporphyrinogen III methyltransferase / synthase [EC:2.1.1.107 4.2.1.75]
K00657	1.31439	0.39439	9.89691e-06	diamine N-acetyltransferase [EC:2.3.1.57]
K00606	1.31113	0.390811	3.24439e-12	3-methyl-2-oxobutanoate hydroxymethyltransferase [EC:2.1.2.11]
K05655	1.31014	0.389722	0.867202	ATP-binding cassette, subfamily B (MDR/TAP), member 8
K01893	1.30927	0.388761	4.2486e-12	asparaginyl-tRNA synthetase [EC:6.1.1.22]
K01658	1.30765	0.386975	1.79795e-10	anthranilate synthase component II [EC:4.1.3.27]
K02911	1.3072	0.386478	2.2514e-14	large subunit ribosomal protein L32
K00857	1.3057	0.384824	1.37918e-10	thymidine kinase [EC:2.7.1.21]
K05592	1.30533	0.384418	4.53796e-14	ATP-dependent RNA helicase DeaD [EC:3.6.4.13]
K01662	1.30435	0.383332	1.20522e-19	1-deoxy-D-xylulose-5-phosphate synthase [EC:2.2.1.7]
K03308	1.30337	0.382246	3.88841e-09	neurotransmitter:Na+ symporter, NSS family
K03086	1.29922	0.377646	7.80089e-15	RNA polymerase primary sigma factor
K03439	1.29843	0.376767	7.99451e-27	tRNA (guanine-N7-)-methyltransferase [EC:2.1.1.33]
K01880	1.29835	0.376684	4.1057e-10	glycyl-tRNA synthetase [EC:6.1.1.14]
K10206	1.2983	0.376624	1.37196e-15	LL-diaminopimelate aminotransferase [EC:2.6.1.83]
K02968	1.29534	0.373334	8.92357e-20	small subunit ribosomal protein S20
K01537	1.29511	0.373079	4.87272e-06	Ca2+-transporting ATPase [EC:3.6.3.8]
K00243	1.29231	0.369949	3.35686e-11	hypothetical protein
K11749	1.29003	0.367401	7.5487e-33	regulator of sigma E protease [EC:3.4.24.-]
K00876	1.28774	0.364843	3.07414e-14	uridine kinase [EC:2.7.1.48]
K15342	1.28753	0.364608	0.000111264	CRISP-associated protein Cas1
K06158	1.28376	0.360374	3.59408e-25	ATP-binding cassette, subfamily F, member 3
K02935	1.28199	0.358383	1.15631e-15	large subunit ribosomal protein L7/L12
K07277	1.28199	0.358382	2.16101e-06	outer membrane protein insertion porin family
K01955	1.28165	0.357997	4.97958e-21	carbamoyl-phosphate synthase large subunit [EC:6.3.5.5]
K07568	1.28073	0.356963	2.45062e-19	S-adenosylmethionine:tRNA ribosyltransferase-isomerase [EC:2.4.99.17]
K00767	1.2806	0.356818	2.13017e-15	nicotinate-nucleotide pyrophosphorylase (carboxylating) [EC:2.4.2.19]
K09760	1.28001	0.356154	4.96354e-12	DNA recombination protein RmuC
K14155	1.27844	0.35438	4.38319e-18	cystathione beta-lyase [EC:4.4.1.8]
K07458	1.27814	0.354044	4.55113e-09	DNA mismatch endonuclease, patch repair protein [EC:3.1.-.-]
K13831	1.27739	0.353196	0.988022	3-hexulose-6-phosphate synthase / 6-phospho-3-hexuloisomerase [EC:4.1.2.43 5.3.1.27]
K12069	1.27739	0.353196	0.996804	conjugal transfer pilus assembly protein TraA
K14941	1.27739	0.353196	0.979575	2-phospho-L-lactate guanylyltransferase [EC:2.7.7.68]
K14387	1.27739	0.353196	0.980067	solute carrier family 5 (high affinity choline transporter), member 7
K07374	1.27739	0.353196	1	tubulin alpha
K10229	1.27739	0.353196	1	sorbitol/mannitol transport system permease protein
K11320	1.27739	0.353196	1	E1A-binding protein p400 [EC:3.6.4.-]
K08869	1.27739	0.353196	1	aarF domain-containing kinase
K16510	1.27739	0.353196	1	ribosomal protein S6 kinase alpha-4 [EC:2.7.11.1]
K12393	1.27739	0.353196	1	AP-1 complex subunit mu
K11253	1.27739	0.353196	1	histone H3
K13444	1.27739	0.353196	1	sulfatase modifying factor 1
K01564	1.27739	0.353196	1	haloalkane dehalogenase [EC:3.8.1.5]
K10728	1.27739	0.353196	1	topoisomerase (DNA) II binding protein 1
K13179	1.27739	0.353196	1	ATP-dependent RNA helicase DDX18/HAS1 [EC:3.6.4.13]
K17491	1.27739	0.353196	1	protein phosphatase 4 regulatory subunit 3
K03055	1.27739	0.353196	1	DNA-directed RNA polymerase subunit K [EC:2.7.7.6]
K15362	1.27739	0.353196	1	fanconi anemia group J protein [EC:3.6.4.12]
K07759	1.27739	0.353196	1	poly(ADP-ribose) glycohydrolase [EC:3.2.1.143]
K12816	1.27739	0.353196	1	pre-mRNA-processing factor 17
K14863	1.27739	0.353196	1	ribosome biogenesis protein YTM1
K05543	1.27739	0.353196	1	tRNA-dihydrouridine synthase 2 [EC:1.3.1.91]
K14775	1.27739	0.353196	1	ribosome biogenesis protein UTP30
K15119	1.27739	0.353196	1	solute carrier family 25, member 39/40
K02132	1.27739	0.353196	1	F-type H+-transporting ATPase subunit alpha [EC:3.6.3.14]
K09377	1.27739	0.353196	1	cysteine and glycine-rich protein
K00888	1.27739	0.353196	1	phosphatidylinositol 4-kinase [EC:2.7.1.67]
K10598	1.27739	0.353196	1	peptidyl-prolyl cis-trans isomerase-like 2 [EC:5.2.1.8]
K14684	1.27739	0.353196	1	solute carrier family 25 (mitochondrial phosphate transporter), member 23/24/25/41
K01942	1.27739	0.353196	1	biotin--protein ligase [EC:6.3.4.9 6.3.4.10 6.3.4.11 6.3.4.15]
K15172	1.27739	0.353196	1	transcription elongation factor SPT5
K10077	1.27739	0.353196	1	layilin
K02958	1.27739	0.353196	1	small subunit ribosomal protein S15e
K01041	1.27371	0.349039	0.0312617	glutaconate CoA-transferase, subunit B [EC:2.8.3.12]
K00793	1.27309	0.348337	2.04657e-16	riboflavin synthase [EC:2.5.1.9]
K01866	1.27114	0.346122	7.92069e-20	tyrosyl-tRNA synthetase [EC:6.1.1.1]
K13002	1.27106	0.34603	0.186655	glycosyltransferase [EC:2.4.1.-]
K03522	1.2709	0.345853	2.05584e-13	electron transfer flavoprotein alpha subunit
K13789	1.26978	0.344578	2.09357e-14	geranylgeranyl diphosphate synthase, type II [EC:2.5.1.1 2.5.1.10 2.5.1.29]
K09458	1.26861	0.343243	2.73134e-17	3-oxoacyl-[acyl-carrier-protein] synthase II [EC:2.3.1.179]
K01915	1.26496	0.339092	5.17359e-18	glutamine synthetase [EC:6.3.1.2]
K01923	1.26272	0.33654	4.75277e-26	phosphoribosylaminoimidazole-succinocarboxamide synthase [EC:6.3.2.6]
K05349	1.26198	0.335691	3.39139e-07	beta-glucosidase [EC:3.2.1.21]
K03531	1.26185	0.335541	2.05608e-23	cell division protein FtsZ
K03305	1.26172	0.335394	1.36689e-05	proton-dependent oligopeptide transporter, POT family
K01695	1.26011	0.333549	1.20957e-17	tryptophan synthase alpha chain [EC:4.2.1.20]
K07318	1.2597	0.333084	0.461221	adenine-specific DNA-methyltransferase [EC:2.1.1.72]
K02967	1.25844	0.331641	1.89171e-13	small subunit ribosomal protein S2
K11752	1.25729	0.330321	4.55158e-13	diaminohydroxyphosphoribosylaminopyrimidine deaminase / 5-amino-6-(5-phosphoribosylamino)uracil reductase [EC:3.5.4.26 1.1.1.193]
K15633	1.25694	0.32992	8.47135e-23	2,3-bisphosphoglycerate-independent phosphoglycerate mutase [EC:5.4.2.12]
K00012	1.25275	0.325095	1.88748e-08	UDPglucose 6-dehydrogenase [EC:1.1.1.22]
K03648	1.2498	0.321696	3.53788e-11	uracil-DNA glycosylase [EC:3.2.2.27]
K00962	1.24979	0.321682	5.53246e-20	polyribonucleotide nucleotidyltransferase [EC:2.7.7.8]
K01129	1.24916	0.320959	2.81323e-15	dGTPase [EC:3.1.5.1]
K01770	1.24848	0.320175	5.09112e-15	2-C-methyl-D-erythritol 2,4-cyclodiphosphate synthase [EC:4.6.1.12]
K01869	1.24835	0.320019	1.2853e-19	leucyl-tRNA synthetase [EC:6.1.1.4]
K06041	1.24834	0.320013	7.72004e-08	arabinose-5-phosphate isomerase [EC:5.3.1.13]
K02600	1.24727	0.318769	4.81368e-27	N utilization substance protein A
K01710	1.24287	0.313681	1.07584e-09	dTDP-glucose 4,6-dehydratase [EC:4.2.1.46]
K01000	1.24272	0.313505	3.26539e-27	phospho-N-acetylmuramoyl-pentapeptide-transferase [EC:2.7.8.13]
K03570	1.24222	0.31292	6.62245e-24	rod shape-determining protein MreC
K05739	1.2419	0.312554	0.692057	hypothetical protein
K03321	1.23904	0.309224	4.82857e-08	sulfate permease, SulP family
K01075	1.23868	0.308802	0.400772	4-hydroxybenzoyl-CoA thioesterase [EC:3.1.2.23]
K04041	1.23723	0.307117	2.8311e-06	fructose-1,6-bisphosphatase III [EC:3.1.3.11]
K08234	1.23488	0.304367	0.00641214	glyoxylase I family protein
K00761	1.23343	0.302677	7.99047e-24	uracil phosphoribosyltransferase [EC:2.4.2.9]
K12990	1.23304	0.302225	0.351799	rhamnosyltransferase [EC:2.4.1.-]
K03292	1.23285	0.301992	1.21625e-11	glycoside/pentoside/hexuronide:cation symporter, GPH family
K09013	1.23213	0.30115	4.50076e-16	Fe-S cluster assembly ATP-binding protein
K03147	1.23097	0.299799	3.49374e-13	thiamine biosynthesis protein ThiC
K00759	1.23075	0.299536	5.99263e-13	adenine phosphoribosyltransferase [EC:2.4.2.7]
K17836	1.23064	0.299406	0.000331962	beta-lactamase class A [EC:3.5.2.6]
K00540	1.22958	0.29816	7.4228e-05	formate acetyltransferase activating enzyme [EC:1.97.1.4]
K14087	1.22866	0.297091	0.425539	ech hydrogenase subunit B
K05499	1.22843	0.296812	0.00837886	LacI family transcriptional regulator, repressor for deo operon, udp, cdd, tsx, nupC, and nupG
K03521	1.22813	0.296462	1.54362e-11	electron transfer flavoprotein beta subunit
K16212	1.22753	0.295764	0.0169486	4-O-beta-D-mannosyl-D-glucose phosphorylase [EC:2.4.1.281]
K06942	1.22562	0.293513	5.78029e-16	23S rRNA (adenine2503-C2)-methyltransferase [EC:2.1.1.192]
K01812	1.22512	0.292919	4.04644e-10	glucuronate isomerase [EC:5.3.1.12]
K00060	1.22366	0.291199	0.00727759	threonine 3-dehydrogenase [EC:1.1.1.103]
K02280	1.22347	0.290976	0.538267	pilus assembly protein CpaC
K02871	1.22333	0.290809	7.70172e-18	large subunit ribosomal protein L13
K00297	1.22298	0.290395	4.43236e-14	methylenetetrahydrofolate reductase (NADPH) [EC:1.5.1.20]
K08998	1.22262	0.289975	2.89477e-09	hypothetical protein
K01495	1.22249	0.289817	2.89435e-18	GTP cyclohydrolase I [EC:3.5.4.16]
K00041	1.22157	0.288738	1.35751e-07	tagaturonate reductase [EC:1.1.1.58]
K06890	1.21828	0.284846	0.000547733	hemoglobin
K01006	1.21825	0.284806	3.74877e-05	pyruvate,orthophosphate dikinase [EC:2.7.9.1]
K17108	1.21656	0.282807	0.695605	non-lysosomal glucosylceramidase [EC:3.2.1.45]
K15919	1.21656	0.282807	0.975057	hydroxypyruvate reductase 2
K05810	1.21613	0.282297	1.8854e-10	conserved hypothetical protein
K03453	1.2152	0.281198	5.5738e-07	bile acid:Na+ symporter, BASS family
K01619	1.21488	0.280812	5.00656e-09	deoxyribose-phosphate aldolase [EC:4.1.2.4]
K01817	1.21479	0.280706	1.61546e-08	phosphoribosylanthranilate isomerase [EC:5.3.1.24]
K00874	1.21408	0.279867	1.07887e-10	2-dehydro-3-deoxygluconokinase [EC:2.7.1.45]
K01993	1.21328	0.278908	6.0366e-06	HlyD family secretion protein
K00100	1.21281	0.278353	0.000267609	1-deoxy-D-xylulose-5-phosphate reductoisomerase [EC:1.1.1.267]
K01952	1.21031	0.275375	3.4965e-18	phosphoribosylformylglycinamidine synthase [EC:6.3.5.3]
K03561	1.20684	0.271235	8.18652e-05	biopolymer transport protein ExbB
K06926	1.20675	0.27113	0.0244371	tRNA threonylcarbamoyladenosine biosynthesis protein TsaE
K02939	1.20654	0.27088	1.92203e-19	large subunit ribosomal protein L9
K02557	1.20633	0.270629	0.000607829	chemotaxis protein MotB
K01318	1.20579	0.269983	0.200792	glutamyl endopeptidase [EC:3.4.21.19]
K07456	1.20464	0.268607	5.07552e-12	DNA mismatch repair protein MutS2
K01156	1.20228	0.265769	0.0481072	type III restriction enzyme [EC:3.1.21.5]
K00979	1.20165	0.265012	3.59607e-08	3-deoxy-manno-octulosonate cytidylyltransferase (CMP-KDO synthetase) [EC:2.7.7.38]
K00018	1.20038	0.263489	0.00023276	glycerate dehydrogenase [EC:1.1.1.29]
K00147	1.20033	0.263435	7.65093e-13	glutamate-5-semialdehyde dehydrogenase [EC:1.2.1.41]
K03030	1.19997	0.262998	0.251866	26S proteasome regulatory subunit N11
K02548	1.1972	0.259669	7.64286e-05	1,4-dihydroxy-2-naphthoate octaprenyltransferase [EC:2.5.1.74 2.5.1.-]
K01588	1.19712	0.259568	6.88222e-20	5-(carboxyamino)imidazole ribonucleotide mutase [EC:5.4.99.18]
K01657	1.19541	0.25751	3.63603e-13	anthranilate synthase component I [EC:4.1.3.27]
K07173	1.19528	0.257347	2.85483e-12	S-ribosylhomocysteine lyase [EC:4.4.1.21]
K01883	1.19264	0.25416	3.72936e-16	cysteinyl-tRNA synthetase [EC:6.1.1.16]
K15538	1.19223	0.25366	0.993123	glycoprotein endo-alpha-1,2-mannosidase [EC:3.2.1.130]
K14558	1.19223	0.25366	0.996574	periodic tryptophan protein 2
K02665	1.19223	0.25366	1	type IV pilus assembly protein PilP
K14005	1.19223	0.25366	0.957087	protein transport protein SEC31
K12818	1.19223	0.25366	1	ATP-dependent RNA helicase DHX8/PRP22 [EC:3.6.4.13]
K03655	1.19205	0.253442	3.18055e-12	ATP-dependent DNA helicase RecG [EC:3.6.4.12]
K13747	1.19026	0.251281	0.00120693	carboxynorspermidine decarboxylase [EC:4.1.1.-]
K02895	1.18938	0.250207	6.64474e-15	large subunit ribosomal protein L24
K00766	1.18602	0.246129	3.98522e-09	anthranilate phosphoribosyltransferase [EC:2.4.2.18]
K02909	1.18452	0.244301	1.88116e-12	large subunit ribosomal protein L31
K01776	1.18384	0.24348	4.64562e-26	glutamate racemase [EC:5.1.1.3]
K01095	1.18321	0.242707	0.0427615	phosphatidylglycerophosphatase A [EC:3.1.3.27]
K00067	1.18048	0.239368	2.51939e-07	dTDP-4-dehydrorhamnose reductase [EC:1.1.1.133]
K01176	1.17987	0.238624	0.0640044	alpha-amylase [EC:3.2.1.1]
K03270	1.17975	0.238476	3.10041e-07	3-deoxy-D-manno-octulosonate 8-phosphate phosphatase (KDO 8-P phosphatase) [EC:3.1.3.45]
K01945	1.17946	0.238125	7.58231e-23	phosphoribosylamine--glycine ligase [EC:6.3.4.13]
K00133	1.17925	0.237874	3.59408e-25	aspartate-semialdehyde dehydrogenase [EC:1.2.1.11]
K00951	1.17902	0.237586	6.01644e-20	GTP pyrophosphokinase [EC:2.7.6.5]
K03585	1.17637	0.234339	1.32211e-05	membrane fusion protein
K03770	1.17591	0.233783	0.0040541	peptidyl-prolyl cis-trans isomerase D [EC:5.2.1.8]
K02959	1.17556	0.233343	3.94009e-10	small subunit ribosomal protein S16
K12619	1.17094	0.227665	0.970461	5'-3' exoribonuclease 2 [EC:3.1.13.-]
K00752	1.1691	0.225403	0.783002	hyaluronan synthase [EC:2.4.1.212]
K02892	1.16773	0.223713	1.03405e-10	large subunit ribosomal protein L23
K15738	1.16751	0.223435	3.11107e-14	ATP-binding cassette, subfamily F, uup
K02988	1.1672	0.223047	3.12067e-13	small subunit ribosomal protein S5
K07025	1.16573	0.22123	7.53032e-06	putative hydrolase of the HAD superfamily
K04773	1.16516	0.220533	0.00476269	protease IV [EC:3.4.21.-]
K00648	1.16244	0.21715	2.34888e-08	3-oxoacyl-[acyl-carrier-protein] synthase III [EC:2.3.1.180]
K02589	1.16014	0.214298	0.326989	nitrogen regulatory protein PII 1
K02948	1.15958	0.213596	2.5922e-11	small subunit ribosomal protein S11
K12373	1.15951	0.213515	0.038419	hexosaminidase [EC:3.2.1.52]
K00757	1.15668	0.209986	7.51906e-08	uridine phosphorylase [EC:2.4.2.3]
K07487	1.15215	0.204333	0.223857	transposase
K02520	1.15196	0.204093	6.6467e-12	translation initiation factor IF-3
K00175	1.15185	0.203954	0.00052884	2-oxoglutarate ferredoxin oxidoreductase subunit beta [EC:1.2.7.3]
K00215	1.1514	0.203389	5.48185e-14	4-hydroxy-tetrahydrodipicolinate reductase [EC:1.17.1.8]
K02961	1.1514	0.203387	3.75035e-11	small subunit ribosomal protein S17
K02837	1.1509	0.202766	4.14924e-21	peptide chain release factor 3
K02890	1.15058	0.202366	1.84933e-10	large subunit ribosomal protein L22
K06674	1.14965	0.201193	0.971324	structural maintenance of chromosome 2
K03606	1.14935	0.200816	0.131572	putative colanic acid biosysnthesis UDP-glucose lipid carrier transferase
K00806	1.14707	0.19795	6.10508e-20	undecaprenyl diphosphate synthase [EC:2.5.1.31]
K03197	1.14663	0.197402	0.425092	type IV secretion system protein VirB2
K08139	1.145	0.195344	0.0864364	MFS transporter, SP family, sugar:H+ symporter
K03665	1.14479	0.195086	2.2814e-15	GTP-binding protein HflX
K00368	1.14476	0.195048	0.723805	nitrite reductase (NO-forming) [EC:1.7.2.1]
K02931	1.14351	0.193471	3.0232e-13	large subunit ribosomal protein L5
K03152	1.14332	0.193228	3.39535e-06	4-methyl-5(b-hydroxyethyl)-thiazole monophosphate biosynthesis
K06168	1.14209	0.191673	7.89543e-13	bifunctional enzyme involved in thiolation and methylation of tRNA
K02879	1.14159	0.191044	6.50492e-15	large subunit ribosomal protein L17
K00599	1.14129	0.19067	4.46483e-05	trans-aconitate 2-methyltransferase [EC:2.1.1.144]
K03555	1.14124	0.190599	3.36411e-16	DNA mismatch repair protein MutS
K00789	1.1411	0.190421	2.38726e-15	S-adenosylmethionine synthetase [EC:2.5.1.6]
K03149	1.14052	0.189695	1.20926e-06	thiamine biosynthesis ThiG
K03073	1.13961	0.188539	7.41041e-06	preprotein translocase subunit SecE
K02996	1.13831	0.186892	3.47801e-17	small subunit ribosomal protein S9
K07560	1.13781	0.186264	7.40365e-15	D-tyrosyl-tRNA(Tyr) deacylase [EC:3.1.-.-]
K01914	1.136	0.183961	2.52478e-05	aspartate--ammonia ligase [EC:6.3.1.1]
K16783	1.13546	0.183271	1	biotin transport system permease protein
K08738	1.13546	0.183271	0.992484	cytochrome c	Colorectal cancer	Small cell lung cancer	Viral myocarditis
K05692	1.13546	0.183271	0.988714	actin beta/gamma 1	Influenza A	Proteoglycans in cancer	Hypertrophic cardiomyopathy (HCM)	Arrhythmogenic right ventricular cardiomyopathy (ARVC)	Dilated cardiomyopathy	Viral myocarditis
K09792	1.13546	0.183271	0.973563	hypothetical protein
K02889	1.13546	0.183271	0.945083	large subunit ribosomal protein L21e
K02873	1.13546	0.183271	0.964113	large subunit ribosomal protein L13e
K11393	1.13546	0.183271	1	methyltransferase [EC:2.1.1.-]
K03236	1.13546	0.183271	1	translation initiation factor 1A
K00683	1.13546	0.183271	1	glutaminyl-peptide cyclotransferase [EC:2.3.2.5]
K12855	1.13546	0.183271	1	pre-mRNA-processing factor 6
K14786	1.13546	0.183271	1	protein KRI1
K02955	1.13546	0.183271	1	small subunit ribosomal protein S14e
K00235	1.13546	0.183271	1	succinate dehydrogenase (ubiquinone) iron-sulfur subunit [EC:1.3.5.1]
K14715	1.13546	0.183271	1	solute carrier family 39 (zinc transporter), member 9
K15731	1.13546	0.183271	1	carboxy-terminal domain RNA polymerase II polypeptide A small phosphatase [EC:3.1.3.16]
K17087	1.13546	0.183271	1	transmembrane 9 superfamily member 3
K12486	1.13546	0.183271	1	stromal membrane-associated protein
K04039	1.13546	0.183271	1	light-independent protochlorophyllide reductase subunit B [EC:1.3.7.7]
K01925	1.13516	0.182892	8.95156e-22	UDP-N-acetylmuramoylalanine--D-glutamate ligase [EC:6.3.2.9]
K12410	1.13506	0.182767	1.04626e-16	NAD-dependent deacetylase [EC:3.5.1.-]
K01933	1.13413	0.181582	3.97564e-21	phosphoribosylformylglycinamidine cyclo-ligase [EC:6.3.3.1]
K01186	1.13236	0.179338	0.0500248	sialidase-1 [EC:3.2.1.18]
K02863	1.13156	0.178312	6.12475e-12	large subunit ribosomal protein L1
K01924	1.1307	0.17722	1.48089e-20	UDP-N-acetylmuramate--alanine ligase [EC:6.3.2.8]
K02355	1.12973	0.175977	9.6219e-16	elongation factor G
K07014	1.1288	0.174786	0.211445	putative glutamine amidotransferase
K03101	1.12853	0.174447	3.67095e-11	signal peptidase II [EC:3.4.23.36]
K08307	1.1263	0.17159	0.01154	membrane-bound lytic murein transglycosylase D [EC:3.2.1.-]
K02992	1.12554	0.170618	3.3603e-10	small subunit ribosomal protein S7
K02836	1.12548	0.170536	1.07178e-11	peptide chain release factor 2
K12276	1.12532	0.170332	0.449552	MSHA biogenesis protein MshE
K13990	1.12474	0.169593	0.364412	glutamate formiminotransferase / formiminotetrahydrofolate cyclodeaminase [EC:2.1.2.5 4.3.1.4]
K00645	1.12394	0.168561	6.59404e-13	[acyl-carrier-protein] S-malonyltransferase [EC:2.3.1.39]
K03402	1.12386	0.168467	4.03467e-12	transcriptional regulator of arginine metabolism
K05515	1.12042	0.164039	3.98379e-20	penicillin-binding protein 2
K01991	1.11753	0.160318	0.00802028	polysaccharide export outer membrane protein
K03470	1.11717	0.159855	4.48818e-10	ribonuclease HII [EC:3.1.26.4]
K00640	1.11688	0.159471	7.67706e-13	serine O-acetyltransferase [EC:2.3.1.30]
K02594	1.11595	0.158277	0.764923	homocitrate synthase NifV [EC:2.3.3.14]
K03168	1.11551	0.157709	2.85996e-17	DNA topoisomerase I [EC:5.99.1.2]
K00826	1.11507	0.157135	1.17521e-13	branched-chain amino acid aminotransferase [EC:2.6.1.42]
K06959	1.1119	0.153033	9.77521e-10	uncharacterized protein
K00925	1.11162	0.152669	5.33965e-11	acetate kinase [EC:2.7.2.1]
K15045	1.11077	0.151562	0.93837	radical S-adenosyl methionine domain-containing protein 2
K01179	1.11043	0.151122	0.0774959	endoglucanase [EC:3.2.1.4]
K06201	1.10904	0.149315	0.0205885	copper homeostasis protein
K03100	1.10822	0.14824	8.8112e-05	signal peptidase I [EC:3.4.21.89]
K04077	1.10748	0.147283	9.21387e-13	chaperonin GroEL
K06313	1.10707	0.146745	0.973563	spore germination protein
K03881	1.10707	0.146745	0.980067	NADH-ubiquinone oxidoreductase chain 4 [EC:1.6.5.3]
K17339	1.10707	0.146745	0.975057	atlastin [EC:3.6.5.-]
K01696	1.10698	0.146632	1.03481e-08	tryptophan synthase beta chain [EC:4.2.1.20]
K03530	1.10678	0.146364	0.00084053	DNA-binding protein HU-beta
K04066	1.10661	0.146151	5.83817e-16	primosomal protein N' (replication factor Y) (superfamily II helicase) [EC:3.6.4.-]
K07567	1.10657	0.146095	3.40917e-07	TdcF protein
K01258	1.10656	0.146084	7.35622e-12	tripeptide aminopeptidase [EC:3.4.11.4]
K07012	1.10613	0.145519	0.0232161	putative glutamine amidotransferase
K17677	1.10526	0.144386	5.40988e-05	ATP-dependent helicase IRC3 [EC:3.6.4.-]
K03711	1.10495	0.143975	8.9003e-06	Fur family transcriptional regulator, ferric uptake regulator
K09861	1.1039	0.142603	0.0111241	hypothetical protein
K02528	1.10344	0.142007	5.34081e-15	16S rRNA (adenine1518-N6/adenine1519-N6)-dimethyltransferase [EC:2.1.1.182]
K03427	1.10303	0.141474	0.0107551	type I restriction enzyme M protein [EC:2.1.1.72]
K02860	1.10295	0.141362	2.64724e-13	16S rRNA processing protein RimM
K02874	1.1027	0.141041	8.86587e-08	large subunit ribosomal protein L14
K01885	1.10248	0.140751	4.60209e-11	glutamyl-tRNA synthetase [EC:6.1.1.17]
K04043	1.10232	0.140537	1.06913e-09	molecular chaperone DnaK
K07107	1.10207	0.140215	0.00170084	acyl-CoA thioester hydrolase [EC:3.1.2.-]
K02956	1.10125	0.139142	2.19767e-09	small subunit ribosomal protein S15
K00145	1.10057	0.138248	3.55384e-11	N-acetyl-gamma-glutamyl-phosphate reductase [EC:1.2.1.38]
K03564	1.09995	0.137443	5.99508e-06	peroxiredoxin Q/BCP [EC:1.11.1.15]
K09816	1.09676	0.133253	3.80648e-06	zinc transport system permease protein
K01754	1.09618	0.132488	3.43649e-08	threonine dehydratase [EC:4.3.1.19]
K09695	1.0949	0.130804	0.966595	lipooligosaccharide transport system ATP-binding protein
K02281	1.0949	0.130804	0.744845	pilus assembly protein CpaD
K01051	1.09478	0.130639	0.0611986	pectinesterase [EC:3.1.1.11]
K03615	1.09416	0.129817	6.67267e-09	electron transport complex protein RnfC
K03281	1.09327	0.128647	0.0196981	chloride channel protein, CIC family
K02358	1.09303	0.12833	2.45981e-10	elongation factor Tu
K09814	1.09261	0.127776	0.218923	hemin transport system ATP-binding protein [EC:3.6.3.-]
K01950	1.09176	0.126649	9.83484e-08	NAD+ synthase (glutamine-hydrolysing) [EC:6.3.5.1]
K12270	1.0911	0.125786	0.863745	accessory secretory protein Asp3
K00174	1.0873	0.12075	0.00902047	2-oxoglutarate ferredoxin oxidoreductase subunit alpha [EC:1.2.7.3]
K01887	1.08722	0.12064	4.90976e-11	arginyl-tRNA synthetase [EC:6.1.1.19]
K01613	1.08607	0.119117	7.85765e-05	phosphatidylserine decarboxylase [EC:4.1.1.65]
K03630	1.08388	0.116203	3.84461e-06	DNA repair protein RadC
K17323	1.08384	0.116157	0.975057	glycerol transport system permease protein
K03043	1.08308	0.115143	8.04956e-15	DNA-directed RNA polymerase subunit beta [EC:2.7.7.6]
K02503	1.08259	0.114481	8.67026e-11	histidine triad (HIT) family protein
K00432	1.08242	0.114264	0.0482606	glutathione peroxidase [EC:1.11.1.9]
K01704	1.08235	0.114167	8.70577e-12	3-isopropylmalate/(R)-2-methylmalate dehydratase small subunit [EC:4.2.1.33 4.2.1.35]
K01756	1.08186	0.113508	2.23865e-16	adenylosuccinate lyase [EC:4.3.2.2]
K06153	1.08144	0.112957	1.971e-13	undecaprenyl-diphosphatase [EC:3.6.1.27]
K01953	1.08065	0.111906	0.000336159	asparagine synthase (glutamine-hydrolysing) [EC:6.3.5.4]
K01322	1.07973	0.110675	0.423013	prolyl oligopeptidase [EC:3.4.21.26]
K02933	1.07915	0.109894	1.11188e-07	large subunit ribosomal protein L6
K13041	1.07868	0.10927	0.72726	two-component system, LuxR family, response regulator TtrR
K13582	1.07868	0.10927	0.986127	localization factor PodJL
K02856	1.0777	0.107954	0.160277	L-rhamnose-H+ transport protein
K01886	1.0777	0.107951	9.3123e-10	glutaminyl-tRNA synthetase [EC:6.1.1.18]
K11755	1.07682	0.106782	5.79537e-07	phosphoribosyl-ATP pyrophosphohydrolase / phosphoribosyl-AMP cyclohydrolase [EC:3.6.1.31 3.5.4.19]
K06351	1.07569	0.105268	0.787871	inhibitor of KinA
K02518	1.0753	0.104737	3.63444e-06	translation initiation factor IF-1
K01815	1.07353	0.102369	0.0316509	4-deoxy-L-threo-5-hexosulose-uronate ketol-isomerase [EC:5.3.1.17]
K05601	1.07276	0.101321	2.87976e-07	hydroxylamine reductase [EC:1.7.99.1]
K01493	1.07244	0.100898	0.00743438	dCMP deaminase [EC:3.5.4.12]
K00849	1.07235	0.100781	5.20766e-06	galactokinase [EC:2.7.1.6]
K00945	1.07233	0.100753	3.01255e-08	cytidylate kinase [EC:2.7.4.14]
K12268	1.07202	0.100326	0.875298	accessory secretory protein Asp1
K10908	1.07037	0.0981137	0.280968	DNA-directed RNA polymerase, mitochondrial [EC:2.7.7.6]
K09157	1.06999	0.0975964	7.01453e-05	hypothetical protein
K07139	1.06963	0.0971172	1.93468e-06	arylformamidase [EC:3.5.1.9]
K03040	1.06896	0.0962122	5.74393e-09	DNA-directed RNA polymerase subunit alpha [EC:2.7.7.6]
K01890	1.06796	0.0948625	9.34662e-13	phenylalanyl-tRNA synthetase beta chain [EC:6.1.1.20]
K02823	1.06789	0.0947608	3.53319e-07	dihydroorotate dehydrogenase electron transfer subunit
K00845	1.06776	0.0945907	0.000704537	glucokinase [EC:2.7.1.2]
K03617	1.06761	0.0943816	3.44604e-06	electron transport complex protein RnfA
K02876	1.06711	0.0937023	1.90371e-08	large subunit ribosomal protein L15
K03695	1.06659	0.0929991	1.72689e-10	ATP-dependent Clp protease ATP-binding subunit ClpB
K06950	1.06638	0.0927246	1.94128e-06	uncharacterized protein
K07698	1.06449	0.0901616	0.946786	two-component system, sporulation sensor kinase C [EC:2.7.13.3]
K03252	1.06449	0.0901616	1	translation initiation factor 3 subunit C
K08775	1.06449	0.0901616	1	breast cancer 2 susceptibility protein
K04460	1.06449	0.0901616	1	serine/threonine-protein phosphatase 5 [EC:3.1.3.16]
K11654	1.06449	0.0901616	1	SWI/SNF-related matrix-associated actin-dependent regulator of chromatin subfamily A member 5 [EC:3.6.4.-]
K03053	1.06449	0.0901616	1	DNA-directed RNA polymerase subunit H [EC:2.7.7.6]
K02902	1.06388	0.0893411	0.00011122	large subunit ribosomal protein L28
K17828	1.06336	0.0886264	2.62016e-06	dihydroorotate dehydrogenase (NAD+) catalytic subunit [EC:1.3.1.14]
K00088	1.06309	0.0882609	3.38243e-14	IMP dehydrogenase [EC:1.1.1.205]
K03075	1.06126	0.0857732	1.572e-05	preprotein translocase subunit SecG
K02867	1.06073	0.0850565	1.04002e-06	large subunit ribosomal protein L11
K05807	1.06008	0.0841722	0.245843	outer membrane protein assembly factor BamD
K03046	1.05944	0.0833052	1.45227e-10	DNA-directed RNA polymerase subunit beta' [EC:2.7.7.6]
K01653	1.05912	0.0828616	3.16661e-07	acetolactate synthase I/III small subunit [EC:2.2.1.6]
K03545	1.059	0.0827032	4.65925e-09	trigger factor
K01921	1.05793	0.0812505	4.47382e-13	D-alanine-D-alanine ligase [EC:6.3.2.4]
K00286	1.05773	0.0809698	3.65533e-06	pyrroline-5-carboxylate reductase [EC:1.5.1.2]
K14446	1.05597	0.0785736	0.555636	crotonyl-CoA carboxylase/reductase [EC:1.3.1.85]
K07391	1.05552	0.0779526	9.08959e-11	magnesium chelatase family protein
K06178	1.05535	0.0777148	0.000318312	23S rRNA pseudouridine2605 synthase [EC:5.4.99.22]
K00891	1.05517	0.0774798	2.15926e-07	shikimate kinase [EC:2.7.1.71]
K00927	1.05397	0.0758314	4.37722e-09	phosphoglycerate kinase [EC:2.7.2.3]
K06886	1.05366	0.075415	0.262395	hemoglobin
K06949	1.05284	0.0742855	7.68997e-08	ribosome biogenesis GTPase [EC:3.6.1.-]
K01785	1.0527	0.0740943	0.050753	aldose 1-epimerase [EC:5.1.3.3]
K02926	1.05217	0.0733746	1.32894e-08	large subunit ribosomal protein L4
K03614	1.05172	0.0727486	5.18811e-06	electron transport complex protein RnfD
K01889	1.05171	0.0727332	8.24165e-08	phenylalanyl-tRNA synthetase alpha chain [EC:6.1.1.20]
K00390	1.05037	0.0709041	0.0688375	phosphoadenosine phosphosulfate reductase [EC:1.8.4.8]
K07052	1.0503	0.0707998	0.0302418	TatD-related deoxyribonuclease
K03744	1.04983	0.0701526	0.0207959	LemA protein
K03310	1.04954	0.0697611	9.45241e-06	alanine or glycine:cation symporter, AGCS family
K04078	1.04952	0.0697263	6.08382e-08	chaperonin GroES
K02601	1.04877	0.0687039	8.07675e-06	transcriptional antiterminator NusG
K06207	1.04723	0.0665849	9.42066e-09	GTP-binding protein
K13038	1.04522	0.0638082	4.79338e-07	phosphopantothenoylcysteine decarboxylase / phosphopantothenate--cysteine ligase [EC:4.1.1.36 6.3.2.5]
K02982	1.04447	0.0627661	9.80084e-09	small subunit ribosomal protein S3
K01928	1.04402	0.0621527	7.23483e-12	UDP-N-acetylmuramoyl-L-alanyl-D-glutamate--2,6-diaminopimelate ligase [EC:6.3.2.13]
K01940	1.04398	0.0620986	2.59321e-08	argininosuccinate synthase [EC:6.3.4.5]
K07507	1.04384	0.0618949	0.000982491	putative Mg2+ transporter-C (MgtC) family protein
K03703	1.04292	0.060635	7.23483e-12	excinuclease ABC subunit C
K11494	1.04247	0.0599996	0.582027	RCC1 and BTB domain-containing protein
K02878	1.04232	0.0598027	7.98153e-08	large subunit ribosomal protein L16
K00942	1.04153	0.0587098	3.43649e-08	guanylate kinase [EC:2.7.4.8]
K10685	1.04083	0.0577401	0.958239	ubiquitin-like 1-activating enzyme E1 B [EC:6.3.2.19]
K02655	1.04035	0.057064	0.455658	type IV pilus assembly protein PilE
K02963	1.03905	0.0552586	9.47077e-05	small subunit ribosomal protein S18
K02835	1.03888	0.0550314	4.26645e-10	peptide chain release factor 1
K00600	1.03779	0.0535114	6.3058e-07	glycine hydroxymethyltransferase [EC:2.1.2.1]
K06217	1.03738	0.0529491	1.22356e-08	phosphate starvation-inducible protein PhoH and related proteins
K02888	1.03731	0.0528485	5.80182e-05	large subunit ribosomal protein L21
K07031	1.0369	0.0522783	0.964293	D-glycero-alpha-D-manno-heptose-7-phosphate kinase [EC:2.7.1.168]
K03733	1.03677	0.0521014	0.0166498	integrase/recombinase XerC
K12733	1.03672	0.0520265	0.897892	peptidyl-prolyl cis-trans isomerase-like 1 [EC:5.2.1.8]
K03076	1.03629	0.051433	2.20058e-09	preprotein translocase subunit SecY
K01119	1.03545	0.0502577	0.0454064	2',3'-cyclic-nucleotide 2'-phosphodiesterase [EC:3.1.4.16]
K01872	1.03529	0.0500407	3.08753e-09	alanyl-tRNA synthetase [EC:6.1.1.7]
K02356	1.03492	0.0495169	8.73177e-07	elongation factor P
K02341	1.03435	0.0487275	2.13828e-09	DNA polymerase III subunit delta' [EC:2.7.7.7]
K00224	1.03408	0.0483415	0.367239	delta24(24(1))-sterol reductase [EC:1.3.1.71]
K04079	1.03378	0.0479304	3.01281e-05	molecular chaperone HtpG
K03575	1.03306	0.0469199	2.53933e-05	A/G-specific adenine glycosylase [EC:3.2.2.-]
K03701	1.03303	0.046885	6.57761e-09	excinuclease ABC subunit A
K01639	1.03262	0.0463124	0.185418	N-acetylneuraminate lyase [EC:4.1.3.3]
K01868	1.03207	0.0455421	4.45342e-08	threonyl-tRNA synthetase [EC:6.1.1.3]
K01686	1.03173	0.0450676	0.00329507	mannonate dehydratase [EC:4.2.1.8]
K14415	1.03161	0.0448944	0.649216	tRNA-splicing ligase RtcB [EC:6.5.1.3]
K01783	1.03092	0.0439382	2.1208e-09	ribulose-phosphate 3-epimerase [EC:5.1.3.1]
K02965	1.03024	0.0429784	2.36705e-07	small subunit ribosomal protein S19
K03977	1.03019	0.0429042	6.78812e-09	GTP-binding protein
K07238	1.02992	0.0425369	0.00901953	zinc transporter, ZIP family
K03092	1.02926	0.0416025	0.0232267	RNA polymerase sigma-54 factor
K06997	1.02914	0.0414434	2.17491e-07	putative drug exporter of the RND superfamily
K12392	1.02901	0.041252	0.987424	AP-1 complex subunit beta-1
K02838	1.02851	0.0405556	2.36851e-06	ribosome recycling factor
K04567	1.02849	0.0405228	3.31752e-10	lysyl-tRNA synthetase, class II [EC:6.1.1.6]
K07334	1.02811	0.0399979	0.282301	proteic killer suppression protein
K02907	1.02742	0.0390318	0.000209787	large subunit ribosomal protein L30
K01166	1.02578	0.0367223	0.827312	ribonuclease T2 [EC:3.1.27.1]
K02864	1.0248	0.0353412	2.06521e-06	large subunit ribosomal protein L10
K00762	1.02443	0.0348228	1.25831e-08	orotate phosphoribosyltransferase [EC:2.4.2.10]
K03595	1.02383	0.0339784	1.10564e-07	GTP-binding protein Era
K03572	1.02369	0.033781	1.89892e-07	DNA mismatch repair protein MutL
K06518	1.02351	0.0335249	0.0114898	holin-like protein
K03544	1.02296	0.0327434	1.14808e-07	ATP-dependent Clp protease ATP-binding subunit ClpX
K02563	1.02228	0.0317887	3.61754e-07	UDP-N-acetylglucosamine--N-acetylmuramyl-(pentapeptide) pyrophosphoryl-undecaprenol N-acetylglucosamine transferase [EC:2.4.1.227]
K01142	1.02195	0.0313309	1.53125e-08	exodeoxyribonuclease III [EC:3.1.11.2]
K11254	1.02191	0.0312679	1	histone H4
K00578	1.02191	0.0312679	0.937657	tetrahydromethanopterin S-methyltransferase subunit B [EC:2.1.1.86]
K09495	1.02191	0.0312679	0.937657	T-complex protein 1 subunit gamma
K14787	1.02191	0.0312679	0.950967	multiple RNA-binding domain-containing protein 1
K12618	1.02191	0.0312679	1	5'-3' exoribonuclease 1 [EC:3.1.13.-]
K02908	1.02191	0.0312679	0.937864	large subunit ribosomal protein L30e
K12391	1.02191	0.0312679	1	AP-1 complex subunit gamma-1
K16190	1.02191	0.0312679	1	glucuronokinase [EC:2.7.1.43]
K03070	1.02186	0.0312042	1.75188e-07	preprotein translocase subunit SecA
K00610	1.02176	0.0310591	0.0090731	aspartate carbamoyltransferase regulatory subunit
K02994	1.02142	0.0305812	0.000482615	small subunit ribosomal protein S8
K00854	1.02088	0.0298099	0.00065858	xylulokinase [EC:2.7.1.17]
K09710	1.0191	0.0272933	1.34137e-07	ribosome-associated protein
K00134	1.01863	0.0266337	9.46072e-07	glyceraldehyde 3-phosphate dehydrogenase [EC:1.2.1.12]
K01755	1.01736	0.024827	4.80175e-08	argininosuccinate lyase [EC:4.3.2.1]
K02335	1.01576	0.0225555	3.73842e-07	DNA polymerase I [EC:2.7.7.7]
K01956	1.01483	0.021236	6.47929e-07	carbamoyl-phosphate synthase small subunit [EC:6.3.5.5]
K09929	1.0138	0.0197722	0.958841	hypothetical protein
K15053	1.01339	0.0191951	0.535659	charged multivesicular body protein 7
K01951	1.01325	0.0189918	4.06442e-07	GMP synthase (glutamine-hydrolysing) [EC:6.3.5.2]
K00604	1.01293	0.018538	3.01391e-09	methionyl-tRNA formyltransferase [EC:2.1.2.9]
K07148	1.01279	0.0183322	0.408226	uncharacterized protein
K13525	1.01249	0.0179009	0.977733	transitional endoplasmic reticulum ATPase
K09960	1.01109	0.0159116	0.349217	hypothetical protein
K00800	1.01108	0.0158913	5.64599e-06	3-phosphoshikimate 1-carboxyvinyltransferase [EC:2.5.1.19]
K07011	1.01086	0.0155902	0.47612	putative glutamine amidotransferase
K00057	1.01065	0.0152876	1.284e-07	glycerol-3-phosphate dehydrogenase (NAD(P)+) [EC:1.1.1.94]
K04095	1.00991	0.0142234	0.180396	cell filamentation protein
K02886	1.00924	0.0132729	1.87585e-05	large subunit ribosomal protein L2
K02986	1.00918	0.0131794	1.02177e-05	small subunit ribosomal protein S4
K07098	1.0085	0.0122095	0.0318367	putative glycerol-1-phosphate prenyltransferase [EC:2.5.1.-]
K03550	1.0083	0.0119217	4.1397e-06	holliday junction DNA helicase RuvA [EC:3.6.4.12]
K03465	1.00712	0.010236	0.37346	thymidylate synthase (FAD) [EC:2.1.1.148]
K02113	1.00685	0.00984284	2.18199e-06	F-type H+-transporting ATPase subunit delta [EC:3.6.3.14]
K00817	1.0067	0.00963756	6.15418e-05	histidinol-phosphate aminotransferase [EC:2.6.1.9]
K05641	1.00643	0.00924158	0.960896	ATP-binding cassette, subfamily A (ABC1), member 1
K12269	1.00552	0.00794223	0.915506	accessory secretory protein Asp2
K09903	1.00456	0.00656258	7.78419e-08	uridylate kinase [EC:2.7.4.22]
K01689	1.00401	0.00577634	8.2132e-05	enolase [EC:4.2.1.11]
K01647	1.00387	0.00557656	1.49769e-05	citrate synthase [EC:2.3.3.1]
K00655	1.00264	0.00380372	3.9252e-07	1-acyl-sn-glycerol-3-phosphate acyltransferase [EC:2.3.1.51]
K01934	1.00228	0.00328845	0.00237808	5-formyltetrahydrofolate cyclo-ligase [EC:6.3.3.2]
K01744	1.00204	0.00294341	0.0695075	aspartate ammonia-lyase [EC:4.3.1.1]
K02487	1.00187	0.00269873	0.995426	type IV pili sensor histidine kinase and response regulator
K02906	1.00139	0.00200146	1.58295e-05	large subunit ribosomal protein L3
K00548	1.00102	0.00147735	6.61817e-06	5-methyltetrahydrofolate--homocysteine methyltransferase [EC:2.1.1.13]
K14409	0	0	1	protein SMG7
K07462	0.999415	-0.000844778	3.61667e-05	single-stranded-DNA-specific exonuclease [EC:3.1.-.-]
K02946	0.999331	-0.000966071	3.24916e-05	small subunit ribosomal protein S10
K03787	0.998663	-0.00192958	0.0113548	5'-nucleotidase [EC:3.1.3.5]
K14441	0.998133	-0.00269601	0.00036011	ribosomal protein S12 methylthiotransferase [EC:2.-.-.-]
K05992	0.99751	-0.00359639	0.283007	kappa-carrageenase [EC:3.2.1.83]
K01465	0.99662	-0.00488492	3.76626e-06	dihydroorotase [EC:3.5.2.3]
K00053	0.995693	-0.00622773	0.000117494	ketol-acid reductoisomerase [EC:1.1.1.86]
K01870	0.99531	-0.00678269	3.5153e-07	isoleucyl-tRNA synthetase [EC:6.1.1.5]
K03816	0.994811	-0.00750533	0.00126323	xanthine phosphoribosyltransferase [EC:2.4.2.22]
K09761	0.994247	-0.0083242	0.000231261	16S rRNA (uracil1498-N3)-methyltransferase [EC:2.1.1.193]
K00831	0.993564	-0.00931553	1.15966e-05	phosphoserine aminotransferase [EC:2.6.1.52]
K12572	0.993523	-0.0093741	0.94647	PAB-dependent poly(A)-specific ribonuclease subunit 3
K12869	0.993523	-0.0093741	0.927362	crooked neck
K11695	0.993523	-0.0093741	1	peptidoglycan pentaglycine glycine transferase (the fourth and fifth glycine) [EC:2.3.2.18]
K01736	0.993078	-0.010021	5.92782e-05	chorismate synthase [EC:4.2.3.5]
K03612	0.992463	-0.0109148	0.0207109	electron transport complex protein RnfG
K02881	0.992035	-0.0115366	2.37186e-05	large subunit ribosomal protein L18
K03803	0.991667	-0.0120727	0.138299	sigma-E factor negative regulatory protein RseC
K03215	0.990273	-0.0141013	1.48272e-06	23S rRNA (uracil1939-C5)-methyltransferase [EC:2.1.1.190]
K00783	0.989733	-0.0148886	1.09013e-05	23S rRNA (pseudouridine1915-N3)-methyltransferase [EC:2.1.1.177]
K12205	0.988945	-0.0160378	0.90289	defect in organelle trafficking protein DotD
K02501	0.988846	-0.0161818	0.00012007	glutamine amidotransferase [EC:2.4.2.-]
K02500	0.988791	-0.0162621	0.000222212	cyclase [EC:4.1.3.-]
K16698	0.988302	-0.0169765	0.947369	teichuronic acid biosynthesis glycosyltransferase TuaG [EC:2.4.-.-]
K00939	0.987215	-0.0185632	1.44004e-05	adenylate kinase [EC:2.7.4.3]
K03553	0.987215	-0.0185643	8.04831e-05	recombination protein RecA
K11753	0.987176	-0.0186203	1.48778e-06	riboflavin kinase / FMN adenylyltransferase [EC:2.7.1.26 2.7.7.2]
K00820	0.986923	-0.0189902	0.00337337	glucosamine--fructose-6-phosphate aminotransferase (isomerizing) [EC:2.6.1.16]
K03307	0.986678	-0.0193489	0.0384024	solute:Na+ symporter, SSS family
K09888	0.986576	-0.0194979	0.164046	cell division protein ZapA
K01703	0.985356	-0.0212835	5.05344e-06	3-isopropylmalate/(R)-2-methylmalate dehydratase large subunit [EC:4.2.1.33 4.2.1.35]
K06871	0.983548	-0.0239333	0.0100327	uncharacterized protein
K07029	0.983074	-0.0246287	0.00257584	mannosyl-3-phosphoglycerate phosphatase [EC:3.1.3.70]
K08303	0.982373	-0.0256575	1.30793e-06	putative protease [EC:3.4.-.-]
K12982	0.981696	-0.0266521	0.842462	heptosyltransferase I [EC:2.4.-.-]
K02480	0.97933	-0.0301327	0.982262	two-component system, NarL family, sensor kinase [EC:2.7.13.3]
K02899	0.978154	-0.0318668	0.00433469	large subunit ribosomal protein L27
K02316	0.978142	-0.0318836	0.00453257	DNA primase [EC:2.7.7.-]
K01491	0.976754	-0.0339323	1.93082e-07	methylenetetrahydrofolate dehydrogenase (NADP+) / methenyltetrahydrofolate cyclohydrolase [EC:1.5.1.5 3.5.4.9]
K03569	0.976416	-0.0344328	6.03393e-05	rod shape-determining protein MreB and related proteins
K11211	0.975664	-0.0355431	0.00312251	3-deoxy-D-manno-octulosonic acid kinase [EC:2.7.1.166]
K16053	0.974905	-0.0366662	0.324122	miniconductance mechanosensitive channel
K01813	0.974815	-0.0367992	0.218926	L-rhamnose isomerase [EC:5.3.1.14]
K03536	0.97448	-0.0372952	0.00193902	ribonuclease P protein component [EC:3.1.26.5]
K04484	0.973247	-0.0391214	0.942038	DNA repair protein RadB
K07937	0.973247	-0.0391214	0.942038	ADP-ribosylation factor 1
K05946	0.973114	-0.0393195	0.606189	N-acetylglucosaminyldiphosphoundecaprenol N-acetyl-beta-D-mannosaminyltransferase [EC:2.4.1.187]
K02626	0.970418	-0.0433215	0.980067	arginine decarboxylase [EC:4.1.1.19]
K02884	0.969886	-0.0441125	0.00353966	large subunit ribosomal protein L19
K00099	0.969504	-0.0446813	0.000214549	1-deoxy-D-xylulose-5-phosphate reductoisomerase [EC:1.1.1.267]
K02291	0.969365	-0.0448884	0.895966	phytoene synthase [EC:2.5.1.32]
K00602	0.968131	-0.0467265	9.57534e-05	phosphoribosylaminoimidazolecarboxamide formyltransferase / IMP cyclohydrolase [EC:2.1.2.3 3.5.4.10]
K00013	0.967948	-0.0469989	0.000383594	histidinol dehydrogenase [EC:1.1.1.23]
K09973	0.966522	-0.0491249	0.708479	hypothetical protein
K01937	0.966192	-0.0496179	2.00637e-07	CTP synthase [EC:6.3.4.2]
K02938	0.965137	-0.0511943	0.927972	large subunit ribosomal protein L8e
K07102	0.965137	-0.0511945	0.782774	putative glycerol-1-phosphate prenyltransferase [EC:2.5.1.-]
K02824	0.964572	-0.0520399	0.0633582	uracil permease
K01835	0.964302	-0.0524424	0.00058641	phosphoglucomutase [EC:5.4.2.2]
K02834	0.963865	-0.0530965	1.53725e-05	ribosome-binding factor A
K01810	0.963837	-0.0531383	4.88852e-06	glucose-6-phosphate isomerase [EC:5.3.1.9]
K02337	0.962453	-0.0552124	0.000141051	DNA polymerase III subunit alpha [EC:2.7.7.7]
K01818	0.961994	-0.0559007	0.50446	L-fucose isomerase [EC:5.3.1.25]
K11068	0.961791	-0.0562042	0.335653	hemolysin III
K03613	0.961467	-0.0566906	0.0165769	electron transport complex protein RnfE
K01673	0.961144	-0.0571748	0.0420415	carbonic anhydrase [EC:4.2.1.1]
K01681	0.960441	-0.0582317	0.000956734	aconitate hydratase [EC:4.2.1.3]
K02952	0.95987	-0.0590893	0.00370755	small subunit ribosomal protein S13
K00930	0.958833	-0.0606486	0.0018007	acetylglutamate kinase [EC:2.7.2.8]
K02941	0.95804	-0.0618415	0.919551	large subunit ribosomal protein LP0
K03495	0.957658	-0.062417	0.00517916	tRNA uridine 5-carboxymethylaminomethyl modification enzyme
K03628	0.957138	-0.0632017	0.0275418	transcription termination factor Rho
K03786	0.957019	-0.0633805	0.227842	3-dehydroquinate dehydratase II [EC:4.2.1.10]
K01620	0.956722	-0.0638286	0.0186709	threonine aldolase [EC:4.1.2.5]
K06180	0.955703	-0.0653662	0.00318479	23S rRNA pseudouridine1911/1915/1917 synthase [EC:5.4.99.23]
K03671	0.955619	-0.065492	0.00471816	thioredoxin 1
K02115	0.954261	-0.0675449	7.30746e-05	F-type H+-transporting ATPase subunit gamma [EC:3.6.3.14]
K01649	0.953485	-0.0687186	0.000552103	2-isopropylmalate synthase [EC:2.3.3.13]
K15474	0.952862	-0.0696611	0.776579	enhanced entry protein EnhC
K02493	0.952804	-0.0697484	0.00139971	release factor glutamine methyltransferase [EC:2.1.1.-]
K07460	0.952183	-0.0706896	0.00525412	putative endonuclease
K01001	0.951779	-0.0713019	0.939419	UDP-N-acetylglucosamine--dolichyl-phosphate N-acetylglucosaminephosphotransferase [EC:2.7.8.15]
K03978	0.951277	-0.0720631	0.0223124	GTP-binding protein
K13001	0.950782	-0.0728129	0.867202	mannosyltransferase [EC:2.4.1.-]
K09137	0.948916	-0.0756473	0.790424	hypothetical protein
K09930	0.947739	-0.0774384	0.97318	hypothetical protein
K01814	0.947407	-0.0779435	0.00134246	phosphoribosylformimino-5-aminoimidazole carboxamide ribotide isomerase [EC:5.3.1.16]
K11338	0.946213	-0.0797634	0.905784	RuvB-like protein 2 [EC:3.6.4.12]
K14727	0.946213	-0.0797634	0.905469	3-oxoadipate enol-lactonase / 4-carboxymuconolactone decarboxylase [EC:3.1.1.24 4.1.1.44]
K00496	0.946213	-0.0797634	0.946786	alkane 1-monooxygenase [EC:1.14.15.3]
K11712	0.946213	-0.0797634	0.947995	two-component system, LuxR family, response regulator DctR
K16089	0.945804	-0.0803871	0.457188	outer membrane receptor for ferrienterochelin and colicins
K00705	0.944844	-0.0818515	0.00260475	4-alpha-glucanotransferase [EC:2.4.1.25]
K01892	0.943675	-0.0836382	0.00450518	histidyl-tRNA synthetase [EC:6.1.1.21]
K01609	0.943481	-0.0839347	0.341971	indole-3-glycerol phosphate synthase [EC:4.1.1.48]
K00765	0.943429	-0.0840135	0.0210767	ATP phosphoribosyltransferase [EC:2.4.2.17]
K00052	0.942379	-0.085621	0.000295508	3-isopropylmalate dehydrogenase [EC:1.1.1.85]
K03499	0.941825	-0.0864689	0.00510597	trk system potassium uptake protein TrkA
K06969	0.941651	-0.0867359	0.158944	23S rRNA (cytosine1962-C5)-methyltransferase [EC:2.1.1.191]
K03883	0.941233	-0.0873766	0.404035	NADH-ubiquinone oxidoreductase chain 5 [EC:1.6.5.3]
K03737	0.940695	-0.0882014	0.0280159	putative pyruvate-flavodoxin oxidoreductase [EC:1.2.7.-]
K03438	0.940212	-0.0889415	0.00968796	16S rRNA (cytosine1402-N4)-methyltransferase [EC:2.1.1.199]
K11071	0.940153	-0.0890332	0.17051	spermidine/putrescine transport system permease protein
K00790	0.937918	-0.0924664	0.0361382	UDP-N-acetylglucosamine 1-carboxyvinyltransferase [EC:2.5.1.7]
K03217	0.937574	-0.0929952	0.00170963	YidC/Oxa1 family membrane protein insertase
K01114	0.937532	-0.0930603	0.973747	phospholipase C [EC:3.1.4.3]
K09500	0.936751	-0.094263	0.919551	T-complex protein 1 subunit theta
K10025	0.936751	-0.094263	0.964211	arginine/ornithine transport system ATP-binding protein [EC:3.6.3.-]
K01733	0.93607	-0.0953117	0.000306073	threonine synthase [EC:4.2.3.1]
K00262	0.935863	-0.0956315	0.0253262	glutamate dehydrogenase (NADP+) [EC:1.4.1.4]
K13412	0.935355	-0.0964147	0.231086	calcium-dependent protein kinase [EC:2.7.11.1]
K01154	0.935037	-0.0969047	0.842826	type I restriction enzyme, S subunit [EC:3.1.21.3]
K02109	0.934324	-0.0980055	0.000834083	F-type H+-transporting ATPase subunit b [EC:3.6.3.14]
K03546	0.934205	-0.0981882	0.117648	exonuclease SbcC
K01056	0.933193	-0.0997524	0.0100778	peptidyl-tRNA hydrolase, PTH1 family [EC:3.1.1.29]
K00170	0.932898	-0.100208	0.970461	pyruvate ferredoxin oxidoreductase, beta subunit [EC:1.2.7.1]
K01791	0.93287	-0.100252	0.515621	UDP-N-acetylglucosamine 2-epimerase [EC:5.1.3.14]
K03106	0.932399	-0.100981	0.00373338	signal recognition particle subunit SRP54
K01159	0.932218	-0.101261	0.103351	crossover junction endodeoxyribonuclease RuvC [EC:3.1.22.4]
K00980	0.931121	-0.10296	0.363447	glycerol-3-phosphate cytidylyltransferase [EC:2.7.7.39]
K02950	0.930919	-0.103272	0.00718106	small subunit ribosomal protein S12
K02887	0.930511	-0.103905	0.0891533	large subunit ribosomal protein L20
K01939	0.930275	-0.104271	0.000271892	adenylosuccinate synthase [EC:6.3.4.4]
K02111	0.929655	-0.105233	0.00334624	F-type H+-transporting ATPase subunit alpha [EC:3.6.3.14]
K06901	0.929589	-0.105335	0.0466758	putative MFS transporter, AGZA family, xanthine/uracil permease
K02112	0.92937	-0.105675	0.000633769	F-type H+-transporting ATPase subunit beta [EC:3.6.3.14]
K15104	0.929009	-0.106236	0.928018	solute carrier family 25 (mitochondrial oxoglutarate transporter), member 11
K01629	0.928227	-0.107451	0.454323	rhamnulose-1-phosphate aldolase [EC:4.1.2.19]
K01778	0.926962	-0.109417	0.0196828	diaminopimelate epimerase [EC:5.1.1.7]
K11959	0.92649	-0.110152	0.151228	urea transport system substrate-binding protein
K01243	0.926211	-0.110588	0.083722	S-adenosylhomocysteine/5'-methylthioadenosine nucleosidase [EC:3.2.2.9]
K00954	0.925539	-0.111635	0.00662677	pantetheine-phosphate adenylyltransferase [EC:2.7.7.3]
K09817	0.924117	-0.113853	0.213106	zinc transport system ATP-binding protein [EC:3.6.3.-]
K00651	0.923649	-0.114584	0.0184814	homoserine O-succinyltransferase [EC:2.3.1.46]
K02003	0.922562	-0.116283	0.0994683	putative ABC transport system ATP-binding protein
K10024	0.922557	-0.116289	0.959657	arginine/ornithine transport system permease protein
K07734	0.922557	-0.116289	0.958239	transcriptional regulator
K16555	0.921109	-0.118556	0.50551	succinoglycan biosynthesis protein ExoO [EC:2.4.-.-]
K10697	0.919332	-0.121343	0.637131	two-component system, OmpR family, response regulator RpaA
K01462	0.918838	-0.122118	0.098216	peptide deformylase [EC:3.5.1.88]
K06922	0.918226	-0.123078	0.78119	7-cyano-7-deazaguanine synthase [EC:6.3.4.20]
K11615	0.918122	-0.123242	0.894287	two-component system, CitB family, response regulator MalR
K01874	0.918069	-0.123326	0.0506352	methionyl-tRNA synthetase [EC:6.1.1.10]
K00928	0.917834	-0.123694	0.00346579	aspartate kinase [EC:2.7.2.4]
K01206	0.917739	-0.123844	0.863792	alpha-L-fucosidase [EC:3.2.1.51]
K07339	0.915241	-0.127776	0.646372	hypothetical protein
K07485	0.91307	-0.131203	0.294987	transposase
K03458	0.910668	-0.135003	0.196753	nucleobase:cation symporter-2, NCS2 family
K00014	0.91018	-0.135776	9.23421e-06	shikimate dehydrogenase [EC:1.1.1.25]
K06925	0.910006	-0.136052	0.146553	tRNA threonylcarbamoyladenosine biosynthesis protein TsaE
K11070	0.909609	-0.136681	0.479988	spermidine/putrescine transport system permease protein
K03502	0.909369	-0.137062	0.304147	DNA polymerase V
K01873	0.908704	-0.138117	0.0247759	valyl-tRNA synthetase [EC:6.1.1.9]
K12227	0.908364	-0.138657	0.925743	TraL protein
K14772	0.908364	-0.138657	0.911234	U3 small nucleolar RNA-associated protein 20
K00859	0.907959	-0.139302	0.0523216	dephospho-CoA kinase [EC:2.7.1.24]
K01338	0.907408	-0.140177	0.594594	ATP-dependent Lon protease [EC:3.4.21.53]
K01738	0.906605	-0.141454	0.224568	cysteine synthase A [EC:2.5.1.47]
K00075	0.906564	-0.141519	0.086258	UDP-N-acetylmuramate dehydrogenase [EC:1.3.1.98]
K09882	0.906216	-0.142073	0.895966	cobaltochelatase CobS [EC:6.6.1.2]
K03601	0.905933	-0.142523	0.230741	exodeoxyribonuclease VII large subunit [EC:3.1.11.6]
K07062	0.905576	-0.143093	0.704977	UPF0271 protein
K00311	0.904816	-0.144304	0.637131	electron-transferring-flavoprotein dehydrogenase [EC:1.5.5.1]
K03296	0.904241	-0.14522	0.444917	hydrophobic/amphiphilic exporter-1 (mainly G- bacteria), HAE1 family
K03702	0.904072	-0.14549	0.496732	excinuclease ABC subunit B
K03664	0.903702	-0.146082	0.134173	SsrA-binding protein
K03284	0.903606	-0.146234	0.233049	magnesium transporter
K04485	0.903286	-0.146745	0.0276121	DNA repair protein RadA/Sms
K14987	0.903203	-0.146878	0.905469	two-component system, LuxR family, response regulator FixJ
K03547	0.90262	-0.147809	0.222653	exonuclease SbcD
K06187	0.901967	-0.148854	0.335075	recombination protein RecR
K07033	0.901685	-0.149305	0.675179	D-glycero-alpha-D-manno-heptose-7-phosphate kinase [EC:2.7.1.168]
K01520	0.901505	-0.149593	0.302345	dUTP pyrophosphatase [EC:3.6.1.23]
K02529	0.900858	-0.150628	0.105783	LacI family transcriptional regulator
K01685	0.900793	-0.150732	0.274945	altronate hydrolase [EC:4.2.1.7]
K09952	0.900333	-0.15147	0.764525	hypothetical protein
K02343	0.900223	-0.151645	0.0468239	DNA polymerase III subunit gamma/tau [EC:2.7.7.7]
K00919	0.899766	-0.152378	0.103654	4-diphosphocytidyl-2-C-methyl-D-erythritol kinase [EC:2.7.1.148]
K07636	0.899676	-0.152523	0.323917	two-component system, OmpR family, phosphate regulon sensor histidine kinase PhoR [EC:2.7.13.3]
K03154	0.899036	-0.153549	0.594965	sulfur carrier protein
K00234	0.898902	-0.153764	0.629	succinate dehydrogenase (ubiquinone) flavoprotein subunit [EC:1.3.5.1]
K09748	0.897398	-0.15618	0.552698	ribosome maturation factor RimP
K01938	0.897354	-0.156251	0.120725	formate--tetrahydrofolate ligase [EC:6.3.4.3]
K03110	0.896806	-0.157133	0.334869	fused signal recognition particle receptor
K07447	0.89646	-0.157688	0.289821	putative holliday junction resolvase [EC:3.1.-.-]
K01461	0.896412	-0.157766	0.970725	N-acyl-D-glutamate deacylase [EC:3.5.1.82]
K03204	0.896039	-0.158366	0.769972	type IV secretion system protein VirB9
K00287	0.89595	-0.158509	0.249821	dihydrofolate reductase [EC:1.5.1.3]
K01265	0.895455	-0.159307	0.925743	methionyl aminopeptidase [EC:3.4.11.18]
K01347	0.89471	-0.160508	0.619909	IgA-specific serine endopeptidase [EC:3.4.21.72]
K01854	0.894347	-0.161094	0.867202	UDP-galactopyranose mutase [EC:5.4.99.9]
K03496	0.892865	-0.163487	0.873441	chromosome partitioning protein
K03426	0.892625	-0.163874	0.162803	NAD+ diphosphatase [EC:3.6.1.22]
K06413	0.892533	-0.164023	0.718848	stage V sporulation protein K
K03437	0.89188	-0.165078	0.490365	RNA methyltransferase, TrmH family
K01586	0.89175	-0.165289	0.078369	diaminopimelate decarboxylase [EC:4.1.1.20]
K03409	0.891588	-0.165552	0.336713	chemotaxis protein CheX
K02346	0.891278	-0.166052	0.813264	DNA polymerase IV [EC:2.7.7.7]
K01533	0.887465	-0.172238	0.890538	Cu2+-exporting ATPase [EC:3.6.3.4]
K12600	0.887278	-0.172541	0.536006	superkiller protein 3
K06131	0.886742	-0.173413	0.727672	cardiolipin synthase [EC:2.7.8.-]
K03596	0.882887	-0.1797	0.738214	GTP-binding protein LepA
K06610	0.88163	-0.181756	0.992484	MFS transporter, SP family, inositol transporter
K02936	0.879978	-0.184461	0.560691	large subunit ribosomal protein L7Ae
K00957	0.879487	-0.185266	0.657657	sulfate adenylyltransferase subunit 2 [EC:2.7.7.4]
K01201	0.879304	-0.185565	0.77057	glucosylceramidase [EC:3.2.1.45]
K02340	0.8787	-0.186558	0.903624	DNA polymerase III subunit delta [EC:2.7.7.7]
K00873	0.878341	-0.187147	0.667245	pyruvate kinase [EC:2.7.1.40]
K03551	0.87796	-0.187773	0.672848	holliday junction DNA helicase RuvB [EC:3.6.4.12]
K02656	0.876638	-0.189946	0.726965	type IV pilus assembly protein PilF
K01881	0.876606	-0.19	0.431131	prolyl-tRNA synthetase [EC:6.1.1.15]
K00688	0.876547	-0.190096	0.382105	starch phosphorylase [EC:2.4.1.1]
K00948	0.875906	-0.191151	0.149004	ribose-phosphate pyrophosphokinase [EC:2.7.6.1]
K01876	0.873297	-0.195455	0.909991	aspartyl-tRNA synthetase [EC:6.1.1.12]
K01728	0.873242	-0.195547	0.0206675	pectate lyase [EC:4.2.2.2]
K01358	0.872251	-0.197185	0.698986	ATP-dependent Clp protease, protease subunit [EC:3.4.21.92]
K01808	0.871654	-0.198172	0.876454	ribose 5-phosphate isomerase B [EC:5.3.1.6]
K04069	0.869279	-0.202108	0.903077	pyruvate formate lyase activating enzyme [EC:1.97.1.4]
K04096	0.869245	-0.202165	0.886806	DNA processing protein
K08159	0.868965	-0.20263	0.515621	MFS transporter, DHA1 family, L-arabinose/isopropyl-beta-D-thiogalactopyranoside export protein
K05919	0.867769	-0.204618	0.842462	superoxide reductase [EC:1.15.1.2]
K00609	0.867063	-0.205791	0.984736	aspartate carbamoyltransferase catalytic subunit [EC:2.1.3.2]
K11720	0.866596	-0.206569	0.695605	lipopolysaccharide export system permease protein
K16267	0.864626	-0.209852	0.957137	zinc and cadmium transporter
K00059	0.86454	-0.209996	0.905444	3-oxoacyl-[acyl-carrier protein] reductase [EC:1.1.1.100]
K00656	0.862757	-0.212974	0.601051	formate C-acetyltransferase [EC:2.3.1.54]
K07268	0.861977	-0.214279	0.90288	opacity associated protein
K03169	0.861964	-0.214301	0.820598	DNA topoisomerase III [EC:5.99.1.2]
K13040	0.861707	-0.21473	0.786387	two-component system, LuxR family, sensor histidine kinase TtrS [EC:2.7.13.3]
K01625	0.861637	-0.214848	0.788676	2-dehydro-3-deoxyphosphogluconate aldolase / 4-hydroxy-2-oxoglutarate aldolase [EC:4.1.2.14 4.1.3.16]
K10773	0.860866	-0.216139	0.898985	endonuclease III [EC:4.2.99.18]
K12942	0.860827	-0.216205	0.458782	aminobenzoyl-glutamate transport protein
K01687	0.858916	-0.219412	0.743829	dihydroxy-acid dehydratase [EC:4.2.1.9]
K09765	0.857858	-0.22119	0.378216	hypothetical protein
K07056	0.857002	-0.22263	0.780926	16S rRNA (cytidine1402-2'-O)-methyltransferase [EC:2.1.1.198]
K02313	0.855143	-0.225763	0.780926	chromosomal replication initiator protein
K03282	0.854179	-0.227389	0.937657	large conductance mechanosensitive channel
K02805	0.853872	-0.227909	0.726965	dTDP-4-amino-4,6-dideoxygalactose transaminase [EC:2.6.1.59]
K01591	0.853173	-0.22909	0.416384	orotidine-5'-phosphate decarboxylase [EC:4.1.1.23]
K01215	0.852649	-0.229976	0.740286	glucan 1,6-alpha-glucosidase [EC:3.2.1.70]
K01972	0.851959	-0.231144	0.55684	DNA ligase (NAD+) [EC:6.5.1.2]
K09699	0.851592	-0.231767	1	2-oxoisovalerate dehydrogenase E2 component (dihydrolipoyl transacylase) [EC:2.3.1.168]
K03943	0.851592	-0.231767	1	NADH dehydrogenase (ubiquinone) flavoprotein 2 [EC:1.6.5.3 1.6.99.3]
K02545	0.851592	-0.231767	1	penicillin-binding protein 2 prime
K03515	0.851592	-0.231767	1	DNA repair protein REV1 [EC:2.7.7.-]
K11422	0.851592	-0.231767	1	histone-lysine N-methyltransferase SETD1 [EC:2.1.1.43]
K10848	0.851592	-0.231767	1	DNA excision repair protein ERCC-4 [EC:3.1.-.-]
K11121	0.851592	-0.231767	1	NAD-dependent histone deacetylase SIR2 [EC:3.5.1.-]
K05096	0.851592	-0.231767	1	FMS-like tyrosine kinase 1 [EC:2.7.10.1]
K10554	0.851592	-0.231767	1	fructose transport system ATP-binding protein
K10572	0.851592	-0.231767	1	inositol-pentakisphosphate 2-kinase [EC:2.7.1.158]
K11723	0.851592	-0.231767	1	bromodomain-containing protein 7/9
K16865	0.851592	-0.231767	1	programmed cell death protein 4
K14764	0.851592	-0.231767	1	protein SHQ1
K14007	0.851592	-0.231767	1	protein transport protein SEC24
K07819	0.851592	-0.231767	1	beta-1,3-galactosyltransferase 1 [EC:2.4.1.-]
K01132	0.851592	-0.231767	1	N-acetylgalactosamine-6-sulfatase [EC:3.1.6.4]
K17081	0.851592	-0.231767	1	prohibitin 2
K15443	0.851592	-0.231767	1	tRNA (guanine-N(7)-)-methyltransferase subunit TRM82
K07953	0.851592	-0.231767	1	GTP-binding protein SAR1 [EC:3.6.5.-]
K11806	0.851592	-0.231767	1	WD repeat and SOF domain-containing protein 1
K17732	0.851592	-0.231767	1	mitochondrial-processing peptidase subunit beta [EC:3.4.24.64]
K15116	0.851592	-0.231767	1	solute carrier family 25, member 33/36
K00049	0.851592	-0.231767	1	glyoxylate/hydroxypyruvate reductase [EC:1.1.1.79 1.1.1.81]
K17796	0.851592	-0.231767	1	mitochondrial import inner membrane translocase subunit TIM21
K03849	0.851592	-0.231767	1	alpha-1,3-glucosyltransferase [EC:2.4.1.265]
K01233	0.851592	-0.231767	1	chitosanase [EC:3.2.1.132]
K02953	0.851592	-0.231767	1	small subunit ribosomal protein S13e
K12845	0.851592	-0.231767	1	U4/U6 small nuclear ribonucleoprotein SNU13
K12191	0.851592	-0.231767	1	charged multivesicular body protein 2A
K08829	0.851592	-0.231767	1	male germ cell-associated kinase [EC:2.7.11.22]
K10751	0.851592	-0.231767	1	chromatin assembly factor 1 subunit B
K13093	0.851592	-0.231767	1	HIV Tat-specific factor 1
K14959	0.851592	-0.231767	1	histone-lysine N-methyltransferase MLL4 [EC:2.1.1.43]
K06171	0.851592	-0.231767	1	nicastrin
K02155	0.851592	-0.231767	1	V-type H+-transporting ATPase 16kDa proteolipid subunit [EC:3.6.3.14]
K11440	0.851592	-0.231767	1	choline dehydrogenase [EC:1.1.1.1]
K03514	0.851592	-0.231767	1	DNA polymerase sigma [EC:2.7.7.7]
K16912	0.851592	-0.231767	1	ribosomal biogenesis protein LAS1
K02964	0.851592	-0.231767	1	small subunit ribosomal protein S18e
K17616	0.851592	-0.231767	1	CTD small phosphatase-like protein 2 [EC:3.1.3.-]
K14950	0.851592	-0.231767	1	cation-transporting ATPase 13A1 [EC:3.6.3.-]
K06669	0.851592	-0.231767	1	structural maintenance of chromosome 3 (chondroitin sulfate proteoglycan 6)
K14763	0.851592	-0.231767	1	H/ACA ribonucleoprotein complex non-core subunit NAF1
K00671	0.851592	-0.231767	1	glycylpeptide N-tetradecanoyltransferase [EC:2.3.1.97]
K03015	0.851592	-0.231767	1	DNA-directed RNA polymerase II subunit RPB7
K11303	0.851592	-0.231767	1	histone acetyltransferase 1 [EC:2.3.1.48]
K00316	0.851592	-0.231767	1	spermidine dehydrogenase [EC:1.5.99.6]
K07100	0.851592	-0.231767	1	putative glycerol-1-phosphate prenyltransferase [EC:2.5.1.-]
K07936	0.851592	-0.231767	1	GTP-binding nuclear protein Ran
K08819	0.851592	-0.231767	1	cyclin-dependent kinase 12/13 [EC:2.7.11.22 2.7.11.23]
K00583	0.851592	-0.231767	1	tetrahydromethanopterin S-methyltransferase subunit G [EC:2.1.1.86]
K00693	0.851592	-0.231767	1	glycogen(starch) synthase [EC:2.4.1.11]
K15216	0.851592	-0.231767	1	RNA polymerase I-specific transcription initiation factor RRN3
K02957	0.851592	-0.231767	1	small subunit ribosomal protein S15Ae
K09944	0.851592	-0.231767	1	hypothetical protein
K03941	0.851592	-0.231767	1	NADH dehydrogenase (ubiquinone) Fe-S protein 8 [EC:1.6.5.3 1.6.99.3]
K11045	0.851592	-0.231767	1	cAMP factor
K12397	0.851592	-0.231767	1	AP-3 complex subunit beta
K03456	0.851592	-0.231767	1	serine/threonine-protein phosphatase 2A regulatory subunit A
K10405	0.851592	-0.231767	1	kinesin family member C1
K02893	0.851592	-0.231767	1	large subunit ribosomal protein L23Ae
K01202	0.851592	-0.231767	1	galactosylceramidase [EC:3.2.1.46]
K17757	0.851592	-0.231767	1	ATP-dependent NAD(P)H-hydrate dehydratase [EC:4.2.1.93]
K12735	0.851592	-0.231767	1	peptidyl-prolyl cis-trans isomerase-like 4 [EC:5.2.1.8]
K09506	0.851592	-0.231767	1	DnaJ homolog subfamily A member 5
K11490	0.851592	-0.231767	1	condensin-2 complex subunit H2
K05663	0.851592	-0.231767	1	mitochondrial ABC transporter ATM
K13754	0.851592	-0.231767	1	solute carrier family 24 (sodium/potassium/calcium exchanger), member 6
K14816	0.851592	-0.231767	1	pre-60S factor REI1
K15334	0.851592	-0.231767	1	multisite-specific tRNA:(cytosine-C5)-methyltransferase [EC:2.1.1.202]
K13254	0.851592	-0.231767	1	spastin [EC:3.6.4.3]
K01904	0.851592	-0.231767	1	4-coumarate--CoA ligase [EC:6.2.1.12]
K02603	0.851592	-0.231767	1	origin recognition complex subunit 1
K14830	0.851592	-0.231767	1	protein MAK11
K08651	0.851592	-0.231767	1	thermitase [EC:3.4.21.66]
K05864	0.851592	-0.231767	1	peptidyl-prolyl isomerase D [EC:5.2.1.8]
K15728	0.851592	-0.231767	1	phosphatidate phosphatase LPIN [EC:3.1.3.4]
K14835	0.851592	-0.231767	1	ribosomal RNA methyltransferase Nop2 [EC:2.1.1.-]
K10776	0.851592	-0.231767	1	DNA ligase 3 [EC:6.5.1.1]
K15115	0.851592	-0.231767	1	solute carrier family 25 (mitochondrial folate transporter), member 32
K12483	0.851592	-0.231767	1	EH domain-containing protein 1
K08288	0.851592	-0.231767	1	protein kinase C substrate 80K-H
K00889	0.851592	-0.231767	1	1-phosphatidylinositol-4-phosphate 5-kinase [EC:2.7.1.68]
K15283	0.851592	-0.231767	1	solute carrier family 35, member E1
K14832	0.851592	-0.231767	1	ribosome biogenesis protein MAK21
K15650	0.851592	-0.231767	1	non-haem Fe2+, alpha-ketoglutarate-dependent halogenase
K11798	0.851592	-0.231767	1	bromodomain and WD repeat domain containing protein 1/3
K13217	0.851592	-0.231767	1	pre-mRNA-processing factor 39
K03953	0.851592	-0.231767	1	NADH dehydrogenase (ubiquinone) 1 alpha subcomplex subunit 9
K14801	0.851592	-0.231767	1	pre-rRNA-processing protein TSR4
K15631	0.851592	-0.231767	1	molybdenum cofactor sulfurtransferase [EC:2.8.1.9]
K06184	0.851592	-0.231767	1	ATP-binding cassette, subfamily F, member 1
K14110	0.851592	-0.231767	1	energy-converting hydrogenase B subunit A
K14777	0.851592	-0.231767	1	ATP-dependent RNA helicase DDX47/RRP3 [EC:3.6.4.13]
K13205	0.851592	-0.231767	1	A1 cistron-splicing factor AAR2
K01408	0.851592	-0.231767	1	insulysin [EC:3.4.24.56]
K17829	0.851592	-0.231767	1	crotonyl-CoA reductase [EC:1.3.1.86]
K13181	0.851592	-0.231767	1	ATP-dependent RNA helicase DDX27 [EC:3.6.4.13]
K13566	0.851592	-0.231767	1	omega-amidase [EC:3.5.1.3]
K10755	0.851592	-0.231767	1	replication factor C subunit 2/4
K12847	0.851592	-0.231767	1	U4/U6.U5 tri-snRNP-associated protein 2
K15336	0.851592	-0.231767	1	tRNA (cytosine38-C5)-methyltransferase [EC:2.1.1.204]
K13107	0.851592	-0.231767	1	RNA-binding motif protein, X-linked 2
K11827	0.851592	-0.231767	1	AP-2 complex subunit sigma-1
K02331	0.851592	-0.231767	1	DNA polymerase phi [EC:2.7.7.7]
K03063	0.851592	-0.231767	1	26S proteasome regulatory subunit T3
K05643	0.851592	-0.231767	1	ATP-binding cassette, subfamily A (ABC1), member 3
K03341	0.851592	-0.231767	1	O-phospho-L-seryl-tRNASec:L-selenocysteinyl-tRNA synthase [EC:2.9.1.2]
K07653	0.851592	-0.231767	1	two-component system, OmpR family, sensor histidine kinase MprB [EC:2.7.13.3]
K13007	0.851592	-0.231767	1	Fuc2NAc and GlcNAc transferase [EC:2.4.1.-]
K11942	0.851592	-0.231767	1	methylmalonyl-CoA mutase [EC:5.4.99.2]
K13210	0.851592	-0.231767	1	far upstream element-binding protein
K14156	0.851592	-0.231767	1	choline/ethanolamine kinase [EC:2.7.1.32 2.7.1.82]
K13519	0.851592	-0.231767	1	lysophospholipid acyltransferase [EC:2.3.1.51 2.3.1.23 2.3.1.-]
K10594	0.851592	-0.231767	1	E3 ubiquitin-protein ligase HERC1 [EC:6.3.2.19]
K07870	0.851592	-0.231767	1	Ras homolog gene family, member T1
K15296	0.851592	-0.231767	1	alpha-soluble NSF attachment protein
K03355	0.851592	-0.231767	1	anaphase-promoting complex subunit 8
K12858	0.851592	-0.231767	1	ATP-dependent RNA helicase DDX23/PRP28 [EC:3.6.4.13]
K11204	0.851592	-0.231767	1	glutamate--cysteine ligase catalytic subunit [EC:6.3.2.2]
K03253	0.851592	-0.231767	1	translation initiation factor 3 subunit B
K12741	0.851592	-0.231767	1	heterogeneous nuclear ribonucleoprotein A1/A3
K02350	0.851592	-0.231767	1	DNA polymerase zeta [EC:2.7.7.7]
K14290	0.851592	-0.231767	1	exportin-1
K09498	0.851592	-0.231767	1	T-complex protein 1 subunit zeta
K03061	0.851592	-0.231767	1	26S proteasome regulatory subunit T1
K11322	0.851592	-0.231767	1	enhancer of polycomb-like protein
K17739	0.851592	-0.231767	1	tetrahydroxynaphthalene reductase [EC:1.1.1.252]
K02944	0.851592	-0.231767	1	large subunit ribosomal protein LX
K11540	0.851592	-0.231767	1	carbamoyl-phosphate synthase / aspartate carbamoyltransferase / dihydroorotase [EC:6.3.5.5 2.1.3.2 3.5.2.3]
K02593	0.851592	-0.231767	1	nitrogen fixation protein NifT
K01509	0.851592	-0.231767	1	adenosinetriphosphatase [EC:3.6.1.3]
K06698	0.851592	-0.231767	1	proteasome activator subunit 3 (PA28 gamma)
K17541	0.851592	-0.231767	1	SCY1-like protein 2
K10737	0.851592	-0.231767	1	DNA helicase MCM8 [EC:3.6.4.12]
K07453	0.851592	-0.231767	1	putative restriction endonuclease
K15335	0.851592	-0.231767	1	tRNA (cytosine34-C5)-methyltransferase [EC:2.1.1.203]
K01900	0.851592	-0.231767	1	succinyl-CoA synthetase beta subunit [EC:6.2.1.4 6.2.1.5]
K02915	0.851592	-0.231767	1	large subunit ribosomal protein L34e
K15430	0.851592	-0.231767	1	tRNA (guanine10-N2)-methyltransferase [EC:2.1.1.214]
K03254	0.851592	-0.231767	1	translation initiation factor 3 subunit A
K01506	0.851592	-0.231767	1	1-aminocyclopropane-1-carboxylate deaminase [EC:3.5.99.7]
K08900	0.851592	-0.231767	1	mitochondrial chaperone BCS1
K12398	0.851592	-0.231767	1	AP-3 complex subunit mu
K08083	0.851592	-0.231767	1	two-component system, LytT family, response regulator AlgR
K11593	0.851592	-0.231767	1	eukaryotic translation initiation factor 2C
K14788	0.851592	-0.231767	1	ribosome biogenesis protein ENP2
K02150	0.851592	-0.231767	1	V-type H+-transporting ATPase subunit E [EC:3.6.3.14]
K12246	0.851592	-0.231767	0.927972	poly-alpha-2,8 sialosyl sialyltransferase [EC:2.4.-.-]
K10356	0.851592	-0.231767	1	myosin I
K08737	0.851592	-0.231767	0.929551	DNA mismatch repair protein MSH6
K02210	0.851592	-0.231767	0.898985	DNA replication licensing factor MCM7 [EC:3.6.4.12]
K17228	0.851592	-0.231767	1	FMNH2-dependent dimethyl sulfone monooxygenase
K14780	0.851592	-0.231767	0.905784	ATP-dependent RNA helicase DHX37/DHR1 [EC:3.6.4.13]
K14575	0.851592	-0.231767	1	AAA family ATPase
K12309	0.851592	-0.231767	0.907604	beta-galactosidase [EC:3.2.1.23]
K08171	0.851592	-0.231767	0.923502	MFS transporter, OPA family, solute carrier family 37 (glycerol-6-phosphate transporter), member 4
K14555	0.851592	-0.231767	0.901106	U3 small nucleolar RNA-associated protein 13
K12598	0.851592	-0.231767	0.925442	ATP-dependent RNA helicase DOB1 [EC:3.6.4.13]
K17290	0.851592	-0.231767	0.895966	oxidoreductase [EC:1.1.1.-]
K00026	0.851592	-0.231767	0.90963	malate dehydrogenase [EC:1.1.1.37]
K01563	0.851592	-0.231767	0.94259	haloalkane dehalogenase [EC:3.8.1.5]
K14326	0.851591	-0.231767	0.908442	regulator of nonsense transcripts 1 [EC:3.6.4.-]
K01043	0.851591	-0.231767	0.937608	L-seryl-tRNA(Ser) seleniumtransferase [EC:2.9.1.1]
K00252	0.851591	-0.231767	0.895966	glutaryl-CoA dehydrogenase [EC:1.3.8.6]
K00404	0.851591	-0.231767	1	cytochrome c oxidase cbb3-type subunit I [EC:1.9.3.1]
K13668	0.851591	-0.231767	0.131127	phosphatidylinositol alpha-1,6-mannosyltransferase [EC:2.4.1.-]
K00773	0.850741	-0.233208	0.939392	queuine tRNA-ribosyltransferase [EC:2.4.2.29]
K01153	0.849729	-0.234926	0.338019	type I restriction enzyme, R subunit [EC:3.1.21.3]
K02470	0.849373	-0.235531	0.9954	DNA gyrase subunit B [EC:5.99.1.3]
K03629	0.845191	-0.242651	0.591576	DNA replication and repair protein RecF
K07095	0.843405	-0.245703	0.479319	putative glycerol-1-phosphate prenyltransferase [EC:2.5.1.-]
K07101	0.842181	-0.247797	0.842462	putative glycerol-1-phosphate prenyltransferase [EC:2.5.1.-]
K01665	0.841001	-0.24982	0.966595	para-aminobenzoate synthetase component I [EC:2.6.1.85]
K03584	0.840312	-0.251004	0.3937	DNA repair protein RecO (recombination protein O)
K00956	0.837962	-0.255044	0.892399	sulfate adenylyltransferase subunit 1 [EC:2.7.7.4]
K07717	0.836329	-0.257857	0.492679	two-component system, sensor histidine kinase YcbA [EC:2.7.13.3]
K13275	0.83456	-0.260913	0.948015	major intracellular serine protease [EC:3.4.21.-]
K04759	0.834502	-0.261013	0.540393	ferrous iron transport protein B
K02519	0.834462	-0.261082	0.993626	translation initiation factor IF-2
K04761	0.832768	-0.264013	0.801895	LysR family transcriptional regulator, hydrogen peroxide-inducible genes activator
K12340	0.832624	-0.264264	0.46357	outer membrane channel protein
K01205	0.831236	-0.266669	0.832755	alpha-N-acetylglucosaminidase [EC:3.2.1.50]
K02338	0.830946	-0.267173	0.224147	DNA polymerase III subunit beta [EC:2.7.7.7]
K01409	0.82968	-0.269372	0.337284	O-sialoglycoprotein endopeptidase [EC:3.4.24.57]
K11329	0.829096	-0.270388	0.754985	two-component system, OmpR family, response regulator RpaB
K11963	0.828444	-0.271524	0.202148	urea transport system ATP-binding protein
K09799	0.827603	-0.27299	0.801225	hypothetical protein
K02108	0.826316	-0.275235	0.539074	F-type H+-transporting ATPase subunit a [EC:3.6.3.14]
K07482	0.82475	-0.277971	0.897335	transposase, IS30 family
K11960	0.82415	-0.279021	0.639199	urea transport system permease protein
K03150	0.822527	-0.281865	0.626691	thiamine biosynthesis ThiH
K11754	0.822331	-0.28221	0.0666263	dihydrofolate synthase / folylpolyglutamate synthase [EC:6.3.2.12 6.3.2.17]
K12830	0.822226	-0.282393	0.679204	splicing factor 3B subunit 3
K05808	0.821075	-0.284415	0.411002	putative sigma-54 modulation protein
K01971	0.819249	-0.287626	0.0761865	DNA ligase (ATP) [EC:6.5.1.1]
K09815	0.819206	-0.287701	0.425805	zinc transport system substrate-binding protein
K01752	0.819129	-0.287837	0.536606	L-serine dehydratase [EC:4.3.1.17]
K12685	0.818979	-0.288102	0.576485	subtilase-type serine protease [EC:3.4.21.-]
K03424	0.817582	-0.290564	0.28095	TatD DNase family protein [EC:3.1.21.-]
K11069	0.815279	-0.294634	0.192941	spermidine/putrescine transport system substrate-binding protein
K12828	0.814566	-0.295897	0.806427	splicing factor 3B subunit 1
K00969	0.812867	-0.298909	0.777422	nicotinate-nucleotide adenylyltransferase [EC:2.7.7.18]
K12573	0.812718	-0.299174	0.0931986	ribonuclease R [EC:3.1.-.-]
K00995	0.81088	-0.30244	0.606189	CDP-diacylglycerol--glycerol-3-phosphate 3-phosphatidyltransferase [EC:2.7.8.5]
K03309	0.810282	-0.303504	0.890538	dicarboxylate/amino acid:cation (Na+ or H+) symporter, DAACS family
K02078	0.809747	-0.304456	0.103586	acyl carrier protein
K00615	0.809709	-0.304525	0.620231	transketolase [EC:2.2.1.1]
K17807	0.809012	-0.305767	0.902704	mitochondrial translocator assembly and maintenance protein 41
K16885	0.809012	-0.305767	0.879691	quinone-modifying oxidoreductase, subunit QmoA
K02304	0.808665	-0.306385	0.551642	precorrin-2 dehydrogenase / sirohydrochlorin ferrochelatase [EC:1.3.1.76 4.99.1.4]
K07166	0.807959	-0.307646	0.455576	ACT domain-containing protein
K01652	0.807622	-0.308248	0.861099	acetolactate synthase I/II/III large subunit [EC:2.2.1.6]
K07137	0.807455	-0.308546	0.113241	arylformamidase [EC:3.5.1.9]
K06223	0.806775	-0.309761	0.492222	DNA adenine methylase [EC:2.1.1.72]
K08999	0.806344	-0.310532	0.207772	hypothetical protein
K03723	0.805472	-0.312094	0.0396365	transcription-repair coupling factor (superfamily II helicase) [EC:3.6.4.-]
K07082	0.805104	-0.312754	0.0277131	UPF0755 protein
K07004	0.804871	-0.31317	0.157881	NTE family protein
K01624	0.80441	-0.313997	0.325417	fructose-bisphosphate aldolase, class II [EC:4.1.2.13]
K03287	0.804281	-0.314229	0.835852	outer membrane factor, OMF family
K09812	0.803002	-0.316525	0.0338247	cell division transport system ATP-binding protein
K09811	0.802934	-0.316647	0.158215	cell division transport system permease protein
K01735	0.802836	-0.316822	0.264243	3-dehydroquinate synthase [EC:4.2.3.4]
K02904	0.802223	-0.317924	0.336505	large subunit ribosomal protein L29
K03650	0.800971	-0.320178	0.0855592	tRNA modification GTPase [EC:3.6.-.-]
K01875	0.800891	-0.320322	0.0176389	seryl-tRNA synthetase [EC:6.1.1.11]
K05524	0.799665	-0.322532	0.708021	ferredoxin
K03527	0.797783	-0.325932	0.0528781	4-hydroxy-3-methylbut-2-enyl diphosphate reductase [EC:1.17.1.2]
K00848	0.797604	-0.326255	0.237889	rhamnulokinase [EC:2.7.1.5]
K01227	0.796094	-0.328989	0.741196	mannosyl-glycoprotein endo-beta-N-acetylglucosaminidase [EC:3.2.1.96]
K07017	0.795344	-0.33035	0.790402	putative glutamine amidotransferase
K00940	0.793326	-0.334014	0.673082	nucleoside-diphosphate kinase [EC:2.7.4.6]
K05995	0.792121	-0.336208	0.473432	dipeptidase E [EC:3.4.13.21]
K01438	0.791706	-0.336963	0.708021	acetylornithine deacetylase [EC:3.5.1.16]
K00809	0.790979	-0.338288	0.899138	deoxyhypusine synthase [EC:2.5.1.46]
K03565	0.790857	-0.338511	0.0396065	regulatory protein
K00858	0.790766	-0.338677	0.16675	NAD+ kinase [EC:2.7.1.23]
K10023	0.790764	-0.338682	0.91719	arginine/ornithine transport system permease protein
K09941	0.790764	-0.338682	0.934384	hypothetical protein
K02619	0.790196	-0.339718	0.650691	4-amino-4-deoxychorismate lyase [EC:4.1.3.38]
K07777	0.78702	-0.345528	0.393315	two-component system, NarL family, sensor histidine kinase DegS [EC:2.7.13.3]
K01784	0.786792	-0.345946	0.0812636	UDP-glucose 4-epimerase [EC:5.1.3.2]
K01714	0.78596	-0.347472	0.00671253	4-hydroxy-tetrahydrodipicolinate synthase [EC:4.3.3.7]
K03177	0.784685	-0.349814	0.0108016	tRNA pseudouridine55 synthase [EC:5.4.99.25]
K16214	0.784513	-0.35013	0.41595	UDP-N-acetylglucosamine kinase [EC:2.7.1.176]
K03574	0.783334	-0.3523	0.324313	8-oxo-dGTP diphosphatase [EC:3.6.1.55]
K15270	0.782543	-0.353757	0.884101	S-adenosylmethionine uptake transporter
K03686	0.781824	-0.355084	0.00272714	molecular chaperone DnaJ
K12070	0.780254	-0.357985	0.470403	conjugal transfer pilus assembly protein TraI
K07126	0.779144	-0.360037	0.236184	acyl-homoserine-lactone acylase [EC:3.5.1.97]
K03687	0.778259	-0.361677	0.0262399	molecular chaperone GrpE
K00703	0.777116	-0.363797	0.0039034	starch synthase [EC:2.4.1.21]
K07399	0.776451	-0.365033	0.665595	cytochrome c biogenesis protein
K03631	0.7763	-0.365315	0.000454428	DNA repair protein RecN (Recombination protein N)
K08086	0.77619	-0.365518	0.764727	pilus assembly protein FimV
K00981	0.774962	-0.367803	0.010007	phosphatidate cytidylyltransferase [EC:2.7.7.41]
K03088	0.773358	-0.370792	0.0176114	RNA polymerase sigma-70 factor, ECF subfamily
K03589	0.77164	-0.374001	0.0400192	cell division protein FtsQ
K06287	0.771237	-0.374754	0.0337117	septum formation protein
K07058	0.771187	-0.374848	0.0298532	membrane protein
K02040	0.770866	-0.375448	0.0752177	phosphate transport system substrate-binding protein
K06441	0.770362	-0.376391	0.971279	ferredoxin hydrogenase gamma subunit [EC:1.12.7.2]
K07234	0.770056	-0.376965	0.579757	uncharacterized protein involved in response to NO
K00865	0.768763	-0.37939	0.712307	glycerate kinase [EC:2.7.1.31]
K00171	0.768751	-0.379411	0.58641	pyruvate ferredoxin oxidoreductase, delta subunit [EC:1.2.7.1]
K04068	0.768384	-0.380101	0.0068093	anaerobic ribonucleoside-triphosphate reductase activating protein [EC:1.97.1.4]
K07566	0.767974	-0.380871	0.0126177	L-threonylcarbamoyladenylate synthase [EC:2.7.7.87]
K01768	0.767842	-0.381118	0.54893	adenylate cyclase [EC:4.6.1.1]
K06881	0.767766	-0.381261	0.00243206	phosphoesterase RecJ domain-containing protein
K06941	0.766858	-0.382969	0.00935674	23S rRNA (adenine2503-C2)-methyltransferase [EC:2.1.1.192]
K08867	0.766432	-0.38377	0.866	WNK lysine deficient protein kinase [EC:2.7.11.1]
K06199	0.766089	-0.384415	0.849643	CrcB protein
K00283	0.76589	-0.384791	0.69037	glycine dehydrogenase subunit 2 [EC:1.4.4.2]
K02004	0.765763	-0.385031	0.00558418	putative ABC transport system permease protein
K02445	0.765048	-0.386379	0.84241	MFS transporter, OPA family, glycerol-3-phosphate transporter
K03451	0.76428	-0.387827	0.214979	betaine/carnitine transporter, BCCT family
K02469	0.762536	-0.391123	0.000483865	DNA gyrase subunit A [EC:5.99.1.3]
K06872	0.759722	-0.396457	0.0420352	uncharacterized protein
K08884	0.758916	-0.397988	0.121012	serine/threonine protein kinase, bacterial [EC:2.7.11.1]
K17680	0.758747	-0.398309	0.25856	twinkle protein [EC:3.6.4.12]
K03932	0.758437	-0.398898	0.588841	polyhydroxybutyrate depolymerase
K04763	0.75758	-0.40053	0.000737297	integrase/recombinase XerD
K06580	0.75697	-0.401692	0.873441	ammonium transporter Rh
K17203	0.756969	-0.401695	0.365539	erythritol transport system permease protein
K02495	0.756439	-0.402705	0.000459136	oxygen-independent coproporphyrinogen III oxidase [EC:1.3.99.22]
K02282	0.752647	-0.409955	0.35375	pilus assembly protein CpaE
K16165	0.751713	-0.411746	0.848859	fumarylpyruvate hydrolase [EC:3.7.1.20]
K00760	0.7515	-0.412155	0.000248975	hypoxanthine phosphoribosyltransferase [EC:2.4.2.8]
K01992	0.75039	-0.414288	0.000444346	ABC-2 type transport system permease protein
K17204	0.750179	-0.414692	0.356228	erythritol transport system ATP-binding protein
K03199	0.749914	-0.415202	0.927972	type IV secretion system protein VirB4
K07024	0.749689	-0.415635	0.0111724	putative hydrolases of HD superfamily
K07496	0.747697	-0.419475	0.992484	putative transposase
K06147	0.747579	-0.419701	0.0154965	ATP-binding cassette, subfamily B, bacterial
K03195	0.746622	-0.421549	0.720927	type IV secretion system protein VirB10
K14808	0.745143	-0.424412	0.890744	ATP-dependent RNA helicase DDX54/DBP10 [EC:3.6.4.13]
K01721	0.745143	-0.424412	0.882782	nitrile hydratase [EC:4.2.1.84]
K05788	0.744725	-0.425221	0.826877	integration host factor subunit beta
K01091	0.743895	-0.426829	9.93293e-05	phosphoglycolate phosphatase [EC:3.1.3.18]
K06173	0.743759	-0.427093	3.08224e-05	tRNA pseudouridine38-40 synthase [EC:5.4.99.12]
K00533	0.742593	-0.429356	0.818523	ferredoxin hydrogenase large subunit [EC:1.12.7.2]
K01867	0.74258	-0.429381	0.000988775	tryptophanyl-tRNA synthetase [EC:6.1.1.2]
K03979	0.742564	-0.429412	2.92552e-05	GTP-binding protein
K02473	0.741721	-0.431052	0.232552	UDP-N-acetylglucosamine 4-epimerase [EC:5.1.3.7]
K02670	0.7412	-0.432065	1	twitching motility protein PilU
K14267	0.739766	-0.434859	0.779834	N-succinyldiaminopimelate aminotransferase [EC:2.6.1.17]
K01448	0.737479	-0.439325	0.000243502	N-acetylmuramoyl-L-alanine amidase [EC:3.5.1.28]
K02404	0.735506	-0.443192	0.574798	flagellar biosynthesis protein FlhF
K03935	0.735465	-0.443271	0.848859	NADH dehydrogenase (ubiquinone) Fe-S protein 2 [EC:1.6.5.3 1.6.99.3]
K02995	0.735465	-0.443271	0.734884	small subunit ribosomal protein S8e
K06348	0.735465	-0.443271	0.850774	sporulation inhibitor KapD
K02482	0.734131	-0.445891	0.859113	two-component system, NtrC family, sensor kinase [EC:2.7.13.3]
K12995	0.733722	-0.446695	0.0016294	rhamnosyltransferase [EC:2.4.1.-]
K13677	0.729936	-0.454159	1	1,2-diacylglycerol-3-glucose alpha-1,2-glucosyltransferase [EC:2.4.1.208]
K13091	0.729936	-0.454159	0.915172	RNA-binding protein 39
K02932	0.729936	-0.454159	0.897335	large subunit ribosomal protein L5e
K13025	0.729936	-0.454159	0.905784	ATP-dependent RNA helicase [EC:3.6.4.13]
K12689	0.729936	-0.454159	1	campylobacter adhesion protein
K07820	0.729936	-0.454159	0.889314	beta-1,3-galactosyltransferase 2 [EC:2.4.1.-]
K10552	0.729936	-0.454159	0.898584	fructose transport system substrate-binding protein
K03540	0.729936	-0.454159	0.905784	ribonuclease P protein subunit RPR2 [EC:3.1.26.5]
K05560	0.729936	-0.454159	1	multicomponent K+:H+ antiporter subunit C
K07467	0.729935	-0.45416	0.773279	phage replication initiation protein
K00878	0.729498	-0.455024	0.373588	hydroxyethylthiazole kinase [EC:2.7.1.50]
K03210	0.727312	-0.459354	0.000328268	preprotein translocase subunit YajC
K03657	0.725241	-0.463467	1.77192e-07	DNA helicase II / ATP-dependent DNA helicase PcrA [EC:3.6.4.12]
K07227	0.72367	-0.466597	0.967427	hypothetical protein
K01534	0.722951	-0.468031	1.62627e-05	Cd2+/Zn2+-exporting ATPase [EC:3.6.3.3 3.6.3.5]
K12214	0.722862	-0.468207	0.671231	intracellular multiplication protein IcmL
K03524	0.722784	-0.468363	6.15915e-05	BirA family transcriptional regulator, biotin operon repressor / biotin-[acetyl-CoA-carboxylase] ligase [EC:6.3.4.15]
K03818	0.722559	-0.468813	0.344378	putative colanic acid biosynthesis acetyltransferase WcaF [EC:2.3.1.-]
K01515	0.721407	-0.471115	0.0017936	ADP-ribose pyrophosphatase [EC:3.6.1.13]
K17240	0.720577	-0.472775	0.764116	inositol-phosphate transport system ATP-binding protein
K05658	0.719122	-0.475692	0.459019	ATP-binding cassette, subfamily B (MDR/TAP), member 1
K00169	0.71887	-0.476197	0.353111	pyruvate ferredoxin oxidoreductase, alpha subunit [EC:1.2.7.1]
K00567	0.718391	-0.477159	0.00121644	methylated-DNA-[protein]-cysteine S-methyltransferase [EC:2.1.1.63]
K13276	0.717511	-0.478928	0.607529	bacillopeptidase F [EC:3.4.21.-]
K13533	0.71713	-0.479694	0.702579	two-component system, sporulation sensor kinase E [EC:2.7.13.3]
K02051	0.715994	-0.481981	0.0020696	NitT/TauT family transport system substrate-binding protein
K02238	0.714408	-0.485181	9.3341e-10	competence protein ComEC
K01607	0.714311	-0.485376	0.0867411	4-carboxymuconolactone decarboxylase [EC:4.1.1.44]
K00700	0.713399	-0.48722	3.55373e-06	1,4-alpha-glucan branching enzyme [EC:2.4.1.18]
K06603	0.711937	-0.490179	0.267809	flagellar protein FlaG
K14475	0.711272	-0.491526	0.901106	inhibitor of cysteine peptidase
K01654	0.709833	-0.494449	0.335443	N-acetylneuraminate synthase [EC:2.5.1.56]
K15732	0.70966	-0.494801	0.895966	RNA polymerase II subunit A C-terminal domain phosphatase [EC:3.1.3.16]
K12823	0.70966	-0.494801	0.913353	ATP-dependent RNA helicase DDX5/DBP2 [EC:3.6.4.13]
K15272	0.70966	-0.494801	0.905133	solute carrier family 35 (UDP-sugar transporter), member A1/2/3
K14386	0.70966	-0.494801	1	solute carrier family 5 (sodium-dependent multivitamin transporter), member 6
K13274	0.70966	-0.494801	0.913984	cell wall-associated protease [EC:3.4.21.-]
K11824	0.70966	-0.494801	0.895966	AP-2 complex subunit alpha
K03257	0.70966	-0.494801	0.895966	translation initiation factor 4A
K08239	0.70966	-0.494801	0.794225	UDP-N-acetylglucosamine-lysosomal-enzyme [EC:2.7.8.17]
K04562	0.708529	-0.497101	0.413624	flagellar biosynthesis protein FlhG
K08088	0.706982	-0.500256	0.795015	fimbrial protein FimY
K11614	0.706903	-0.500415	0.596358	two-component system, CitB family, sensor histidine kinase MalK [EC:2.7.13.3]
K11072	0.705572	-0.503136	0.000161137	spermidine/putrescine transport system ATP-binding protein [EC:3.6.3.31]
K00554	0.705323	-0.503644	5.50666e-07	tRNA (guanine37-N1)-methyltransferase [EC:2.1.1.228]
K06936	0.704201	-0.505942	0.389254	tRNA(Ile2)-agmatinylcytidine synthase [EC:6.3.4.22]
K02030	0.703904	-0.50655	0.015473	polar amino acid transport system substrate-binding protein
K02314	0.703877	-0.506604	5.09933e-05	replicative DNA helicase [EC:3.6.4.12]
K15987	0.702588	-0.509249	0.0334618	K(+)-stimulated pyrophosphate-energized sodium pump [EC:3.6.1.1]
K01572	0.702388	-0.509659	0.00204014	oxaloacetate decarboxylase, beta subunit [EC:4.1.1.3]
K03200	0.70186	-0.510744	0.614014	type IV secretion system protein VirB5
K01489	0.701438	-0.511611	9.23421e-06	cytidine deaminase [EC:3.5.4.5]
K06320	0.701423	-0.511643	0.173346	spore maturation protein CgeB
K05559	0.701311	-0.511875	1	multicomponent K+:H+ antiporter subunit A
K03231	0.701311	-0.511875	0.397941	elongation factor 1-alpha
K03408	0.700974	-0.512566	0.353702	purine-binding chemotaxis protein CheW
K04075	0.700912	-0.512694	8.7703e-07	tRNA(Ile)-lysidine synthase [EC:6.3.4.19]
K15022	0.700738	-0.513054	0.857179	formate dehydrogenase beta subunit [EC:1.2.1.43]
K17472	0.700197	-0.514166	0.662945	Rrf2 family transcriptional regulator, cysteine metabolism repressor
K01424	0.698471	-0.517729	0.00107723	L-asparaginase [EC:3.5.1.1]
K00066	0.698106	-0.518481	0.730411	GDP-mannose 6-dehydrogenase [EC:1.1.1.132]
K00282	0.698052	-0.518594	0.199248	glycine dehydrogenase subunit 1 [EC:1.4.4.2]
K10219	0.696757	-0.521273	0.843926	2-hydroxy-4-carboxymuconate semialdehyde hemiacetal dehydrogenase [EC:1.1.1.312]
K12209	0.695049	-0.524814	0.679204	intracellular multiplication protein IcmE
K13678	0.694943	-0.525033	0.0311922	monoglucosyldiacylglycerol glycosyltransferase [EC:2.4.1.-]
K06915	0.694082	-0.526821	0.185663	alpha-ketoglutarate-dependent 2,4-dichlorophenoxyacetate dioxygenase [EC:1.14.11.-]
K00058	0.692747	-0.5296	7.02609e-05	D-3-phosphoglycerate dehydrogenase [EC:1.1.1.95]
K05568	0.69237	-0.530384	0.321064	multicomponent Na+:H+ antiporter subunit D
K03734	0.692022	-0.531109	0.000109778	thiamine biosynthesis lipoprotein
K06914	0.691918	-0.531327	0.817484	alpha-ketoglutarate-dependent 2,4-dichlorophenoxyacetate dioxygenase [EC:1.14.11.-]
K01910	0.691872	-0.531422	0.314692	[citrate (pro-3S)-lyase] ligase [EC:6.2.1.22]
K01560	0.691268	-0.532684	0.0606855	2-haloacid dehalogenase [EC:3.8.1.2]
K00558	0.690075	-0.535174	0.00945132	DNA (cytosine-5)-methyltransferase 1 [EC:2.1.1.37]
K02013	0.689554	-0.536265	0.000165339	iron complex transport system ATP-binding protein [EC:3.6.3.34]
K01295	0.688742	-0.537964	0.249784	glutamate carboxypeptidase [EC:3.4.17.11]
K03696	0.686812	-0.542012	8.31919e-09	ATP-dependent Clp protease ATP-binding subunit ClpC
K07478	0.686147	-0.543411	1.21369e-08	putative ATPase
K12854	0.686004	-0.543711	0.776367	pre-mRNA-splicing helicase BRR2 [EC:3.6.4.13]
K10094	0.685427	-0.544925	0.430415	nickel transport protein
K11996	0.684574	-0.546722	0.0650221	adenylyltransferase and sulfurtransferase
K00983	0.68318	-0.549663	0.138143	N-acylneuraminate cytidylyltransferase [EC:2.7.7.43]
K14827	0.681273	-0.553695	1	pre-rRNA-processing protein IPI1
K01189	0.681273	-0.553695	1	alpha-galactosidase [EC:3.2.1.22]
K03233	0.681273	-0.553695	1	elongation factor 1-gamma
K00006	0.681273	-0.553695	1	glycerol-3-phosphate dehydrogenase (NAD+) [EC:1.1.1.8]
K11835	0.681273	-0.553695	1	ubiquitin carboxyl-terminal hydrolase 4/11/15 [EC:3.1.2.15]
K02146	0.681273	-0.553695	1	V-type H+-transporting ATPase subunit AC39 [EC:3.6.3.14]
K03363	0.681273	-0.553695	1	cell division cycle 20, cofactor of APC complex
K17251	0.681273	-0.553695	1	undecaprenyl-diphosphooligosaccharide---protein glycotransferase [EC:2.4.99.19]
K01780	0.681273	-0.553695	0.870473	aspartate racemase [EC:5.1.1.13]
K15579	0.681273	-0.553695	0.870833	nitrate/nitrite transport system ATP-binding protein
K09959	0.681273	-0.553695	1	hypothetical protein
K00413	0.681273	-0.553695	0.863224	ubiquinol-cytochrome c reductase cytochrome c1 subunit
K01930	0.681273	-0.553695	0.725298	folylpolyglutamate synthase [EC:6.3.2.17]
K01428	0.67945	-0.557561	0.240892	urease subunit alpha [EC:3.5.1.5]
K10747	0.679359	-0.557753	0.432565	DNA ligase 1 [EC:6.5.1.1]
K00931	0.67903	-0.558453	5.06874e-05	glutamate 5-kinase [EC:2.7.2.11]
K03798	0.678489	-0.559602	6.69187e-08	cell division protease FtsH [EC:3.4.24.-]
K13590	0.676906	-0.562973	0.713469	diguanylate cyclase
K16929	0.675471	-0.566035	0.744728	energy-coupling factor transport system substrate-specific component
K02977	0.674177	-0.568802	0.613387	small subunit ribosomal protein S27Ae
K00856	0.671121	-0.575355	0.402246	adenosine kinase [EC:2.7.1.20]
K08363	0.670951	-0.575721	0.743829	mercuric ion transport protein
K13006	0.670233	-0.577264	0.244926	UDP-perosamine 4-acetyltransferase [EC:2.3.1.-]
K10221	0.669108	-0.57969	1	2-pyrone-4,6-dicarboxylate lactonase [EC:3.1.1.57]
K13665	0.667648	-0.582841	0.451989	pyruvyltransferase
K03469	0.667314	-0.583561	8.86371e-06	ribonuclease HI [EC:3.1.26.4]
K02411	0.666026	-0.586349	0.172316	flagellar assembly protein FliH
K06350	0.665988	-0.586432	0.644521	antagonist of KipI
K04061	0.665271	-0.587985	0.15686	flagellar biosynthesis protein
K09749	0.664938	-0.588708	0.251019	hypothetical protein
K01167	0.662349	-0.594337	1	ribonuclease T1 [EC:3.1.27.3]
K02930	0.662349	-0.594337	0.691985	large subunit ribosomal protein L4e
K04100	0.662349	-0.594337	1	protocatechuate 4,5-dioxygenase, alpha chain [EC:1.13.11.8]
K07178	0.662349	-0.594337	0.602496	RIO kinase 1 [EC:2.7.11.1]
K00685	0.662349	-0.594337	0.530066	arginine-tRNA-protein transferase [EC:2.3.2.8]
K03415	0.661622	-0.59592	0.189846	two-component system, chemotaxis family, response regulator CheV
K01286	0.6616	-0.59597	0.0482727	D-alanyl-D-alanine carboxypeptidase [EC:3.4.16.4]
K03271	0.661075	-0.597115	0.0437251	D-sedoheptulose 7-phosphate isomerase [EC:5.3.1.28]
K03742	0.660916	-0.59746	4.75054e-09	competence/damage-inducible protein CinA
K03342	0.66055	-0.598261	0.64863	para-aminobenzoate synthetase / 4-amino-4-deoxychorismate lyase [EC:2.6.1.85 4.1.3.38]
K00850	0.660345	-0.598709	1.29254e-14	6-phosphofructokinase 1 [EC:2.7.1.11]
K03328	0.660337	-0.598725	0.0335853	polysaccharide transporter, PST family
K00253	0.659297	-0.601	1	isovaleryl-CoA dehydrogenase [EC:1.3.8.4]
K00754	0.65571	-0.608871	0.0318552	glycoprotein 3-alpha-L-fucosyltransferase [EC:2.4.1.214]
K02990	0.655407	-0.609536	1.33671e-08	small subunit ribosomal protein S6
K02937	0.65507	-0.610278	0.846535	large subunit ribosomal protein L7e
K05564	0.65507	-0.610278	0.905469	multicomponent K+:H+ antiporter subunit G
K05667	0.65507	-0.610278	0.698043	ATP-binding cassette, subfamily C (CFTR/MRP), member 3
K01175	0.654945	-0.610555	0.194964	micrococcal nuclease [EC:3.1.31.1]
K13482	0.654121	-0.612371	0.905653	xanthine dehydrogenase large subunit [EC:1.17.1.4]
K01668	0.653747	-0.613196	0.304262	tyrosine phenol-lyase [EC:4.1.99.2]
K07110	0.653547	-0.613637	0.819045	acyl-CoA thioester hydrolase [EC:3.1.2.-]
K02687	0.65315	-0.614514	2.34664e-10	ribosomal protein L11 methyltransferase [EC:2.1.1.-]
K11961	0.65279	-0.615308	0.89265	urea transport system permease protein
K02022	0.65158	-0.617986	0.160159	HlyD family secretion protein
K01698	0.650781	-0.619756	0.19714	porphobilinogen synthase [EC:4.2.1.24]
K13799	0.650177	-0.621095	0.13283	pantoate ligase / cytidylate kinase [EC:6.3.2.1 2.7.4.14]
K07090	0.649469	-0.622668	0.0186841	putative transport protein
K10764	0.648832	-0.624084	1	O-succinylhomoserine sulfhydrylase [EC:2.5.1.-]
K01646	0.648762	-0.624239	0.248108	citrate lyase subunit gamma [EC:4.1.3.6]
K00186	0.64721	-0.627695	0.627606	2-oxoisovalerate ferredoxin oxidoreductase, alpha subunit [EC:1.2.7.7]
K06404	0.64699	-0.628186	0.107294	stage V sporulation protein AB
K17208	0.646035	-0.630316	0.518155	inositol transport system substrate-binding protein
K00662	0.644604	-0.633516	0.468317	aminoglycoside N3'-acetyltransferase [EC:2.3.1.81]
K07504	0.644415	-0.633938	3.36766e-08	hypothetical protein
K03651	0.644186	-0.634452	0.439475	Icc protein
K08151	0.643652	-0.635647	0.034431	MFS transporter, DHA1 family, tetracycline resistance protein
K09553	0.642868	-0.637406	0.447321	stress-induced-phosphoprotein 1
K16849	0.642222	-0.638857	0.094103	altronate dehydratase small subunit [EC:4.2.1.7]
K03413	0.641977	-0.639407	0.054872	two-component system, chemotaxis family, response regulator CheY
K17363	0.641401	-0.640702	0.214687	urocanate reductase [EC:1.3.99.33]
K02919	0.640293	-0.643196	0.0106209	large subunit ribosomal protein L36
K02016	0.639632	-0.644686	7.36635e-08	iron complex transport system substrate-binding protein
K14095	0.638694	-0.646804	1	energy-converting hydrogenase A subunit D
K08054	0.638694	-0.646804	1	calnexin
K05927	0.638694	-0.646804	1	quinone-reactive Ni/Fe-hydrogenase small subunit [EC:1.12.5.1]
K09008	0.638694	-0.646804	1	hypothetical protein
K01726	0.638694	-0.646804	1	cyanate lyase [EC:4.2.1.104]
K02865	0.638694	-0.646804	1	large subunit ribosomal protein L10Ae
K14861	0.638694	-0.646804	1	nucleolar pre-ribosomal-associated protein 1
K14769	0.638694	-0.646804	1	U3 small nucleolar RNA-associated protein 11
K02320	0.638694	-0.646804	1	DNA polymerase alpha subunit A [EC:2.7.7.7]
K05849	0.638694	-0.646804	1	solute carrier family 8 (sodium/calcium exchanger)
K12447	0.638694	-0.646804	0.846535	UDP-sugar pyrophosphorylase [EC:2.7.7.64]
K08973	0.638694	-0.646804	1	putative membrane protein
K11251	0.638694	-0.646804	0.891963	histone H2A
K15120	0.638694	-0.646804	0.89265	solute carrier family 25, member 43
K00155	0.638694	-0.646804	0.843926	coniferyl-aldehyde dehydrogenase [EC:1.2.1.68]
K14117	0.638694	-0.646804	0.881993	energy-converting hydrogenase B subunit H
K07152	0.638694	-0.646804	1	protein SCO1/2
K05850	0.638694	-0.646804	0.84305	Ca2+ transporting ATPase, plasma membrane [EC:3.6.3.8]
K07072	0.638694	-0.646804	0.842462	DNA integrity scanning protein
K17870	0.638694	-0.646804	0.778029	NADH oxidase (H2O2-forming) [EC:1.6.3.3]
K02882	0.638694	-0.646804	0.592795	large subunit ribosomal protein L18Ae
K06889	0.63853	-0.647173	1.10012e-06	hemoglobin
K07502	0.63607	-0.652743	0.0458434	hypothetical protein
K07455	0.636002	-0.652896	0.0880498	recombination protein RecT
K01502	0.635314	-0.654458	0.749673	aliphatic nitrilase [EC:3.5.5.7]
K02406	0.634631	-0.656011	0.121862	flagellin
K07338	0.632611	-0.66061	1	hypothetical protein
K03480	0.63187	-0.6623	0.0298365	transcriptional antiterminator
K03634	0.631803	-0.662453	0.224434	outer membrane lipoprotein carrier protein
K00549	0.629966	-0.666654	0.47691	5-methyltetrahydropteroyltriglutamate--homocysteine methyltransferase [EC:2.1.1.14]
K13542	0.629621	-0.667443	0.22387	uroporphyrinogen III methyltransferase / synthase [EC:2.1.1.107 4.2.1.75]
K12109	0.627488	-0.672339	0.798154	cag pathogenicity island protein 24
K16887	0.627488	-0.672339	0.798368	quinone-modifying oxidoreductase, subunit QmoC
K03420	0.627488	-0.672339	0.697824	proteasome regulatory subunit
K09961	0.62675	-0.674039	0.130153	hypothetical protein
K07389	0.62617	-0.675373	0.364895	cytolysin-activating lysine-acyltransferase [EC:2.3.1.-]
K13287	0.62617	-0.675373	0.470403	invasin D
K12511	0.625872	-0.67606	0.0512858	tight adherence protein C
K17675	0.625243	-0.677511	0.0180809	ATP-dependent RNA helicase SUPV3L1/SUV3 [EC:3.6.4.13]
K06291	0.6245	-0.679226	0.894382	spore germination protein BA
K02147	0.6245	-0.679226	0.795333	V-type H+-transporting ATPase subunit B [EC:3.6.3.14]
K02925	0.6245	-0.679226	0.75013	large subunit ribosomal protein L3e
K01848	0.622866	-0.683007	0.185281	methylmalonyl-CoA mutase, N-terminal domain [EC:5.4.99.2]
K09729	0.622613	-0.683592	0.0445619	hypothetical protein
K00555	0.622317	-0.684279	0.649549	tRNA (guanine26-N2/guanine27-N2)-dimethyltransferase [EC:2.1.1.215 2.1.1.216]
K00575	0.621028	-0.687269	0.0623902	chemotaxis protein methyltransferase CheR [EC:2.1.1.80]
K00566	0.620787	-0.687829	4.89987e-11	tRNA-specific 2-thiouridylase [EC:2.8.1.-]
K02422	0.620573	-0.688327	0.0619356	flagellar protein FliS
K14806	0.619339	-0.691198	0.84215	ATP-dependent RNA helicase DDX31/DBP7 [EC:3.6.4.13]
K03111	0.619193	-0.691539	7.04879e-12	single-strand DNA-binding protein
K09968	0.618783	-0.692494	0.129222	hypothetical protein
K01104	0.618268	-0.693695	1.39736e-15	protein-tyrosine phosphatase [EC:3.1.3.48]
K07213	0.617969	-0.694394	0.581998	copper chaperone
K07010	0.617952	-0.694434	0.000715807	putative glutamine amidotransferase
K07088	0.617779	-0.694837	0.00128725	putative transport protein
K03501	0.617382	-0.695764	1.62558e-12	16S rRNA (guanine527-N7)-methyltransferase [EC:2.1.1.170]
K06020	0.61693	-0.696821	0.300123	sulfate-transporting ATPase [EC:3.6.3.25]
K03466	0.616852	-0.697003	1.83808e-10	DNA segregation ATPase FtsK/SpoIIIE, S-DNA-T family
K10413	0.61667	-0.69743	0.621174	dynein heavy chain 1, cytosolic
K09766	0.615821	-0.699416	0.0949693	hypothetical protein
K12267	0.614064	-0.703538	0.00184649	peptide methionine sulfoxide reductase msrA/msrB [EC:1.8.4.11 1.8.4.12]
K01990	0.612881	-0.70632	6.93909e-14	ABC-2 type transport system ATP-binding protein
K03406	0.611192	-0.710304	0.0379187	methyl-accepting chemotaxis protein
K00527	0.610752	-0.711342	6.23286e-16	ribonucleoside-triphosphate reductase [EC:1.17.4.2]
K07459	0.60953	-0.714231	0.202021	putative ATP-dependent endonuclease of the OLD family
K02388	0.608807	-0.715943	0.0276811	flagellar basal-body rod protein FlgC
K00384	0.60852	-0.716625	9.72623e-14	thioredoxin reductase (NADPH) [EC:1.8.1.9]
K15900	0.60828	-0.717193	0.911435	tRNA threonylcarbamoyladenosine biosynthesis protein
K10956	0.60828	-0.717193	0.891326	protein transport protein SEC61 subunit alpha
K09727	0.60828	-0.717193	0.900592	hypothetical protein
K11373	0.60828	-0.717193	0.867202	elongator complex protein 1
K16507	0.60828	-0.717193	0.826319	protocadherin-16/23
K02966	0.60828	-0.717193	0.709818	small subunit ribosomal protein S19e
K08280	0.60828	-0.717194	0.289254	lipopolysaccharide O-acetyltransferase [EC:2.3.1.-]
K11962	0.606654	-0.721054	0.647446	urea transport system ATP-binding protein
K02278	0.606611	-0.721156	0.0815643	prepilin peptidase CpaA [EC:3.4.23.43]
K04760	0.606268	-0.721971	0.383983	transcription elongation factor GreB
K01737	0.604771	-0.725539	0.000289959	6-pyruvoyltetrahydropterin/6-carboxytetrahydropterin synthase [EC:4.2.3.12 4.1.2.50]
K01155	0.604614	-0.725913	0.0770992	type II restriction enzyme [EC:3.1.21.4]
K03412	0.60456	-0.726042	0.0437323	two-component system, chemotaxis family, response regulator CheB [EC:3.1.1.61]
K05964	0.603006	-0.729755	0.380132	holo-ACP synthase [EC:2.7.7.61]
K01845	0.602986	-0.729803	0.0125738	glutamate-1-semialdehyde 2,1-aminomutase [EC:5.4.3.8]
K13005	0.602896	-0.730018	0.23258	abequosyltransferase [EC:2.4.1.-]
K11706	0.602664	-0.730574	0.331361	iron/zinc/copper transport system ATP-binding protein
K09942	0.602455	-0.731074	0.3279	hypothetical protein
K11051	0.602381	-0.731252	0.035727	multidrug/hemolysin transport system permease protein
K03716	0.602353	-0.731319	0.0381079	spore photoproduct lyase [EC:4.1.99.14]
K11646	0.601123	-0.734267	0.379084	3-dehydroquinate synthase II [EC:1.4.1.24]
K02240	0.600746	-0.735172	0.0121211	competence protein ComFA
K07719	0.600066	-0.736807	0.0564157	two-component system, response regulator YcbB
K01455	0.599711	-0.737661	0.00625124	formamidase [EC:3.5.1.49]
K02877	0.599268	-0.738727	0.545513	large subunit ribosomal protein L15e
K00172	0.597709	-0.742485	0.0896276	pyruvate ferredoxin oxidoreductase, gamma subunit [EC:1.2.7.1]
K16963	0.597701	-0.742505	0.289254	putative amino-acid transport system ATP-binding protein [EC:3.6.3.-]
K02658	0.596114	-0.74634	1	twitching motility two-component system response regulator PilH
K09007	0.595032	-0.748961	0.037006	GTP cyclohydrolase I [EC:3.5.4.16]
K06331	0.594747	-0.749653	0.185828	spore coat protein I
K03196	0.594112	-0.751193	0.3937	type IV secretion system protein VirB11
K02028	0.591881	-0.756621	3.52727e-08	polar amino acid transport system ATP-binding protein [EC:3.6.3.21]
K03534	0.5917	-0.757061	0.00066409	L-rhamnose mutarotase [EC:5.1.3.-]
K01969	0.591383	-0.757836	1	3-methylcrotonyl-CoA carboxylase beta subunit [EC:6.4.1.4]
K14055	0.591294	-0.758052	0.447087	universal stress protein E
K17398	0.590969	-0.758845	0.48099	DNA (cytosine-5)-methyltransferase 3A [EC:2.1.1.37]
K12402	0.589563	-0.762281	0.806427	AP-4 complex subunit mu-1
K00534	0.589563	-0.762281	0.743692	ferredoxin hydrogenase small subunit [EC:1.12.7.2]
K11826	0.589563	-0.762281	0.804131	AP-2 complex subunit mu-1
K08853	0.589563	-0.762281	0.850133	AP2-associated kinase [EC:2.7.11.1]
K03581	0.588724	-0.764336	4.07003e-08	exodeoxyribonuclease V alpha subunit [EC:3.1.11.5]
K07216	0.588141	-0.765765	0.0373332	hemerythrin
K02419	0.586471	-0.769869	0.0149374	flagellar biosynthetic protein FliP
K03189	0.586463	-0.769889	0.055014	urease accessory protein
K08070	0.586342	-0.770187	0.828559	2-alkenal reductase [EC:1.3.1.74]
K00958	0.585469	-0.772335	0.757341	sulfate adenylyltransferase [EC:2.7.7.4]
K03002	0.585469	-0.772335	0.785834	DNA-directed RNA polymerase I subunit RPA2 [EC:2.7.7.6]
K01601	0.584461	-0.774822	0.265365	ribulose-bisphosphate carboxylase large chain [EC:4.1.1.39]
K11692	0.584425	-0.774909	0.320449	two-component system, CitB family, response regulator DctR
K00303	0.584057	-0.775818	0.0162386	sarcosine oxidase, subunit beta [EC:1.5.3.1]
K07233	0.583163	-0.778028	0.0586376	copper resistance protein B
K03558	0.583023	-0.778376	0.0217082	membrane protein required for colicin V production
K01615	0.582705	-0.779162	0.409059	glutaconyl-CoA decarboxylase [EC:4.1.1.70]
K09862	0.582668	-0.779255	0.346766	hypothetical protein
K07665	0.582593	-0.77944	0.0190363	two-component system, OmpR family, copper resistance phosphate regulon response regulator CusR
K07783	0.581705	-0.781642	0.0245428	MFS transporter, OPA family, sugar phosphate sensor protein UhpC
K06208	0.581375	-0.78246	0.438839	chorismate mutase [EC:5.4.99.5]
K02916	0.581032	-0.783311	9.29858e-10	large subunit ribosomal protein L35
K16886	0.579807	-0.786356	0.861974	quinone-modifying oxidoreductase, subunit QmoB
K06310	0.579448	-0.787248	0.0135449	spore germination protein
K02075	0.578646	-0.789247	0.212232	zinc/manganese transport system permease protein
K03411	0.578414	-0.789825	0.0100001	chemotaxis protein CheD [EC:3.5.1.44]
K11073	0.578302	-0.790104	0.420404	putrescine transport system substrate-binding protein
K07696	0.578241	-0.790257	0.0477868	two-component system, NarL family, response regulator NreC
K10231	0.577866	-0.791194	0.558071	kojibiose phosphorylase [EC:2.4.1.230]
K03709	0.577823	-0.7913	0.0686287	DtxR family transcriptional regulator, Mn-dependent transcriptional regulator
K06988	0.577414	-0.792322	0.247232	aspartyl protease family protein
K17266	0.576597	-0.794364	0.829758	major vault protein
K08294	0.575043	-0.798257	0.846535	mitogen-activated protein kinase kinase [EC:2.7.12.2]
K07150	0.571059	-0.808289	0.00435388	uncharacterized protein
K05566	0.570195	-0.810474	0.0464943	multicomponent Na+:H+ antiporter subunit B
K02420	0.569981	-0.811015	0.0163585	flagellar biosynthetic protein FliQ
K03706	0.569136	-0.813155	0.00974466	transcriptional pleiotropic repressor
K13017	0.567728	-0.816729	1	UDP-2-acetamido-2-deoxy-ribo-hexuluronate aminotransferase [EC:2.6.1.98]
K17330	0.567728	-0.816729	1	N,N'-diacetylchitobiose transport system permease protein
K14264	0.567728	-0.816729	1	kynurenine aminotransferase [EC:2.6.1.7]
K14163	0.567728	-0.816729	1	bifunctional glutamyl/prolyl-tRNA synthetase [EC:6.1.1.17 6.1.1.15]
K03056	0.567728	-0.816729	1	DNA-directed RNA polymerase subunit L [EC:2.7.7.6]
K08730	0.567728	-0.816729	1	phosphatidylserine synthase 2 [EC:2.7.8.29]
K09497	0.567728	-0.816729	1	T-complex protein 1 subunit epsilon
K17301	0.567728	-0.816729	1	coatomer, subunit beta
K02872	0.567728	-0.816729	1	large subunit ribosomal protein L13Ae
K03627	0.567728	-0.816729	1	putative transcription factor
K16181	0.567728	-0.816729	1	pyrrolysine biosynthesis protein PylC
K10901	0.567728	-0.816729	1	bloom syndrome protein [EC:3.6.4.12]
K17302	0.567728	-0.816729	1	coatomer, subunit beta'
K14565	0.567728	-0.816729	1	nucleolar protein 58
K12396	0.567728	-0.816729	1	AP-3 complex subunit delta-1
K14411	0.567728	-0.816729	1	RNA-binding protein Musashi
K10738	0.567728	-0.816729	1	DNA helicase MCM9 [EC:3.6.4.12]
K04371	0.567728	-0.816729	1	mitogen-activated protein kinase 1/3 [EC:2.7.11.24]	VEGF signaling pathway	Osteoclast differentiation	Focal adhesion	Adherens junction	Gap junction	Toll-like receptor signaling pathway	NOD-like receptor signaling pathway	Natural killer cell mediated cytotoxicity	T cell receptor signaling pathway	B cell receptor signaling pathway	Fc epsilon RI signaling pathway	Fc gamma R-mediated phagocytosis	TNF signaling pathway	Circadian entrainment	Long-term potentiation	Neurotrophin signaling pathway	Retrograde endocannabinoid signaling	Glutamatergic synapse	Cholinergic synapse	Serotonergic synapse	Long-term depression	Regulation of actin cytoskeleton	Insulin signaling pathway	GnRH signaling pathway	Progesterone-mediated oocyte maturation	Estrogen signaling pathway	Melanogenesis	Prolactin signaling pathway	Thyroid hormone signaling pathway	Type II diabetes mellitus	Aldosterone-regulated sodium reabsorption	Alzheimer's disease	Prion diseases	Alcoholism	Shigellosis	Salmonella infection	Pertussis	Leishmaniasis	Chagas disease (American trypanosomiasis)	Toxoplasmosis	Tuberculosis	Hepatitis C	Hepatitis B	Influenza A	Pathways in cancer
K03232	0.567728	-0.816729	1	elongation factor 1-beta
K12188	0.567728	-0.816729	1	ESCRT-II complex subunit VPS22
K00729	0.567728	-0.816729	1	dolichyl-phosphate beta-glucosyltransferase [EC:2.4.1.117]
K10706	0.567728	-0.816729	1	senataxin [EC:3.6.4.-]
K15692	0.567728	-0.816729	1	E3 ubiquitin-protein ligase RNF13 [EC:6.3.2.19]
K12900	0.567728	-0.816729	1	FUS-interacting serine-arginine-rich protein 1
K10406	0.567728	-0.816729	1	kinesin family member C2/C3
K03256	0.567728	-0.816729	1	tRNA (adenine-N(1)-)-methyltransferase non-catalytic subunit
K01522	0.567728	-0.816729	1	bis(5'-adenosyl)-triphosphatase [EC:3.6.1.29]
K02637	0.567728	-0.816729	0.897892	cytochrome b6-f complex subunit 4
K15176	0.567728	-0.816729	0.92129	RNA polymerase-associated protein CTR9
K11262	0.567728	-0.816729	0.90963	acetyl-CoA carboxylase / biotin carboxylase [EC:6.4.1.2 6.3.4.14]
K01724	0.567728	-0.816729	1	4a-hydroxytetrahydrobiopterin dehydratase [EC:4.2.1.96]
K02974	0.567728	-0.816729	0.875502	small subunit ribosomal protein S24e
K06630	0.567728	-0.816729	1	14-3-3 protein epsilon
K03097	0.567728	-0.816729	1	casein kinase II subunit alpha [EC:2.7.11.1]
K02869	0.567728	-0.816729	0.876761	large subunit ribosomal protein L12
K00510	0.567728	-0.816729	1	heme oxygenase [EC:1.14.99.3]
K14986	0.567728	-0.816729	0.820598	two-component system, LuxR family, sensor kinase FixL [EC:2.7.13.3]
K13303	0.567728	-0.816729	0.862179	serum/glucocorticoid-regulated kinase 2 [EC:2.7.11.1]
K14802	0.567728	-0.816729	0.848833	phospholipid-transporting ATPase [EC:3.6.3.1]
K13714	0.567728	-0.816729	0.847951	bifunctional autolysin [EC:3.5.1.28 3.2.1.96]
K14105	0.567728	-0.816729	0.847715	energy-converting hydrogenase A subunit N
K14556	0.567728	-0.816729	0.83756	U3 small nucleolar RNA-associated protein 12
K06285	0.567728	-0.816729	0.724219	transcription attenuation protein (tryptophan RNA-binding attenuator protein)
K05236	0.567728	-0.816729	0.786387	coatomer protein complex, subunit alpha (xenin)
K11691	0.567728	-0.816729	0.666961	two-component system, CitB family, sensor histidine kinase DctS [EC:2.7.13.3]
K12820	0.567728	-0.816729	0.767535	pre-mRNA-splicing factor ATP-dependent RNA helicase DHX15/PRP43 [EC:3.6.4.13]
K00406	0.567728	-0.816729	0.858647	cytochrome c oxidase cbb3-type subunit III
K03242	0.567728	-0.816729	0.667715	translation initiation factor 2 subunit 3
K09809	0.567728	-0.816729	0.47077	CDP-glycerol glycerophosphotransferase [EC:2.7.8.12]
K10546	0.565709	-0.821868	0.255701	putative multiple sugar transport system substrate-binding protein
K16011	0.565214	-0.82313	0.251877	mannose-1-phosphate guanylyltransferase / mannose-6-phosphate isomerase [EC:2.7.7.13 5.3.1.8]
K07344	0.565193	-0.823184	0.756245	type IV secretion system protein TrbL
K02038	0.564275	-0.825529	4.70267e-09	phosphate transport system permease protein
K02392	0.564138	-0.825881	0.00794991	flagellar basal-body rod protein FlgG
K03274	0.563759	-0.826851	0.111566	ADP-L-glycero-D-manno-heptose 6-epimerase [EC:5.1.3.20]
K00929	0.562664	-0.829654	0.000513482	butyrate kinase [EC:2.7.2.7]
K02397	0.561533	-0.832558	0.012012	flagellar hook-associated protein 3 FlgL
K02412	0.560956	-0.834041	0.00648256	flagellum-specific ATP synthase [EC:3.6.3.14]
K08222	0.560173	-0.836055	0.0412146	MFS transporter, YQGE family, putative transporter
K00868	0.560071	-0.836318	5.08407e-13	pyridoxine kinase [EC:2.7.1.35]
K10798	0.559499	-0.837792	0.430546	poly [ADP-ribose] polymerase [EC:2.4.2.30]
K01147	0.559342	-0.838197	0.190862	exoribonuclease II [EC:3.1.13.1]
K01531	0.559089	-0.838851	0.000755106	Mg2+-importing ATPase [EC:3.6.3.2]
K03498	0.558945	-0.839221	5.90954e-25	trk system potassium uptake protein TrkH
K12203	0.558857	-0.83945	0.832755	defect in organelle trafficking protein DotB
K07813	0.558511	-0.840343	0.00737837	accessory gene regulator B
K01666	0.558495	-0.840384	0.00577198	4-hydroxy 2-oxovalerate aldolase [EC:4.1.3.39]
K09835	0.558039	-0.841562	0.250796	prolycopene isomerase [EC:5.2.1.13]
K06403	0.557993	-0.84168	0.00448952	stage V sporulation protein AA
K13626	0.557707	-0.84242	0.0305414	flagellar assembly factor FliW
K12213	0.554824	-0.849897	0.752611	intracellular multiplication protein IcmK
K02242	0.55448	-0.850793	0.122475	competence protein ComFC
K01849	0.554303	-0.851254	0.0916323	methylmalonyl-CoA mutase, C-terminal domain [EC:5.4.99.2]
K01968	0.55421	-0.851495	0.801162	3-methylcrotonyl-CoA carboxylase alpha subunit [EC:6.4.1.4]
K02114	0.5541	-0.851782	1.42184e-12	F-type H+-transporting ATPase subunit epsilon [EC:3.6.3.14]
K15125	0.552291	-0.856499	0.128792	filamentous hemagglutinin
K09947	0.55103	-0.859798	1	hypothetical protein
K11176	0.55103	-0.859798	0.564747	IMP cyclohydrolase [EC:3.5.4.10]
K03602	0.550188	-0.862002	2.54925e-11	exodeoxyribonuclease VII small subunit [EC:3.1.11.6]
K02259	0.549986	-0.862533	0.97318	cytochrome c oxidase assembly protein subunit 15
K01713	0.549984	-0.862539	0.118279	cyclohexadienyl dehydratase [EC:4.2.1.51 4.2.1.91]
K17244	0.548851	-0.865514	0.120714	putative chitobiose transport system substrate-binding protein
K09503	0.547452	-0.869197	0.727727	DnaJ homolog subfamily A member 2
K01126	0.547404	-0.869322	1.46497e-07	glycerophosphoryl diester phosphodiesterase [EC:3.1.4.46]
K14091	0.546741	-0.87107	0.342395	ech hydrogenase subunit F
K02387	0.546625	-0.871376	0.0115568	flagellar basal-body rod protein FlgB
K02666	0.546488	-0.871737	0.0688688	type IV pilus assembly protein PilQ
K02477	0.545988	-0.873059	0.000130507	two-component system, LytT family, response regulator
K08359	0.545019	-0.875623	0.798626	tetrathionate reductase subunit C
K01187	0.544724	-0.876401	5.24344e-09	alpha-glucosidase [EC:3.2.1.20]
K02492	0.544587	-0.876766	0.00737916	glutamyl-tRNA reductase [EC:1.2.1.70]
K12206	0.544395	-0.877273	0.134176	intracellular multiplication protein IcmB
K04794	0.543919	-0.878535	0.028412	peptidyl-tRNA hydrolase, PTH2 family [EC:3.1.1.29]
K09770	0.542534	-0.882215	0.044993	hypothetical protein
K00978	0.54238	-0.882625	0.00478981	glucose-1-phosphate cytidylyltransferase [EC:2.7.7.33]
K01429	0.542341	-0.882729	0.136838	urease subunit beta [EC:3.5.1.5]
K16702	0.541922	-0.883843	0.905469	amylovoran biosynthesis glycosyltransferase AmsE [EC:2.4.-.-]
K12879	0.541922	-0.883843	0.784181	THO complex subunit 2
K15383	0.541922	-0.883843	0.41771	MtN3 and saliva related transmembrane protein
K10041	0.541547	-0.88484	0.0164163	putative glutamine transport system ATP-binding protein [EC:3.6.3.-]
K03407	0.541431	-0.885149	0.00238663	two-component system, chemotaxis family, sensor kinase CheA [EC:2.7.13.3]
K13529	0.541266	-0.885592	0.0103013	AraC family transcriptional regulator, regulatory protein of adaptative response / DNA-3-methyladenine glycosylase II [EC:3.2.2.21]
K11690	0.540991	-0.886324	1.86126e-05	C4-dicarboxylate transporter, DctM subunit
K10679	0.540751	-0.886965	0.19692	nitroreductase / dihydropteridine reductase [EC:1.-.-.- 1.5.1.34]
K02415	0.54008	-0.888754	0.0470242	flagellar FliL protein
K02413	0.539051	-0.891505	0.00743438	flagellar FliJ protein
K01090	0.537989	-0.89435	3.51873e-06	protein phosphatase [EC:3.1.3.16]
K01440	0.537847	-0.894732	0.960896	nicotinamidase [EC:3.5.1.19]
K07055	0.537847	-0.894732	0.713328	tRNA wybutosine-synthesizing protein 2 [EC:2.1.1.-]
K00500	0.537847	-0.894732	1	phenylalanine-4-hydroxylase [EC:1.14.16.1]
K00048	0.537129	-0.89666	4.63213e-09	lactaldehyde reductase [EC:1.1.1.77]
K03190	0.53687	-0.897354	0.0401627	urease accessory protein
K16306	0.536187	-0.899191	0.52346	fructose-bisphosphate aldolase / 2-amino-3,7-dideoxy-D-threo-hept-6-ulosonate synthase [EC:4.1.2.13 2.2.1.10]
K02396	0.535033	-0.9023	0.00341313	flagellar hook-associated protein 1 FlgK
K01488	0.534828	-0.902854	0.0010632	adenosine deaminase [EC:3.5.4.4]
K07192	0.534278	-0.904338	2.63943e-05	flotillin
K03112	0.533732	-0.905814	0.321008	DamX protein
K07084	0.533329	-0.906902	0.0196828	UPF0755 protein
K16323	0.533056	-0.90764	0.389902	purine nucleoside transport protein
K12308	0.53293	-0.907982	1.94221e-05	beta-galactosidase [EC:3.2.1.23]
K02401	0.532615	-0.908834	0.00292915	flagellar biosynthetic protein FlhB
K14681	0.532245	-0.909838	1	argininosuccinate lyase / amino-acid N-acetyltransferase [EC:4.3.2.1 2.3.1.1]
K07144	0.532245	-0.909838	0.858053	UPF0148 protein
K02880	0.532245	-0.909838	0.860687	large subunit ribosomal protein L17e
K11584	0.532245	-0.909838	0.875959	serine/threonine-protein phosphatase 2A regulatory subunit B'
K16202	0.532245	-0.909838	0.886592	dipeptide transport system ATP-binding protein
K03255	0.532245	-0.909838	0.875298	protein TIF31
K13148	0.532245	-0.909838	0.884165	integrator complex subunit 11 [EC:3.1.27.-]
K12852	0.532245	-0.909839	0.740272	116 kDa U5 small nuclear ribonucleoprotein component
K13085	0.532245	-0.909839	0.79908	phosphatidylinositol-4,5-bisphosphate 4-phosphatase [EC:3.1.3.78]
K15519	0.532245	-0.909839	0.357164	deoxyadenosine/deoxycytidine kinase [EC:2.7.1.76 2.7.1.74]
K14126	0.532245	-0.909839	0.358123	F420-non-reducing hydrogenase subunit A [EC:1.12.99.-]
[truncated: 3,930 more rows]
[truncated: 14 more columns]
