# Supplementary material for: The unique composition of Indian gut microbiome, gene catalogue, and associated fecal metabolome deciphered using multi-omics approaches
Source: Gigascience. 2019 Jan 30;8(3):giz004. doi: 10.1093/gigascience/giz004 (PMC6394208; doi:10.1093/gigascience/giz004)
Supplement: Supplemental Files [file giz004_supplemental_files.zip › Additional_file_13.xlsx]

## Sheet: Polyserial_Gene_Abundance
Axis	Variable	Z-Score	P-Value
PC1	Location	5.22897	1.70455e-07
PC1	Diet	-3.88736	0.00010134
PC1	Age	-0.297544	0.766052
PC1	Gender	-2.23524	0.0254013
PC2	Location	1.04454	0.296237
PC2	Diet	-1.67427	0.0940781
PC2	Age	0.515427	0.606255
PC2	Gender	0.827685	0.407849
PC3	Location	2.56885	0.0102038
PC3	Diet	-3.40119	0.000670926
PC3	Age	-0.733148	0.463468
PC3	Gender	0.979832	0.327169
PC4	Location	-2.63848	0.00832783
PC4	Diet	1.04523	0.295915
PC4	Age	-0.408796	0.68269
PC4	Gender	-1.11186	0.266199
PC5	Location	0.651635	0.514637
PC5	Diet	-0.467524	0.640125
PC5	Age	1.05326	0.292222
PC5	Gender	-0.727075	0.46718
PC6	Location	0.304937	0.760414
PC6	Diet	0.0865864	0.931
PC6	Age	-0.142439	0.886734
PC6	Gender	-0.132218	0.894812
PC7	Location	-0.990764	0.321801
PC7	Diet	1.2834	0.199352
PC7	Age	-0.18464	0.853512
PC7	Gender	-0.0690126	0.94498
PC8	Location	-1.31535	0.188394
PC8	Diet	1.63385	0.102291
PC8	Age	1.83987	0.065787
PC8	Gender	0.276736	0.781983
PC9	Location	-0.133222	0.894018
PC9	Diet	0.599195	0.549043
PC9	Age	-1.03975	0.298458
PC9	Gender	0.0982427	0.92174
PC10	Location	-0.0211799	0.983102
PC10	Diet	-0.128514	0.897742
PC10	Age	0.217801	0.827584
PC10	Gender	0.431742	0.665929

## Sheet: Polyserial_UniFrac
Axis	Variable	Z-Score	P-Value
PC1	Location	0.584861	0.558641
PC1	Diet	0.208425	0.834897
PC1	Age.Group	-0.842924	0.399271
PC1	Gender	-0.638871	0.522907
PC1	Cluster	1.08592	0.277512
PC2	Location	6.02085	1.735e-09
PC2	Diet	-5.16711	2.37743e-07
PC2	Age.Group	0.00752093	0.993999
PC2	Gender	-1.88704	0.0591545
PC2	Cluster	7.3024	2.82689e-13
PC3	Location	0.852459	0.393959
PC3	Diet	-0.136664	0.891296
PC3	Age.Group	0.353882	0.723427
PC3	Gender	0.61072	0.541385
PC3	Cluster	-1.65705	0.0975096
PC4	Location	-1.21481	0.224437
PC4	Diet	-0.0904799	0.927906
PC4	Age.Group	-2.14106	0.0322695
PC4	Gender	1.00492	0.314934
PC4	Cluster	2.24	0.0250909
PC5	Location	4.82715	1.38501e-06
PC5	Diet	-4.59672	4.29197e-06
PC5	Age.Group	0.447947	0.654191
PC5	Gender	1.85311	0.0638663
PC5	Cluster	-1.42646	0.153736
PC6	Location	-2.53451	0.0112604
PC6	Diet	1.83853	0.0659845
PC6	Age.Group	-0.814585	0.41531
PC6	Gender	0.579395	0.562323
PC6	Cluster	0.0797476	0.936438
PC7	Location	1.54876	0.121439
PC7	Diet	-2.11102	0.0347704
PC7	Age.Group	-0.240775	0.809729
PC7	Gender	-1.68295	0.0923853
PC7	Cluster	1.3555	0.175258
PC8	Location	-1.46903	0.141824
PC8	Diet	0.824645	0.409573
PC8	Age.Group	0.242669	0.808262
PC8	Gender	-0.461406	0.644507
PC8	Cluster	-3.17321	0.00150764
PC9	Location	0.0739216	0.941073
PC9	Diet	0.0804878	0.935849
PC9	Age.Group	-0.168295	0.866352
PC9	Gender	-0.16449	0.869346
PC9	Cluster	-0.538142	0.590479
PC10	Location	0.487572	0.625853
PC10	Diet	-0.96917	0.33246
PC10	Age.Group	-0.158883	0.873761
PC10	Gender	-0.0447837	0.96428
PC10	Cluster	0.688989	0.49083
