# Supplementary material for: The unique composition of Indian gut microbiome, gene catalogue, and associated fecal metabolome deciphered using multi-omics approaches
Source: Gigascience. 2019 Jan 30;8(3):giz004. doi: 10.1093/gigascience/giz004 (PMC6394208; doi:10.1093/gigascience/giz004)
Supplement: Supplemental Files [file giz004_supplemental_files.zip › Additional_file_14.xlsx]

## Sheet: MGS_MEAN_TABLE
MGS	LOC-1 Mean Abundance	LOC-2 Mean Abundance	Adj P-value (NB Model based)	LOC-1 Occurrence	LOC-2 Occurrence	Log Odds Ratio	Enrichment
CAG0237_Bacteroidales	0.268317	0.018722	7.22382e-15	0.943396	0.754386	3.84473	LOC_1
MGS_CAG0128_Unknown	0.234167	0.0181326	1.88901e-15	1	0.929825	3.69401	LOC_1
CAG0173_Prevotella	0.398685	0.0316767	1.31359e-10	0.981132	0.736842	3.65906	LOC_1
MGS_CAG0124_Sutterella	0.13049	0.0104	3.35713e-07	0.867925	0.631579	3.65102	LOC_1
MGS_CAG0034_Prevotella	0.528061	0.0460102	6.64623e-42	1	0.912281	3.52766	LOC_1
CAG0250_Proteobacteria	0.11076	0.0121182	0.000901505	0.679245	0.438596	3.19362	LOC_1
MGS_CAG0032_Prevotellaceae	0.735282	0.0835194	5.45092e-17	1	0.982456	3.14756	LOC_1
CAG0171_Prevotella	0.646823	0.0882942	7.64623e-11	1	0.912281	2.88107	LOC_1
MGS_CAG0002_Unknown	0.758261	0.104376	0.0742658	1	1	2.87038	None
MGS_CAG0058_Prevotella	0.549661	0.0825012	1.74902e-07	1	0.982456	2.74281	LOC_1
CAG0176_Megasphaera_elsdenii	0.27664	0.0415483	2.34372e-06	0.886792	0.719298	2.73855	LOC_1
CAG0255_Prevotella	0.651302	0.114234	9.07545e-06	0.981132	0.807018	2.51911	LOC_1
CAG0140_Unknown	0.172096	0.0301091	0.000100755	0.849057	0.54386	2.51699	LOC_1
CAG0279_Bacteroidales	0.172518	0.0303628	1.97002e-05	1	0.842105	2.50843	LOC_1
CAG0179_Unknown	0.152843	0.0293556	0.000879539	1	0.964912	2.38213	LOC_1
MGS_CAG0019_Prevotella	0.926551	0.185434	0.000208847	1	1	2.33171	LOC_1
CAG0306_Prevotella	0.553226	0.117725	0.00572009	0.962264	0.894737	2.23876	LOC_1
MGS_CAG0007_Megasphaera	1.25891	0.287253	0.00106096	1	1	2.14591	LOC_1
CAG0262_Unknown	0.330722	0.0769854	0.00700787	1	0.982456	2.10663	LOC_1
MGS_CAG0107_Escherichia_coli	0.625373	0.149212	1.22958e-06	1	1	2.07425	LOC_1
MGS_CAG0022_Bacteroides_stercoris	0.325987	0.0798658	0.855718	0.981132	1	2.03272	None
MGS_CAG0053_Prevotella	0.574052	0.151393	0.000108184	1	1	1.92901	None
CAG0261_Prevotella	0.540436	0.149483	0.0428175	0.830189	0.54386	1.85981	None
CAG0300_Eubacterium_eligens	0.0698036	0.0198562	0.00112559	0.830189	0.631579	1.81443	None
CAG0175_Bacteroidales	0.326803	0.0933097	0.000206959	1	1	1.8117	None
MGS_CAG0059_Prevotellaceae	0.146917	0.0421485	0.0400443	1	0.964912	1.80296	None
CAG0256_Prevotella	0.325518	0.0957991	0.0204091	1	0.964912	1.76797	None
CAG0154_Unknown	0.238203	0.0710106	0.940606	1	1	1.7485	None
CAG0222_Bacteroidales	0.233136	0.0699439	0.028131	1	0.912281	1.73926	None
CAG0204_Prevotella	0.34311	0.103843	0.0498255	1	0.894737	1.72772	None
CAG0152_Prevotella	0.475415	0.145044	1.9165e-06	1	0.964912	1.71748	None
MGS_CAG0026_Bacteroides_coprocola	0.235051	0.0730495	2.81866e-08	0.981132	1	1.68837	None
MGS_CAG0078_Prevotella	0.334534	0.106177	0.000217508	0.981132	0.929825	1.65899	None
CAG0238_Bacteroidales	0.334625	0.108448	0.087428	1	1	1.62881	None
MGS_CAG0040_Prevotella	1.1844	0.393178	0.00470594	1	0.982456	1.60241	None
CAG0269_Unknown	0.0988201	0.0328379	2.13245e-07	0.943396	0.894737	1.5904	None
MGS_CAG0098_Unknown	0.170713	0.0575499	0.724287	1	1	1.57032	None
CAG0161_Bacteroidales	0.259863	0.0894947	0.0165401	1	0.964912	1.54034	None
CAG0266_Prevotella	0.600894	0.207761	0.00133092	0.90566	0.824561	1.53788	None
CAG0280_Unknown	0.318113	0.10986	0.721268	0.981132	1	1.53688	None
CAG0197_Prevotella	0.672196	0.235357	0.0148426	0.981132	0.912281	1.52036	None
CAG0276_Unknown	0.0800712	0.0279375	7.26031e-06	0.773585	0.719298	1.51983	None
MGS_CAG0033_Succinatimonas_sp.	0.718478	0.251784	0.080445	0.981132	0.964912	1.51953	None
MGS_CAG0079_Prevotella_stercorea	0.514671	0.191989	0.00026403	1	0.982456	1.4273	None
CAG0210_Enterobacteriaceae	0.220209	0.0834892	0.00237035	1	1	1.40119	None
CAG0241_Unknown	0.104987	0.0399761	0.350896	1	0.964912	1.39394	None
MGS_CAG0056_Escherichia_coli	0.538616	0.214292	0.130981	1	1	1.33437	None
CAG0137_Bacteroidales	0.24723	0.100238	0.874468	1	1	1.30455	None
MGS_CAG0001_Escherichia_coli	0.993378	0.409778	0.38174	1	1	1.28598	None
MGS_CAG0065_Prevotella_sp.	0.151581	0.0627452	4.36423e-11	1	0.929825	1.2738	None
CAG0252_Prevotella	0.373636	0.156195	0.0400443	1	0.789474	1.26143	None
MGS_CAG0103_Firmicutes	0.101617	0.0435477	0.983454	1	1	1.22332	None
CAG0274_Prevotella	0.504325	0.216899	0.0113061	0.830189	0.578947	1.22149	None
MGS_CAG0004_Bacteroides	0.599593	0.259942	0.154598	1	1	1.21071	None
MGS_CAG0008_Unknown	0.374072	0.162432	0.0289156	1	1	1.20654	None
MGS_CAG0101_Prevotella	0.422734	0.188633	0.000241571	1	0.929825	1.16755	None
CAG0195_Unknown	0.242078	0.108214	0.28697	1	1	1.16352	None
CAG0218_Bacteroides	0.433193	0.195772	0.997614	0.830189	0.77193	1.14927	None
CAG0227_Prevotella	0.980372	0.453498	0.0109144	1	0.877193	1.11989	None
MGS_CAG0043_Prevotella	2.91388	1.36589	0.0175279	1	1	1.11592	None
CAG0201_Veillonella_atypica	0.104103	0.0482439	0.851414	0.867925	0.842105	1.11041	None
CAG0165_Megasphaera	0.869586	0.405284	0.128028	0.90566	0.736842	1.10814	None
MGS_CAG0067_Prevotella	0.910296	0.433484	0.0481204	1	1	1.07728	None
MGS_CAG0071_Unknown	0.414691	0.197302	0.151446	1	1	1.07478	None
CAG0156_Prevotella	1.66345	0.812204	0.0226488	1	0.964912	1.0467	None
MGS_CAG0082_Eubacterium	0.163012	0.0804079	0.0234336	1	0.947368	1.02076	None
CAG0174_Prevotella	4.95819	2.52973	0.0265997	1	0.982456	1.00723	None
MGS_CAG0044_Prevotella	1.03938	0.520941	0.065155	1	0.964912	1.00407	None
MGS_CAG0064_Catenibacterium	0.119361	0.0650289	0.354024	1	1	0.876957	None
MGS_CAG0126_Prevotella	8.27873	4.78968	0.0201734	1	1	0.843343	None
CAG0257_Prevotella	4.90925	2.81594	0.0669446	1	0.964912	0.833299	None
CAG0264_Prevotella	1.83161	1.04697	0.0182569	0.962264	0.842105	0.818373	None
CAG0285_Bacteroidales	0.312415	0.177722	0.420454	0.603774	0.22807	0.815791	None
CAG0258_Bacteroidales	3.22199	1.94699	0.0755159	0.962264	0.824561	0.745587	None
MGS_CAG0013_Alistipes_sp.	0.466443	0.280872	0.796377	1	0.982456	0.734474	None
CAG0155_Streptococcus	0.114422	0.0692383	0.000466984	1	1	0.725373	None
CAG0291_Prevotella	3.65353	2.25033	0.130836	1	1	0.720013	None
CAG0251_Veillonella	0.145779	0.0901721	0.345468	0.981132	0.894737	0.693835	None
MGS_CAG0028_Prevotella	0.897409	0.559091	0.3381	1	1	0.687599	None
CAG0219_Clostridiales	0.150364	0.0958981	0.0742658	0.981132	0.964912	0.64967	None
CAG0166_Clostridiales	0.237295	0.151952	0.000784946	1	1	0.644301	None
MGS_CAG0029_Prevotella_copri	6.55769	4.47662	0.0742658	1	1	0.582557	None
CAG0207_Prevotella	0.0823863	0.0554933	5.46494e-11	0.924528	0.578947	0.570478	None
CAG0292_Unknown	0.100836	0.0685842	0.474403	0.811321	0.754386	0.556527	None
MGS_CAG0133_Bacteroidales	0.0796869	0.0557302	0.367488	1	1	0.516229	None
CAG0163_Unknown	0.141082	0.099005	0.853124	0.981132	1	0.511563	None
CAG0308_Firmicutes	0.165224	0.116139	0.200721	0.962264	0.859649	0.509283	None
MGS_CAG0017_Bacteroides	0.382406	0.27322	0.0130939	1	1	0.486623	None
CAG0253_Eubacterium_ventriosum	0.0634455	0.0457768	0.660624	0.773585	0.701754	0.471159	None
CAG0216_Enterobacteriaceae	0.903149	0.654278	0.00166028	1	1	0.468681	None
MGS_CAG0015_Dorea_longicatena	0.104324	0.0766288	0.00534397	1	1	0.445507	None
CAG0151_Unknown	0.153586	0.114611	0.848919	0.962264	0.894737	0.422869	None
MGS_CAG0116_Lactobacillus_ruminis	0.231877	0.173903	0.113961	1	1	0.415919	None
MGS_CAG0112_Bacteroidales	0.143807	0.11006	0.035068	1	1	0.386328	None
CAG0304_Megamonas_funiformis	0.159509	0.123234	0.853124	0.641509	0.596491	0.372763	None
CAG0224_Unknown	0.315584	0.252427	0.0523229	0.867925	0.631579	0.323074	None
CAG0259_Unknown	0.0486547	0.0397612	0.128028	0.773585	0.789474	0.291346	None
CAG0162_Prevotella	0.457555	0.395427	0.00112559	1	0.912281	0.211433	None
CAG0182_Prevotella	0.776558	0.672245	0.0109144	0.962264	0.894737	0.209623	None
CAG0188_Unknown	0.0655852	0.0569105	0.31314	0.792453	0.894737	0.204802	None
MGS_CAG0108_Escherichia_coli	0.335546	0.291624	0.888386	1	1	0.203035	None
MGS_CAG0104_Clostridiales	0.134096	0.116753	0.363812	1	0.964912	0.200061	None
CAG0221_Unknown	0.0592467	0.0517766	0.97027	0.792453	0.842105	0.194543	None
MGS_CAG0039_Prevotella	0.330809	0.289367	0.201724	1	0.982456	0.193696	None
MGS_CAG0121_Unknown	0.547138	0.508634	0.248092	1	1	0.105836	None
CAG0141_Sutterella	0.0969254	0.0903609	0.574436	0.811321	0.54386	0.10127	None
MGS_CAG0066_Dialister	0.371836	0.349202	0.852512	1	0.929825	0.090933	None
MGS_CAG0084_Ruminococcus_sp.	0.222346	0.209106	0.89591	0.924528	0.982456	0.0887619	None
MGS_CAG0092_Parabacteroides_merdae	0.150273	0.142212	0.230109	0.962264	1	0.0796588	None
CAG0205_Unknown	0.175541	0.172364	0.853124	0.830189	0.77193	0.0263985	None
CAG0153_Bacteroides_finegoldii	0.0655437	0.0646019	0.0858103	0.962264	0.982456	0.020895	None
CAG0232_Bifidobacterium	0.122697	0.121654	0.584443	0.981132	0.947368	0.0123361	None
CAG0235_Firmicutes	0.131308	0.131861	0.00121775	0.830189	0.912281	-0.00606843	None
CAG0283_Prevotella	0.356246	0.358796	0.956631	0.924528	0.736842	-0.0103271	None
CAG0215_Alistipes_sp.	0.364523	0.376226	0.990068	0.792453	0.877193	-0.04576	None
CAG0307_Prevotella	0.397289	0.41442	0.131059	0.962264	0.77193	-0.061152	None
MGS_CAG0014_Dialister_succinatiphilus	0.486699	0.508833	0.581247	1	1	-0.064483	None
MGS_CAG0076_Firmicutes	0.103792	0.115321	0.517099	0.981132	0.982456	-0.152127	None
MGS_CAG0105_Alistipes	0.074472	0.0886699	0.0111165	0.924528	0.929825	-0.25195	None
MGS_CAG0054_Prevotella_sp.	0.394175	0.470496	0.94889	1	0.982456	-0.256452	None
MGS_CAG0083_Barnesiella_intestinihominis	0.116131	0.139067	0.0427328	1	0.859649	-0.260356	None
CAG0286_Acidiphilium_sp.	0.0457183	0.0548055	0.188861	0.509434	0.403509	-0.261679	None
CAG0302_Bacteroides	0.38353	0.462594	0.0165002	0.754717	0.824561	-0.271554	None
MGS_CAG0003_Klebsiella_pneumoniae	0.331282	0.399735	0.128028	1	1	-0.271976	None
CAG0136_Parabacteroides	0.197411	0.239706	0.773086	1	1	-0.28068	None
CAG0217_Bacteroides	0.583418	0.732614	0.150308	1	1	-0.33069	None
CAG0148_Bacteroidetes	0.115629	0.146139	0.557944	0.981132	0.912281	-0.338277	None
MGS_CAG0006_Unknown	0.345512	0.436693	0.00144514	1	1	-0.339203	None
CAG0181_Lactobacillus_ruminis	0.163216	0.207382	0.385309	0.943396	0.754386	-0.346147	None
CAG0277_Ruminococcus_sp.	0.14426	0.184068	0.888386	0.660377	0.684211	-0.352136	None
MGS_CAG0122_Bifidobacterium_bifidum	0.0744687	0.0953524	0.513927	0.981132	0.929825	-0.356936	None
CAG0225_Bacteroides	0.241046	0.312049	0.120003	0.962264	1	-0.373493	None
CAG0265_Bacteroides	0.390905	0.508188	0.208192	0.924528	1	-0.380246	None
CAG0206_Bifidobacterium_adolescentis	0.346123	0.462686	0.977473	1	0.982456	-0.420435	None
CAG0145_Alistipes_shahii	0.150527	0.202993	0.369667	0.962264	0.929825	-0.432167	None
CAG0198_Unknown	0.0504589	0.0696837	0.537009	0.792453	0.736842	-0.465989	None
MGS_CAG0113_Paraprevotella_clara	0.092965	0.129893	0.540311	0.981132	0.929825	-0.483093	None
CAG0290_Mitsuokella_multacida	0.192438	0.269958	0.673525	0.792453	0.561404	-0.489464	None
MGS_CAG0061_Clostridiales	0.16401	0.236652	0.00884216	1	1	-0.530038	None
MGS_CAG0085_Mitsuokella_multacida	0.158691	0.233578	0.488336	0.943396	0.842105	-0.558762	None
MGS_CAG0077_Bifidobacterium_adolescentis	0.32607	0.482729	0.420137	1	1	-0.568303	None
CAG0185_Unknown	0.234652	0.352949	0.18237	1	1	-0.590649	None
CAG0142_Unknown	0.0829145	0.125779	0.0135613	0.867925	0.929825	-0.601811	None
CAG0281_Unknown	0.137124	0.208319	0.199823	0.886792	0.859649	-0.60434	None
CAG0135_Bacteroides_coprophilus	0.0717125	0.111638	0.096342	0.962264	1	-0.639102	None
CAG0295_Firmicutes	0.0473255	0.0737684	0.0132183	0.509434	0.701754	-0.640768	None
CAG0180_Bacteroides	0.481647	0.752991	0.581247	0.943396	0.982456	-0.648598	None
CAG0299_Chlamydia_trachomatis	0.575418	0.914183	0.0747981	0.603774	0.45614	-0.672797	None
MGS_CAG0045_Butyrivibrio_crossotus	0.130436	0.208439	0.00288808	1	1	-0.677408	None
CAG0146_Dialister_succinatiphilus	0.414869	0.662311	0.823387	0.981132	0.859649	-0.678441	None
MGS_CAG0097_Sutterella_wadsworthensis	0.0707277	0.114978	0.666553	0.90566	0.666667	-0.701652	None
MGS_CAG0027_Klebsiella	0.19106	0.315401	0.275797	1	1	-0.724959	None
CAG0196_Clostridiales	0.0527408	0.0902621	0.1326	0.830189	0.77193	-0.775744	None
MGS_CAG0055_Eubacterium_rectale	0.529987	0.917559	0.12876	1	1	-0.797477	None
CAG0164_Unknown	0.0320561	0.0561538	0.186904	0.698113	0.596491	-0.809133	None
MGS_CAG0052_Alistipes_putredinis	0.363324	0.638784	0.0536956	1	1	-0.818067	None
MGS_CAG0057_Clostridiales	0.314578	0.558047	0.232621	1	1	-0.830496	None
CAG0246_Firmicutes	0.0706434	0.129388	0.000165407	1	1	-0.873927	None
CAG0147_Unknown	0.201452	0.369476	0.169206	0.981132	0.964912	-0.877473	None
MGS_CAG0023_Bacteroides	0.431344	0.791896	0.0883296	1	1	-0.881705	None
MGS_CAG0127_Unknown	0.0507229	0.0944065	0.000694495	1	1	-0.896879	None
CAG0271_Prevotella	0.1709	0.317951	0.0363639	0.943396	0.824561	-0.89778	None
CAG0230_Firmicutes	0.0519149	0.0976113	0.973151	0.792453	0.473684	-0.911559	None
MGS_CAG0090_Veillonella	0.0655994	0.124271	0.997614	1	1	-0.922578	None
MGS_CAG0009_Bacteroides	0.788501	1.48741	0.124384	1	1	-0.925819	None
MGS_CAG0020_Bacteroides	0.429537	0.820523	0.000897721	1	1	-0.939438	None
MGS_CAG0018_Bacteroides_caccae	0.227343	0.436295	0.368316	1	1	-0.943457	None
CAG0263_Firmicutes	0.0422392	0.0824439	0.353411	0.90566	0.824561	-0.965411	None
CAG0305_Streptococcus_infantarius	0.0373547	0.0729909	0.796377	0.698113	0.649123	-0.966941	None
MGS_CAG0089_Odoribacter_splanchnicus	0.115033	0.228858	0.058606	0.981132	1	-0.99405	None
CAG0144_Firmicutes	0.394863	0.792069	1.0297e-06	1	1	-1.01004	None
CAG0191_Unknown	0.0839249	0.170509	0.4129	0.981132	0.929825	-1.02393	None
MGS_CAG0087_Phascolarctobacterium_sp.	0.0545117	0.111587	0.013201	0.90566	0.807018	-1.03436	None
CAG0220_Bifidobacterium	0.0854232	0.175308	0.831431	1	0.982456	-1.03849	None
MGS_CAG0021_Bacteroides_fragilis	0.14596	0.305788	5.05912e-07	1	1	-1.06927	None
CAG0203_Bacteroides	0.0952018	0.202673	0.39604	1	1	-1.09164	None
CAG0186_Clostridium_sp.	0.0921779	0.200554	0.693707	0.698113	0.719298	-1.12306	None
CAG0268_Bifidobacterium	0.134799	0.295915	0.444466	0.981132	0.964912	-1.1367	None
CAG0242_Unknown	0.0490168	0.109435	0.0069089	0.792453	0.807018	-1.1596	None
MGS_CAG0129_Enterobacter_cloacae	0.0681222	0.152639	0.574436	0.962264	1	-1.16515	None
CAG0248_Bacteroides	0.203993	0.461328	0.00042038	0.962264	1	-1.181	None
CAG0200_Unknown	0.0355405	0.0807371	0.0832627	0.773585	0.842105	-1.18442	None
CAG0190_Unknown	0.0463554	0.107368	0.476326	0.54717	0.491228	-1.21263	None
MGS_CAG0035_Bacteroides	0.0909961	0.210986	0.00852537	1	1	-1.215	None
CAG0243_Bacteroides_fragilis	0.232028	0.538338	1.45738e-06	0.924528	0.947368	-1.21865	None
MGS_CAG0093_Eubacterium_sp.	0.0725205	0.169898	0.186904	0.924528	0.877193	-1.22962	None
MGS_CAG0049_Eubacterium_eligens	0.134975	0.317277	0.0184588	1	1	-1.23568	None
CAG0189_Bacteroidales	0.187696	0.445488	0.00538223	1	1	-1.25072	None
MGS_CAG0038_Prevotella	0.174228	0.416355	0.0832627	1	0.964912	-1.26034	None
MGS_CAG0080_Eubacterium	0.046399	0.111185	0.232621	1	1	-1.26173	None
MGS_CAG0111_Faecalibacterium_prausnitzii	0.220398	0.546719	0.0126954	1	1	-1.31542	None
CAG0282_Odoribacter_splanchnicus	0.0560549	0.144005	0.0131182	0.849057	0.877193	-1.36248	None
CAG0208_Sutterella_wadsworthensis	0.0327382	0.0851909	0.574436	0.981132	1	-1.38048	None
CAG0249_Clostridium_sp.	0.0547079	0.142777	0.226165	0.396226	0.561404	-1.38521	None
CAG0177_Unknown	0.0541317	0.142259	0.0165002	0.943396	0.894737	-1.39525	None
CAG0183_Unknown	0.0701494	0.185967	0.00273175	0.962264	0.947368	-1.40821	None
MGS_CAG0132_Elusimicrobium_minutum	0.0797306	0.212347	0.997614	0.509434	0.350877	-1.41513	None
MGS_CAG0109_Clostridium_sp.	0.0400966	0.107298	0.169206	0.924528	0.912281	-1.42104	None
MGS_CAG0073_Unknown	0.130612	0.355902	7.99004e-05	1	1	-1.44945	None
CAG0158_Bacteroides_nordii	0.0242843	0.0663306	0.581247	0.962264	0.947368	-1.45026	None
CAG0159_Clostridiales	0.0311049	0.0869587	0.311047	0.603774	0.578947	-1.48399	None
MGS_CAG0025_Klebsiella	0.0646173	0.183343	0.0288416	1	0.982456	-1.50627	None
CAG0193_Unknown	0.0652968	0.187134	0.0211546	0.792453	0.842105	-1.52074	None
CAG0278_Ruminococcus_sp.	0.0269034	0.0783956	0.0351594	0.603774	0.649123	-1.54373	None
CAG0297_Unknown	0.0599578	0.176683	0.468735	0.962264	0.982456	-1.56083	None
MGS_CAG0131_Bilophila_wadsworthia	0.0478978	0.141232	0.00169183	0.962264	1	-1.56139	None
MGS_CAG0068_Clostridium_sp.	0.213219	0.633022	0.763248	0.924528	0.894737	-1.576	None
MGS_CAG0114_Firmicutes	0.0640358	0.191093	0.000449249	0.981132	0.929825	-1.57916	None
CAG0293_Firmicutes	0.0344057	0.102738	0.00042038	0.792453	0.912281	-1.57924	None
CAG0254_Chlamydia_trachomatis	1.01873	3.02072	0.292566	0.584906	0.508772	-1.5976	None
CAG0247_Paraprevotella_clara	0.0426085	0.131108	0.272989	0.792453	0.684211	-1.62282	None
MGS_CAG0086_Unknown	0.0356341	0.111278	0.065155	1	1	-1.64393	None
MGS_CAG0060_Roseburia_intestinalis	0.0563496	0.176228	0.000598749	1	1	-1.6467	None
CAG0240_Bacteroides	0.13875	0.434801	0.0112354	0.90566	0.947368	-1.65215	None
MGS_CAG0095_Unknown	0.0293301	0.0941793	0.0276374	0.962264	1	-1.68397	None
CAG0233_Unknown	0.0406456	0.132945	0.17976	0.981132	0.859649	-1.71099	None
MGS_CAG0012_Bacteroides_fragilis	0.0954493	0.313426	0.0289156	1	1	-1.71847	None
CAG0231_Eubacterium_sp.	0.0424197	0.140176	0.2416	0.981132	1	-1.72585	None
CAG0202_Bacteroides_eggerthii	0.0239288	0.0796221	0.149924	0.924528	0.894737	-1.73523	None
MGS_CAG0115_Bacteroides	0.325903	1.09024	0.000694495	1	1	-1.75324	None
CAG0284_Roseburia_inulinivorans	0.147979	0.505835	4.31925e-08	1	1	-1.77845	None
CAG0170_Unknown	0.0751735	0.259757	0.940606	0.981132	0.982456	-1.79153	None
CAG0272_Firmicutes	0.022521	0.0803016	0.183084	0.943396	0.947368	-1.83499	None
CAG0287_Chlamydia_trachomatis	0.629234	2.21343	0.0852453	0.509434	0.508772	-1.8378	None
MGS_CAG0096_Clostridium_sp.	0.09004	0.322745	0.0116724	0.943396	0.929825	-1.84512	None
MGS_CAG0075_Clostridiales	0.111855	0.404623	0.0397596	0.924528	0.929825	-1.85918	None
CAG0289_Unknown	0.0336617	0.123922	0.00618089	0.849057	0.859649	-1.88156	None
MGS_CAG0048_Bifidobacterium_longum	0.0838074	0.313514	0.00232075	1	1	-1.9067	None
CAG0192_Coprococcus_sp.	0.0571081	0.216659	0.00889516	0.849057	0.947368	-1.92597	None
MGS_CAG0088_Alistipes	0.0388272	0.149329	9.8155e-08	1	0.982456	-1.94495	None
MGS_CAG0030_Dialister	0.193183	0.748358	0.169206	1	0.947368	-1.96181	None
MGS_CAG0047_Enterobacter	0.0495968	0.193379	0.482467	1	1	-1.96519	None
MGS_CAG0041_Roseburia_inulinivorans	0.176668	0.687088	6.34667e-06	1	1	-1.96685	None
MGS_CAG0117_Faecalibacterium_prausnitzii	0.069498	0.272744	0.0289156	1	1	-1.97544	None
CAG0213_Ruminococcus_lactaris	0.0241213	0.0951339	0.000277973	0.716981	0.807018	-1.98068	None
MGS_CAG0042_Unknown	0.0457106	0.181845	0.00461131	1	1	-1.99408	None
CAG0187_Clostridiales	0.0636506	0.254087	0.0263299	1	1	-1.99983	None
MGS_CAG0050_Faecalibacterium_cf.	0.115462	0.464556	1.84749e-05	1	1	-2.01348	LOC_2
CAG0267_Unknown	0.138834	0.567784	0.0216019	0.90566	0.789474	-2.03819	LOC_2
CAG0245_Unknown	0.0356583	0.147057	0.0753395	0.981132	0.964912	-2.04567	None
CAG0149_Unknown	0.0208972	0.0867315	0.000274433	0.924528	0.982456	-2.0542	LOC_2
CAG0214_Faecalibacterium_sp.	0.0270013	0.113541	8.60779e-05	0.584906	0.649123	-2.07337	LOC_2
CAG0150_Firmicutes	0.0148254	0.0625083	2.42659e-05	0.981132	1	-2.07666	LOC_2
CAG0134_Clostridium_sp.	0.0513062	0.216531	1.14096e-06	1	0.982456	-2.07976	LOC_2
MGS_CAG0120_Unknown	0.0282586	0.121529	0.111524	0.943396	0.947368	-2.10589	None
MGS_CAG0036_Clostridium	0.0314837	0.137075	0.00218827	1	1	-2.12381	LOC_2
MGS_CAG0070_Unknown	0.0333807	0.145899	0.000133862	0.981132	1	-2.12951	LOC_2
CAG0260_Faecalibacterium_prausnitzii	0.0646096	0.282452	1.64439e-10	0.981132	0.982456	-2.13133	LOC_2
MGS_CAG0118_Bifidobacterium	0.0658338	0.288264	9.22036e-05	1	1	-2.1337	LOC_2
CAG0199_Proteobacteria	0.0354614	0.155964	5.90437e-07	0.773585	0.859649	-2.13863	LOC_2
CAG0301_Unknown	0.0659493	0.296607	2.16098e-05	0.886792	0.894737	-2.17245	LOC_2
MGS_CAG0119_Faecalibacterium	0.0741469	0.33344	8.97094e-08	1	1	-2.17272	LOC_2
CAG0303_Bacteroides	0.0221772	0.101403	6.09296e-12	0.90566	0.894737	-2.1941	LOC_2
CAG0223_Unknown	0.0358172	0.165221	3.71976e-05	0.962264	1	-2.20754	LOC_2
MGS_CAG0069_Unknown	0.112351	0.52156	2.18286e-06	1	0.982456	-2.22075	LOC_2
MGS_CAG0123_Roseburia_hominis	0.0511455	0.238841	0.000277245	0.943396	1	-2.22608	LOC_2
CAG0160_Clostridium_sp.	0.070894	0.334366	0.00137785	0.54717	0.649123	-2.2415	LOC_2
MGS_CAG0110_Fusobacterium_sp.	0.0411038	0.195613	0.0686615	0.528302	0.631579	-2.25289	None
CAG0212_Bacteroides	0.0700582	0.333392	0.00250587	0.981132	1	-2.2544	LOC_2
CAG0270_Clostridiales	0.053927	0.258198	0.524588	1	1	-2.26235	None
MGS_CAG0031_Unknown	0.0457385	0.221749	0.0207182	0.981132	1	-2.27999	LOC_2
MGS_CAG0072_Faecalibacterium_sp.	0.0298385	0.147274	0.000118444	0.924528	1	-2.30494	LOC_2
CAG0167_Bacteroides	0.0274125	0.136259	0.000879539	0.981132	1	-2.31502	LOC_2
MGS_CAG0011_Bacteroides_ovatus	0.147482	0.730845	0.00154166	1	1	-2.31748	LOC_2
CAG0226_Clostridiales	0.036012	0.181746	0.0437124	0.924528	0.947368	-2.33748	LOC_2
MGS_CAG0130_Clostridium_sp.	0.0273582	0.144533	0.00594088	0.679245	0.649123	-2.40304	LOC_2
CAG0294_Eubacterium	0.017631	0.0958935	4.96566e-06	0.716981	0.649123	-2.44444	LOC_2
CAG0194_Bacteroides_ovatus	0.0891484	0.487775	6.2211e-05	0.981132	1	-2.4577	LOC_2
CAG0138_Unknown	0.0266403	0.151382	4.15654e-05	0.90566	0.982456	-2.50832	LOC_2
CAG0184_Bacteroides	0.135073	0.766722	4.31925e-08	0.981132	1	-2.51412	LOC_2
MGS_CAG0046_Faecalibacterium_prausnitzii	0.0639443	0.375265	5.86613e-08	1	1	-2.55752	LOC_2
MGS_CAG0005_Firmicutes	0.0561062	0.33043	0.00290111	1	1	-2.56208	LOC_2
CAG0228_Akkermansia_muciniphila	0.0420331	0.249083	0.0395346	0.339623	0.649123	-2.57002	LOC_2
MGS_CAG0125_Faecalibacterium	0.0235132	0.144617	7.71391e-06	0.962264	1	-2.62244	LOC_2
MGS_CAG0081_Subdoligranulum_sp.	0.0335492	0.206279	0.000218061	1	1	-2.62274	LOC_2
MGS_CAG0102_Clostridiales	0.0425211	0.261374	0.000449249	1	1	-2.62303	LOC_2
CAG0157_Unknown	0.0213913	0.1325	2.42238e-05	0.943396	0.894737	-2.6325	LOC_2
MGS_CAG0051_Firmicutes	0.0863658	0.535278	4.31925e-08	1	1	-2.63825	LOC_2
CAG0244_Unknown	0.0447762	0.283694	1.97002e-05	0.90566	1	-2.66699	LOC_2
CAG0172_Ruminococcus	0.0120011	0.0773669	5.31763e-05	0.811321	0.894737	-2.68949	LOC_2
MGS_CAG0099_Ruminococcus_sp.	0.02838	0.18343	1.9165e-06	1	1	-2.69452	LOC_2
MGS_CAG0010_Ruminococcaceae	0.0308532	0.203475	4.36423e-11	1	1	-2.72385	LOC_2
CAG0168_Clostridiales	0.0239081	0.162121	1.05606e-07	1	1	-2.7635	LOC_2
MGS_CAG0063_Ruminococcus_bromii	0.0982139	0.66535	1.67668e-05	0.981132	1	-2.76833	LOC_2
MGS_CAG0091_Bacteroides_ovatus	0.0685804	0.469371	7.2961e-05	0.981132	1	-2.78066	LOC_2
CAG0275_Unknown	0.0328513	0.227042	3.31467e-05	0.792453	0.824561	-2.79174	LOC_2
MGS_CAG0100_Faecalibacterium	0.0314316	0.218682	1.88015e-08	1	1	-2.80125	LOC_2
CAG0309_Unknown	0.0186359	0.131229	0.000230703	0.735849	0.859649	-2.81755	LOC_2
CAG0139_Eubacterium_siraeum	0.0348498	0.247466	0.0888014	0.811321	0.894737	-2.83107	None
CAG0236_Methanobrevibacter_smithii	0.0205154	0.145813	0.0235609	0.301887	0.491228	-2.83115	LOC_2
MGS_CAG0062_Clostridiales	0.029161	0.216303	0.000100755	1	1	-2.89364	LOC_2
MGS_CAG0106_Eubacterium_sp.	0.0277399	0.210688	0.000100755	0.867925	0.877193	-2.92772	LOC_2
CAG0211_Bacteroides	0.0611077	0.463427	3.28966e-06	0.90566	0.982456	-2.92874	LOC_2
CAG0296_Bacteroides	0.142496	1.11225	1.14096e-06	0.660377	0.754386	-2.97856	LOC_2
MGS_CAG0024_Akkermansia_muciniphila	0.050034	0.416719	2.75004e-10	1	1	-3.0634	LOC_2
CAG0234_Unknown	0.0491301	0.420627	0.0288416	1	1	-3.10323	LOC_2
MGS_CAG0094_Bacteroides	0.0470603	0.411119	1.3653e-10	1	1	-3.13224	LOC_2
MGS_CAG0037_Bacteroides_dorei	0.0707949	0.637772	4.31562e-08	1	1	-3.17953	LOC_2
CAG0169_Firmicutes	0.0103613	0.0960599	7.24916e-15	0.90566	0.982456	-3.21396	LOC_2
CAG0288_Ruminococcus	0.0184612	0.181386	5.05912e-07	0.622642	0.807018	-3.29884	LOC_2
MGS_CAG0016_Unknown	0.0191511	0.206708	4.36423e-11	1	1	-3.43481	LOC_2
CAG0298_Dialister_invisus	0.0151099	0.197567	1.84604e-14	0.962264	1	-3.71141	LOC_2
MGS_CAG0074_Alistipes_indistinctus	0.0113802	0.155064	4.50345e-08	0.924528	0.947368	-3.77034	LOC_2
CAG0239_Bacteroides	0.0325441	0.461621	5.03977e-08	0.867925	0.964912	-3.83245	LOC_2
CAG0178_Clostridium_sp.	0.0200513	0.336904	0.0147274	0.566038	0.719298	-4.07515	LOC_2
CAG0229_Clostridium	0.00855968	0.152681	4.98066e-09	0.924528	0.982456	-4.1589	LOC_2
CAG0273_Mycoplasma_sp.	0.00961508	0.297496	0.00027774	0.415094	0.596491	-4.95559	LOC_2
CAG0143_Clostridium_sp.	0.00710596	0.23878	5.45092e-17	0.471698	0.666667	-5.07385	LOC_2
CAG0209_Clostridium_sp.	0.00561751	0.223849	2.14932e-06	0.415094	0.526316	-5.31961	LOC_2
