# Supplementary material for: The unique composition of Indian gut microbiome, gene catalogue, and associated fecal metabolome deciphered using multi-omics approaches
Source: Gigascience. 2019 Jan 30;8(3):giz004. doi: 10.1093/gigascience/giz004 (PMC6394208; doi:10.1093/gigascience/giz004)
Supplement: Supplemental Files [file giz004_supplemental_files.zip › Additional_file_15.xlsx]

## Sheet: POLYSERIAL_CORRELATION_P_VALUE_
Polyserial correlation of covariates with principal components explaining variations across samples using metabolomic dataset.
Axis	Variable	Z-Score	P-Value
PC1	Location	3.08024	0.00206833
PC1	Diet	-2.09431	0.0362325
PC1	Age	0.183399	0.854485
PC1	Gender	0.416017	0.677398
PC1	Metabotype	4.7669	1.87082e-06
PC2	Location	0.95587	0.339138
PC2	Diet	-3.78157	0.000155842
PC2	Age	-1.29818	0.194227
PC2	Gender	0.442822	0.657895
PC2	Metabotype	-4.39134	1.12654e-05
PC3	Location	-1.15596	0.247696
PC3	Diet	-0.511671	0.608882
PC3	Age	0.0177419	0.985845
PC3	Gender	0.976686	0.328725
PC3	Metabotype	-2.25734	0.0239867
PC4	Location	-3.61951	0.000295164
PC4	Diet	2.33306	0.019645
PC4	Age	1.04279	0.297046
PC4	Gender	0.323217	0.746531
PC4	Metabotype	-4.28501	1.82732e-05
PC5	Location	1.90388	0.056926
PC5	Diet	-0.246885	0.804997
PC5	Age	0.453071	0.650498
PC5	Gender	-0.816556	0.414182
PC5	Metabotype	0.793698	0.427371
PC6	Location	2.14129	0.032251
PC6	Diet	-2.41196	0.0158671
PC6	Age	1.77276	0.0762679
PC6	Gender	-0.536183	0.591832
PC6	Metabotype	0.217117	0.828117
PC7	Location	3.46288	0.000534423
PC7	Diet	-2.35843	0.0183525
PC7	Age	-2.03451	0.0419002
PC7	Gender	-0.052073	0.958471
PC7	Metabotype	-0.529098	0.596738
PC8	Location	0.596844	0.550612
PC8	Diet	0.265415	0.79069
PC8	Age	-0.399291	0.689679
PC8	Gender	-0.48805	0.625515
PC8	Metabotype	-0.00331381	0.997356
PC9	Location	1.77544	0.075825
PC9	Diet	-1.69013	0.0910032
PC9	Age	-0.0778678	0.937933
PC9	Gender	0.461162	0.644683
PC9	Metabotype	0.0523649	0.958238
PC10	Location	-0.00214594	0.998288
PC10	Diet	-0.0706145	0.943705
PC10	Age	-0.16845	0.866229
PC10	Gender	0.47917	0.631818
PC10	Metabotype	0.321788	0.747613
