# Supplementary material for: The unique composition of Indian gut microbiome, gene catalogue, and associated fecal metabolome deciphered using multi-omics approaches
Source: Gigascience. 2019 Jan 30;8(3):giz004. doi: 10.1093/gigascience/giz004 (PMC6394208; doi:10.1093/gigascience/giz004)
Supplement: Supplemental Files [file giz004_supplemental_files.zip › Additional_file_16.xlsx]

## Sheet: Supplementary_Table_S20_MES_Cor
Table showing Spearman’s rank correlation coefficient values of metabolites with Location
Species	Parameter	Correlation_Coefficient	Association
MES_6_Palmitic_acid_Stearic_acid	Location	-0.187441	LOC1
MES_18_Dodecanoic_acid_Caproic_acid_Lauric_acid	Location	0.404291	LOC2
MES_34_D_Fructose	Location	0.441126	LOC2
MES_22_Heptadecane	Location	-0.182094	LOC1
MES_39_D_Ribose	Location	-0.170806	LOC1
MES_9_Glycerol	Location	0.305669	LOC2
MES_8_Lactic_acid	Location	-0.174965	LOC1
MES_21_Ribose_Arabinose	Location	0.163083	LOC2
MES_16_Valeric_acid_sedoheptulose	Location	-0.190412	LOC1
MES_35_Propanoic_Acid	Location	0.221306	LOC2
MES_20_Unknown	Location	-0.377556	LOC1
MES_50_Unknown	Location	0.425679	LOC2
MES_45_Eicosane	Location	-0.271805	LOC1
MES_47_Unknown	Location	-0.2017	LOC1
MES_48_L_valine_Leucine_Isoleucine_Serine	Location	0.223088	LOC2
MES_19_Cadaverine_Lauric_acid	Location	0.632429	LOC2
MES_25_Unknown	Location	-0.187441	LOC1
