# Supplementary material for: The unique composition of Indian gut microbiome, gene catalogue, and associated fecal metabolome deciphered using multi-omics approaches
Source: Gigascience. 2019 Jan 30;8(3):giz004. doi: 10.1093/gigascience/giz004 (PMC6394208; doi:10.1093/gigascience/giz004)
Supplement: Supplemental Files [file giz004_supplemental_files.zip › Additional_file_17.xlsx]

## Sheet: SIGNIFICANT_MODULE_TABLE
Table showing differential abundance of KEGG Modules between LOC-1 and LOC-2 using DESeq2
Module	baseMean	log2FoldChange	lfcSE	stat	pvalue	Adj. P-value (NB model based Wald test)	Enrichment
N-glycan precursor trimming	1902.74	0.31628	0.0673683	4.69479	2.66883e-06	2.51767e-05	LOC2 Enriched
ABC-2 type transport system	130.256	-0.166065	0.0470327	-3.53083	0.000414255	0.00174454	LOC1 Enriched
C10-C20 isoprenoid biosynthesis, bacteria	17.1522	0.900193	0.190287	4.73072	2.23719e-06	2.30662e-05	LOC2 Enriched
LytS-LytR two-component regulatory system	1202.16	-0.39921	0.0799124	-4.9956	5.86545e-07	8.32847e-06	LOC1 Enriched
Thiamine biosynthesis, AIR => thiamine-P/thiamine-2P	179.035	-0.497332	0.151829	-3.27561	0.00105434	0.00409414	LOC1 Enriched
PTS system, galactitol-specific II component	14.7536	1.00432	0.232766	4.31474	1.59789e-05	0.000111109	LOC2 Enriched
AgrC-AgrA (exoprotein synthesis) two-component regulatory system	697.446	-0.309624	0.0873091	-3.5463	0.000390678	0.00166875	LOC1 Enriched
Methanogenesis, acetate => methane	774.091	0.691795	0.137941	5.01515	5.29915e-07	8.32847e-06	LOC2 Enriched
Energy-coupling factor transport system	1067.92	0.313162	0.0667319	4.69283	2.69449e-06	2.51767e-05	LOC2 Enriched
Trehalose biosynthesis, D-glucose 1P => trehalose	506.682	-0.609407	0.135547	-4.4959	6.92754e-06	5.61356e-05	LOC1 Enriched
Lipoprotein-releasing system	538.748	0.628264	0.15481	4.05829	4.94342e-05	0.00028982	LOC2 Enriched
Branched-chain amino acid transport system	646.06	0.915913	0.173471	5.27993	1.29236e-07	3.82346e-06	LOC2 Enriched
Putative multiple sugar transport system	42.0525	0.870102	0.20233	4.30041	1.70482e-05	0.000115851	LOC2 Enriched
Cystine transport system	646.916	0.232118	0.0696944	3.3305	0.000866893	0.00350272	LOC2 Enriched
Phosphate transport system	557.975	-0.200883	0.0498298	-4.03138	5.5451e-05	0.000312827	LOC1 Enriched
Pantothenate biosynthesis, valine/L-aspartate => pantothenate	0.0143432	-0.00257778	0.14617	-0.0176356	0.98593	NA	LOC1 Enriched
Putative peptide transport system	323.413	0.243749	0.0533485	4.569	4.90068e-06	4.30971e-05	LOC2 Enriched
Formaldehyde assimilation, ribulose monophosphate pathway	151.829	0.279532	0.0919506	3.04003	0.00236557	0.00852176	LOC2 Enriched
Leucine degradation, leucine => acetoacetate + acetyl-CoA	852.96	-0.245406	0.0509113	-4.82027	1.43361e-06	1.56962e-05	LOC1 Enriched
Citrate cycle (TCA cycle, Krebs cycle)	1110.08	-0.169839	0.0429931	-3.95037	7.80291e-05	0.00041662	LOC1 Enriched
Isoleucine biosynthesis, threonine => 2-oxobutanoate => isoleucine	552.402	-0.292294	0.0620624	-4.70967	2.48116e-06	2.47289e-05	LOC1 Enriched
Lysine biosynthesis, DAP dehydrogenase pathway, aspartate => lysine	424.64	-0.228448	0.0563823	-4.05177	5.08321e-05	0.000292285	LOC1 Enriched
Phosphatidylethanolamine (PE) biosynthesis, PA => PS => PE	487.7	-0.431381	0.0888915	-4.8529	1.2167e-06	1.45517e-05	LOC1 Enriched
CMP-KDO biosynthesis	59.0136	0.842746	0.199222	4.23017	2.33511e-05	0.000155155	LOC2 Enriched
N-Acetylglucosamine transport system	0.0508841	0.00230994	0.14617	0.0158032	0.987391	NA	LOC2 Enriched
RF-C complex	9.34858	1.30196	0.230965	5.63703	1.73006e-08	1.03457e-06	LOC2 Enriched
ResE-ResD (aerobic and anaerobic respiration) two-component regulatory system	64.1024	0.888861	0.198577	4.47616	7.5999e-06	5.82659e-05	LOC2 Enriched
KinABCDE-Spo0FA (sporulation control) two-component regulatory system	14.0568	0.858883	0.169799	5.05822	4.23184e-07	7.02956e-06	LOC2 Enriched
Cellobiose transport system	20.7443	0.813039	0.175276	4.63862	3.50752e-06	3.17802e-05	LOC2 Enriched
Putative fructooligosaccharide transport system	328.2	-0.276665	0.0725131	-3.81538	0.000135971	0.000666483	LOC1 Enriched
Molybdate transport system	314.578	0.67424	0.154819	4.35502	1.33053e-05	9.47208e-05	LOC2 Enriched
Ribose transport system	20.3096	0.940878	0.172577	5.45192	4.98295e-08	2.48317e-06	LOC2 Enriched
Arabinosaccharide transport system	1.43519	1.27175	0.329778	3.85639	0.000115072	0.000593215	LOC2 Enriched
Fluoroquinolone transport system	39.4975	1.03145	0.229449	4.49532	6.94654e-06	5.61356e-05	LOC2 Enriched
Multidrug/hemolysin transport system	2.09773	0.808775	0.270509	2.98983	0.00279135	0.0097048	LOC2 Enriched
PTS system, D-glucosaminate-specific II component	100.308	0.741956	0.192081	3.86272	0.000112131	0.000588194	LOC2 Enriched
Nickel transport system_2	382.147	0.908317	0.171066	5.30975	1.09777e-07	3.82346e-06	LOC2 Enriched
Multiple sugar transport system	969.281	-0.213328	0.063057	-3.3831	0.000716726	0.00293563	LOC1 Enriched
RNA degradosome	191.311	0.788525	0.157547	5.00501	5.58578e-07	8.32847e-06	LOC2 Enriched
Methyl-galactoside transport system	30.34	-0.811558	0.265273	-3.05933	0.00221831	0.00821654	LOC1 Enriched
Glutamine transport system	160.441	0.97461	0.168509	5.78374	7.30582e-09	7.28146e-07	LOC2 Enriched
Lipopolysaccharide transport system	2.86379	1.30306	0.320891	4.06075	4.89149e-05	0.00028982	LOC2 Enriched
MtrB-MtrA (osmotic stress response) two-component regulatory system	315.687	0.454203	0.119304	3.80711	0.000140601	0.00067806	LOC2 Enriched
NitT/TauT family transport system	26.7759	0.541208	0.164276	3.2945	0.000985962	0.0039307	LOC2 Enriched
C5 isoprenoid biosynthesis, mevalonate pathway	550.793	-0.265337	0.0690708	-3.84152	0.000122277	0.000619675	LOC1 Enriched
Citrate cycle, second carbon oxidation, 2-oxoglutarate => oxaloacetate	578.432	0.71058	0.144654	4.91229	9.00202e-07	1.17026e-05	LOC2 Enriched
Oligopeptide transport system	16.1	0.827681	0.217715	3.80168	0.000143719	0.000682095	LOC2 Enriched
Teichoic acid transport system	605.31	-0.559487	0.107883	-5.18607	2.14779e-07	4.58706e-06	LOC1 Enriched
Lipopolysaccharide export system	497.995	0.757166	0.202167	3.74525	0.000180217	0.000841949	LOC2 Enriched
V-type ATPase, prokaryotes	506.445	0.930127	0.1632	5.69929	1.20304e-08	8.99272e-07	LOC2 Enriched
Type IV secretion system	786.371	-0.239619	0.0800233	-2.99437	0.00275016	0.00967409	LOC1 Enriched
D-Glucuronate degradation	0.0588607	-0.0071723	0.162942	-0.0440176	0.96489	NA	LOC1 Enriched
eIF4F complex	14.2393	0.83418	0.172311	4.84115	1.29093e-06	1.48457e-05	LOC2 Enriched
Glucose/mannose transport system	326.658	0.788642	0.146342	5.38904	7.08344e-08	3.02564e-06	LOC2 Enriched
Putative ABC transport system_3	775.871	-0.21665	0.0519882	-4.16729	3.08239e-05	0.000200355	LOC1 Enriched
Lysine biosynthesis, DAP aminotransferase pathway, aspartate => lysine	415.773	-0.284034	0.063538	-4.47031	7.81062e-06	5.83844e-05	LOC1 Enriched
beta-Lactam resistance, AmpC system	6.56385	1.12887	0.311554	3.62334	0.000290824	0.00128572	LOC2 Enriched
Putative chitobiose transport system	0.183552	-0.117831	0.293039	-0.402099	0.687611	NA	LOC1 Enriched
Xylobiose transport system	336.126	0.921885	0.177013	5.20802	1.90866e-07	4.38991e-06	LOC2 Enriched
YesM-YesN two-component regulatory system	302.192	-0.205792	0.0505313	-4.07257	4.64974e-05	0.000283729	LOC1 Enriched
Citrate cycle, first carbon oxidation, oxaloacetate => 2-oxoglutarate	534.289	0.726406	0.180572	4.0228	5.75094e-05	0.000318432	LOC2 Enriched
Putative simple sugar transport system	64.8874	0.722187	0.181489	3.97923	6.91393e-05	0.000375867	LOC2 Enriched
Putative lysine transport system	206.091	0.7084	0.17196	4.11957	3.79578e-05	0.000241476	LOC2 Enriched
arabinogalactan oligomer/maltooligosaccharide transport system	517.789	-0.507601	0.105415	-4.81529	1.46988e-06	1.56962e-05	LOC1 Enriched
Polyamine biosynthesis, arginine => agmatine => putrescine => spermidine	235.726	0.621242	0.151329	4.10523	4.03919e-05	0.000251608	LOC2 Enriched
Iron(III) transport system	348.252	0.949551	0.18089	5.24933	1.52655e-07	3.82346e-06	LOC2 Enriched
Putative aldouronate transport system	2.76292	1.76664	0.294691	5.9949	2.03612e-09	3.04399e-07	LOC2 Enriched
alpha-1,4-Digalacturonate transport system	701.189	0.232934	0.0682649	3.41222	0.000644372	0.00267593	LOC2 Enriched
Aminoglycoside resistance, protease FtsH	252.42	-0.402575	0.128978	-3.12127	0.00180075	0.00689507	LOC1 Enriched
Lipopolysaccharide biosynthesis, inner core => outer core => O-antigen	1468.99	-0.220243	0.0594397	-3.70532	0.000211126	0.000971178	LOC1 Enriched
NAD biosynthesis, aspartate => NAD	54.4406	1.22575	0.187742	6.52888	6.62625e-11	1.98125e-08	LOC2 Enriched
Oligogalacturonide transport system	24.2439	0.715162	0.235038	3.04275	0.00234429	0.00852176	LOC2 Enriched
Methanogenesis, CO2 => methane	1435.22	-0.578934	0.110307	-5.24837	1.5345e-07	3.82346e-06	LOC1 Enriched
Lipopolysaccharide biosynthesis, KDO2-lipid A	434.083	-0.557584	0.111804	-4.98714	6.12797e-07	8.32847e-06	LOC1 Enriched
Cytochrome d ubiquinol oxidase	1486.99	-0.347723	0.0675605	-5.14684	2.64918e-07	4.95065e-06	LOC1 Enriched
Tryptophan biosynthesis, chorismate => tryptophan	498.239	-0.274294	0.0757313	-3.62194	0.000292405	0.00128572	LOC1 Enriched
Nucleotide sugar biosynthesis, eukaryotes	0.938097	0.983545	0.321598	3.05831	0.00222589	0.00821654	LOC2 Enriched
F420 biosynthesis	825.017	-0.127152	0.042301	-3.00588	0.00264812	0.00942604	LOC1 Enriched
Valine/isoleucine biosynthesis, pyruvate => valine / 2-oxobutanoate => isoleucine	21.6868	0.636673	0.204203	3.11785	0.00182177	0.00689507	LOC2 Enriched
Inositol transport system_2	1267.77	-0.119308	0.0322918	-3.69469	0.000220155	0.000997369	LOC1 Enriched
Methionine biosynthesis, apartate => homoserine => methionine	385.267	-0.349319	0.106538	-3.27881	0.00104245	0.00409414	LOC1 Enriched
CAM (Crassulacean acid metabolism), light	148.085	-0.611247	0.124932	-4.89263	9.94972e-07	1.23957e-05	LOC1 Enriched
Succinate dehydrogenase, prokaryotes	2589.83	-0.267557	0.0596908	-4.48239	7.38126e-06	5.80789e-05	LOC1 Enriched
C5 isoprenoid biosynthesis, non-mevalonate pathway	0.0424524	-0.000229759	0.14617	-0.00157186	0.998746	NA	LOC1 Enriched
Fructose transport system	220.716	0.821577	0.155174	5.29455	1.19307e-07	3.82346e-06	LOC2 Enriched
KdpD-KdpE (potassium transport) two-component regulatory system	594.118	-0.295143	0.0826977	-3.56894	0.000358426	0.00155318	LOC1 Enriched
Isoleucine biosynthesis, pyruvate => 2-oxobutanoate	30.4812	0.910565	0.201947	4.50894	6.51535e-06	5.56597e-05	LOC2 Enriched
VicK-VicR (cell wall metabolism) two-component regulatory system	571.407	0.698478	0.15879	4.39876	1.08871e-05	7.93961e-05	LOC2 Enriched
Peptides/nickel transport system	14.1334	0.843511	0.163262	5.16662	2.38362e-07	4.75135e-06	LOC2 Enriched
N,N'-Diacetylchitobiose transport system	265.909	-0.31597	0.0826357	-3.82365	0.000131488	0.000655249	LOC1 Enriched
C4-dicarboxylic acid cycle, phosphoenolpyruvate carboxykinase type	163.606	-0.522864	0.102245	-5.11385	3.1565e-07	5.55173e-06	LOC1 Enriched
Phospholipid transport system
