# Supplementary material for: The unique composition of Indian gut microbiome, gene catalogue, and associated fecal metabolome deciphered using multi-omics approaches
Source: Gigascience. 2019 Jan 30;8(3):giz004. doi: 10.1093/gigascience/giz004 (PMC6394208; doi:10.1093/gigascience/giz004)
Supplement: Supplemental Files [file giz004_supplemental_files.zip › Additional_file_18.xlsx]

## Sheet: Sheet1
List of reference Genomes from NCBI and HMP databases for reference mapping
Reference Genome	Source
Acaryochloris marina MBIC11017 58167	NCBI
Acetobacter pasteurianus 386B 214433	NCBI
Acetobacter pasteurianus IFO 3283 01 42C 158377	NCBI
Acetobacter pasteurianus IFO 3283 01 59279	NCBI
Acetobacter pasteurianus IFO 3283 03 158373	NCBI
Acetobacter pasteurianus IFO 3283 07 158381	NCBI
Acetobacter pasteurianus IFO 3283 12 158379	NCBI
Acetobacter pasteurianus IFO 3283 22 158383	NCBI
Acetobacter pasteurianus IFO 3283 26 158531	NCBI
Acetobacter pasteurianus IFO 3283 32 158375	NCBI
Acetobacteraceae bacterium AT-5844	HMP
Acetobacterium woodii DSM 1030 88073	NCBI
Acetohalobium arabaticum DSM 5501 51423	NCBI
Acholeplasma brassicae 222823	NCBI
Acholeplasma laidlawii PG 8A 58901	NCBI
Acholeplasma palmae J233 222824	NCBI
Achromobacter piechaudii ATCC 43553	HMP
Achromobacter xylosoxidans 205255	NCBI
Achromobacter xylosoxidans A8 59899	NCBI
Achromobacter xylosoxidans C54	HMP
Achromobacter xylosoxidans NBRC 15126 232243	NCBI
Acidaminococcus fermentans DSM 20731 43471	NCBI
Acidaminococcus intestini RyC MR95 74445	NCBI
Acidaminococcus sp. BV3L6	HMP
Acidaminococcus sp. D21	HMP
Acidaminococcus sp. HPA0509	HMP
Acidianus hospitalis W1 66875	NCBI
Acidilobus saccharovorans 345 15 51395	NCBI
Acidimicrobidae bacterium YM16 304 193703	NCBI
Acidimicrobium ferrooxidans DSM 10331 59215	NCBI
Acidiphilium cryptum JF 5 58447	NCBI
Acidiphilium multivorum AIU301 63345	NCBI
Acidithiobacillus caldus SM 1 70791	NCBI
Acidithiobacillus ferrivorans SS3 67387	NCBI
Acidithiobacillus ferrooxidans ATCC 23270 57649	NCBI
Acidithiobacillus ferrooxidans ATCC 53993 58613	NCBI
Acidobacterium capsulatum ATCC 51196 59127	NCBI
Acidobacterium MP5ACTX9 50551	NCBI
Acidothermus cellulolyticus 11B 58501	NCBI
Acidovorax avenae ATCC 19860 42497	NCBI
Acidovorax citrulli AAC00 1 58429	NCBI
Acidovorax ebreus TPSY 59233	NCBI
Acidovorax JS42 58427	NCBI
Acidovorax KKS102 176500	NCBI
Aciduliprofundum boonei T469 43333	NCBI
Aciduliprofundum MAR08 339 184407	NCBI
Acinetobacter ADP1 61597	NCBI
Acinetobacter baumannii 1656 2 158677	NCBI
Acinetobacter baumannii 6013113	HMP
Acinetobacter baumannii 6013150	HMP
Acinetobacter baumannii 6014059	HMP
Acinetobacter baumannii AB0057 59083	NCBI
Acinetobacter baumannii AB307 0294 59271	NCBI
Acinetobacter baumannii ACICU 58765	NCBI
Acinetobacter baumannii ATCC 17978 58731	NCBI
Acinetobacter baumannii ATCC 19606 = CIP 70.34	HMP
Acinetobacter baumannii AYE 61637	NCBI
Acinetobacter baumannii BJAB07104 210971	NCBI
Acinetobacter baumannii BJAB0715 210972	NCBI
Acinetobacter baumannii BJAB0868 210973	NCBI
Acinetobacter baumannii D1279779 190222	NCBI
Acinetobacter baumannii MDR TJ 162739	NCBI
Acinetobacter baumannii MDR ZJ06 158685	NCBI
Acinetobacter baumannii SDF 61601	NCBI
Acinetobacter baumannii TCDC AB0715 158679	NCBI
Acinetobacter baumannii TYTH 1 176498	NCBI
Acinetobacter baumannii ZW85 1 231518	NCBI
Acinetobacter calcoaceticus PHEA 2 83123	NCBI
Acinetobacter calcoaceticus RUH2202	HMP
Acinetobacter haemolyticus ATCC 19194	HMP
Acinetobacter johnsonii SH046	HMP
Acinetobacter junii SH205	HMP
Acinetobacter lwoffii SH145	HMP
Acinetobacter oleivorans DR1 50119	NCBI
Acinetobacter radioresistens SH164	HMP
Acinetobacter radioresistens SK82	HMP
Acinetobacter sp. ATCC 27244	HMP
Acinetobacter sp. RUH2624	HMP
Acinetobacter sp. SH024	HMP
Actinobacillus pleuropneumoniae serovar 3 JL03 58891	NCBI
Actinobacillus pleuropneumoniae serovar 5b L20 58789	NCBI
Actinobacillus pleuropneumoniae serovar 7 AP76 59231	NCBI
Actinobacillus ss H91 0380 176363	NCBI
Actinobacillus succinogenes 130Z 58247	NCBI
Actinobacillus ureae ATCC 25976	HMP
Actinobaculum massiliae ACS-171-V-Col2	HMP
Actinobaculum schaalii FB123-CNA-2	HMP
Actinomyces cardiffensis F0333	HMP
Actinomyces coleocanis DSM 15436	HMP
Actinomyces europaeus ACS-120-V-Col10b	HMP
Actinomyces georgiae F0490	HMP
Actinomyces graevenitzii C83	HMP
Actinomyces massiliensis F0489	HMP
Actinomyces naeslundii str. Howell 279	HMP
Actinomyces neuii BVS029A5	HMP
Actinomyces odontolyticus ATCC 17982	HMP
Actinomyces odontolyticus F0309	HMP
Actinomyces sp. HPA0247	HMP
Actinomyces sp. ICM39	HMP
Actinomyces sp. ICM47	HMP
Actinomyces sp. oral taxon 170 str. F0386	HMP
Actinomyces sp. oral taxon 171 str. F0337	HMP
Actinomyces sp. oral taxon 175 str. F0384	HMP
Actinomyces sp. oral taxon 178 str. F0338	HMP
Actinomyces sp. oral taxon 180 str. F0310	HMP
Actinomyces sp. oral taxon 181 str. F0379	HMP
Actinomyces sp. oral taxon 448 str. F0400	HMP
Actinomyces sp. oral taxon 848 str. F0332	HMP
Actinomyces sp. oral taxon 849 str. F0330	HMP
Actinomyces turicensis ACS-279-V-Col4	HMP
Actinomyces urogenitalis DSM 15434	HMP
Actinomyces viscosus C505	HMP
Actinoplanes friuliensis DSM 7358 226110	NCBI
Actinoplanes missouriensis 431 158169	NCBI
Actinoplanes N902 109 202219	NCBI
Actinoplanes SE50 110 162333	NCBI
Actinosynnema mirum DSM 43827 58951	NCBI
Adlercreutzia equolifaciens DSM 19450 223286	NCBI
Advenella kashmirensis WT001 80859	NCBI
Aequorivita sublithincola DSM 14238 168181	NCBI
Aerococcus urinae ACS 120 V Col10a 64757	NCBI
Aerococcus urinae ACS-120-V-Col10a	HMP
Aerococcus viridans ATCC 11563	HMP
Aeromicrobium marinum DSM 15272	HMP
Aeromonas hydrophila ATCC 7966 58617	NCBI
Aeromonas hydrophila ML09 119 205540	NCBI
Aeromonas hydrophila SSU	HMP
Aeromonas salmonicida A449 58631	NCBI
Aeromonas veronii AER39	HMP
Aeromonas veronii AER397	HMP
Aeromonas veronii AMC34	HMP
Aeromonas veronii AMC35	HMP
Aeromonas veronii B565 66323	NCBI
Aeropyrum camini SY1 JCM 12091 222311	NCBI
Aeropyrum pernix K1 57757	NCBI
Afipia broomeae ATCC 49717	HMP
Afipia clevelandensis ATCC 49720	HMP
Afipia felis ATCC 53690	HMP
Aggregatibacter actinomycetemcomitans ANH9381 80743	NCBI
Aggregatibacter actinomycetemcomitans D11S 1 41333	NCBI
Aggregatibacter actinomycetemcomitans D7S 1 46989	NCBI
Aggregatibacter actinomycetemcomitans Y4	HMP
Aggregatibacter aphrophilus F0387	HMP
Aggregatibacter aphrophilus NJ8700 59407	NCBI
Aggregatibacter segnis ATCC 33393	HMP
Agrobacterium fabrum C58 57865	NCBI
Agrobacterium H13 3 63403	NCBI
Agrobacterium radiobacter K84 58269	NCBI
Agrobacterium vitis S4 58249	NCBI
Agromonas oligotrophica S58 192186	NCBI
Akkermansia muciniphila ATCC BAA 835 58985	NCBI
Alcanivorax borkumensis SK2 58169	NCBI
Alcanivorax dieselolei B5 176364	NCBI
Alicycliphilus denitrificans BC 49953	NCBI
Alicycliphilus denitrificans K601 66307	NCBI
Alicyclobacillus acidocaldarius DSM 446 59199	NCBI
Alicyclobacillus acidocaldarius Tc 4 1 158681	NCBI
Aliivibrio salmonicida LFI1238 59251	NCBI
Alistipes finegoldii DSM 17242 168180	NCBI
Alistipes indistinctus YIT 12060	HMP
Alistipes putredinis DSM 17216	HMP
Alistipes shahii WAL 8301	HMP
Alistipes shahii WAL 8301 197175	NCBI
Alistipes sp. HGB5	HMP
Alkalilimnicola ehrlichii MLHE 1 58467	NCBI
Alkaliphilus metalliredigens QYMF 58171	NCBI
Alkaliphilus oremlandii OhILAs 58495	NCBI
Allochromatium vinosum DSM 180 46083	NCBI
Alloiococcus otitis ATCC 51267	HMP
Alloprevotella rava F0323	HMP
alpha proteobacterium HIMB5 175779	NCBI
alpha proteobacterium HIMB59 175778	NCBI
Alteromonas macleodii Aegean Sea MED64 231689	NCBI
Alteromonas macleodii Balearic Sea AD45 176366	NCBI
Alteromonas macleodii Black Sea 11 176365	NCBI
Alteromonas macleodii Deep ecotype 58251	NCBI
Alteromonas macleodii English Channel 615 210781	NCBI
Alteromonas macleodii English Channel 673 176367	NCBI
Alteromonas macleodii Ionian Sea U4 210780	NCBI
Alteromonas macleodii Ionian Sea U7 210785	NCBI
Alteromonas macleodii Ionian Sea U8 210782	NCBI
Alteromonas macleodii Ionian Sea UM4b 210784	NCBI
Alteromonas macleodii Ionian Sea UM7 210783	NCBI
Alteromonas macleodii AltDE1 179068	NCBI
Alteromonas macleodii ATCC 27126 55253	NCBI
Alteromonas SN2 67349	NCBI
Aminobacterium colombiense DSM 12261 47083	NCBI
Ammonifex degensii KC4 41053	NCBI
Amphibacillus xylanus NBRC 15112 176453	NCBI
Amycolatopsis mediterranei RB 216089	NCBI
Amycolatopsis mediterranei S699 158689	NCBI
Amycolatopsis mediterranei S699 171830	NCBI
Amycolatopsis mediterranei U32 50565	NCBI
Amycolatopsis orientalis HCCB10007 203791	NCBI
Amycolicicoccus subflavus DQS3 9A1 67253	NCBI
Anabaena 90 179383	NCBI
Anabaena cylindrica PCC 7122 183339	NCBI
Anabaena variabilis ATCC 29413 58043	NCBI
Anaerobaculum hydrogeniformans ATCC BAA-1850	HMP
Anaerobaculum mobile DSM 13181 168323	NCBI
Anaerococcus hydrogenalis ACS-025-V-Sch4	HMP
Anaerococcus hydrogenalis DSM 7454	HMP
Anaerococcus lactolyticus ATCC 51172	HMP
Anaerococcus prevotii ACS-065-V-Col13	HMP
Anaerococcus prevotii DSM 20548 59219	NCBI
Anaerococcus tetradius ATCC 35098	HMP
Anaerococcus vaginalis ATCC 51170	HMP
Anaerofustis stercorihominis DSM 17244	HMP
Anaeroglobus geminatus F0357	HMP
Anaerolinea thermophila UNI 1 62245	NCBI
Anaeromyxobacter dehalogenans 2CP 1 58989	NCBI
Anaeromyxobacter dehalogenans 2CP C 58135	NCBI
Anaeromyxobacter Fw109 5 58755	NCBI
Anaeromyxobacter K 58953	NCBI
Anaerostipes caccae DSM 14662	HMP
Anaerostipes hadrus DSM 3319	HMP
Anaerostipes sp. 3 2 56FAA	HMP
Anaerotruncus colihominis DSM 17241	HMP
Anaplasma centrale Israel 42155	NCBI
Anaplasma marginale Dawn 226994	NCBI
Anaplasma marginale Florida 58577	NCBI
Anaplasma marginale Gypsy Plains 227217	NCBI
Anaplasma marginale Maries 57629	NCBI
Anaplasma phagocytophilum Dog2 213225	NCBI
Anaplasma phagocytophilum HZ 57951	NCBI
Anaplasma phagocytophilum HZ2 213224	NCBI
Anaplasma phagocytophilum JM 213223	NCBI
Anoxybacillus flavithermus WK1 59135	NCBI
Aqfex aeolicus VF5 57765	NCBI
Arcanobacterium haemolyticum DSM 20595 49489	NCBI
Archaeoglobus fulgidus DSM 4304 57717	NCBI
Archaeoglobus profundus DSM 5631 43493	NCBI
Archaeoglobus sulfaticallidus PM70 1 201033	NCBI
Archaeoglobus veneficus SNP6 65269	NCBI
archaeon Mx1201 196597	NCBI
Arcobacter butzleri 7h1h 200766	NCBI
Arcobacter butzleri ED 1 158699	NCBI
Arcobacter butzleri JV22	HMP
Arcobacter butzleri RM4018 58557	NCBI
Arcobacter L 158135	NCBI
Arcobacter nitrofigilis DSM 7299 49001	NCBI
Aromatoleum aromaticum EbN1 58231	NCBI
Arthrobacter arilaitensis Re117 53509	NCBI
Arthrobacter aurescens TC1 58109	NCBI
Arthrobacter chlorophenolicus A6 58969	NCBI
Arthrobacter FB24 58141	NCBI
Arthrobacter phenanthrenivorans Sphe3 63629	NCBI
Arthrobacter Rue61a 174511	NCBI
Arthrospira platensis NIES 39 197171	NCBI
Aster yellows witches broom phytoplasma AYWB 58297	NCBI
Asticcacaulis excentricus CB 48 55641	NCBI
Atopobium minutum 10063974	HMP
Atopobium parvulum DSM 20469 59195	NCBI
Atopobium rimae ATCC 49626	HMP
Atopobium sp. BV3Ac4	HMP
Atopobium sp. ICM58	HMP
Atopobium sp. oral taxon 199 str. F0494	HMP
Atopobium vaginae DSM 15829	HMP
Atopobium vaginae PB189-T1-4	HMP
Azoarcus BH72 61603	NCBI
Azoarcus KH32C 193704	NCBI
Azorhizobium caulinodans ORS 571 58905	NCBI
Azospirillum B510 46085	NCBI
Azospirillum brasilense Sp245 162161	NCBI
Azospirillum lipoferum 4B 82343	NCBI
Azotobacter vinelandii CA 198829	NCBI
Azotobacter vinelandii CA6 198830	NCBI
Azotobacter vinelandii DJ 57597	NCBI
Bacillus 1NLA3E 81841	NCBI
Bacillus amyloliquefaciens CC178 226115	NCBI
Bacillus amyloliquefaciens DSM 7 53535	NCBI
Bacillus amyloliquefaciens FZB42 58271	NCBI
Bacillus amyloliquefaciens IT 45 181617	NCBI
Bacillus amyloliquefaciens LFB112 232246	NCBI
Bacillus amyloliquefaciens LL3 158133	NCBI
Bacillus amyloliquefaciens plantarum AS43 3 183682	NCBI
Bacillus amyloliquefaciens plantarum CAU B946 84215	NCBI
Bacillus amyloliquefaciens plantarum NAU B3 222816	NCBI
Bacillus amyloliquefaciens plantarum UCMB5033 215237	NCBI
Bacillus amyloliquefaciens plantarum UCMB5036 190705	NCBI
Bacillus amyloliquefaciens plantarum UCMB5113 215236	NCBI
Bacillus amyloliquefaciens plantarum YAU B9601 Y2 159001	NCBI
Bacillus amyloliquefaciens TA208 158701	NCBI
Bacillus amyloliquefaciens XH7 158881	NCBI
Bacillus amyloliquefaciens Y2 165195	NCBI
Bacillus anthracis Ames Ancestor 58083	NCBI
Bacillus anthracis A0248 59385	NCBI
Bacillus anthracis A2012 54101	NCBI
Bacillus anthracis Ames 57909	NCBI
Bacillus anthracis CDC 684 59303	NCBI
Bacillus anthracis H9401 162021	NCBI
Bacillus anthracis Sterne 58091	NCBI
Bacillus atrophaeus 1942 59887	NCBI
Bacillus cellulosilyticus DSM 2522 43329	NCBI
Bacillus cereus 03BB102 59299	NCBI
Bacillus cereus AH187 58753	NCBI
Bacillus cereus AH820 58751	NCBI
Bacillus cereus ATCC 10987 57673	NCBI
Bacillus cereus ATCC 14579 57975	NCBI
Bacillus cereus B4264 58757	NCBI
Bacillus cereus biovar anthracis CI 50615	NCBI
Bacillus cereus E33L 58103	NCBI
Bacillus cereus F837 76 83611	NCBI
Bacillus cereus FRI 35 173403	NCBI
Bacillus cereus G9842 58759	NCBI
Bacillus cereus NC7401 82815	NCBI
Bacillus cereus Q1 58529	NCBI
Bacillus clausii KSM K16 58237	NCBI
Bacillus coagulans 2 6 68053	NCBI
Bacillus coagulans 36D1 54335	NCBI
Bacillus cytotoxicus NVH 391 98 58317	NCBI
Bacillus halodurans C 125 57791	NCBI
Bacillus infantis NRRL B 14911 222804	NCBI
Bacillus JS 162189	NCBI
Bacillus licheniformis 9945A 207072	NCBI
Bacillus licheniformis ATCC 14580 58097	NCBI
Bacillus licheniformis DSM 13 ATCC 14580 58199	NCBI
Bacillus megaterium DSM319 48371	NCBI
Bacillus megaterium QM B1551 15862	NCBI
Bacillus megaterium WSH 002 159841	NCBI
Bacillus pseudofirmus OF4 45847	NCBI
Bacillus pumilus SAFR 032 59017	NCBI
Bacillus selenitireducens MLS10 49513	NCBI
Bacillus smithii 7 3 47FAA	HMP
Bacillus sp. 2 A 57 CT2	HMP
Bacillus sp. 7 6 55CFAA CT2	HMP
Bacillus sp. BT1B CT2	HMP
Bacillus subtilis 168 57675	NCBI
Bacillus subtilis 6051 HGW 193706	NCBI
Bacillus subtilis BAB 1 195461	NCBI
Bacillus subtilis BSn5 62463	NCBI
Bacillus subtilis BSP1 184010	NCBI
Bacillus subtilis natto BEST195 183001	NCBI
Bacillus subtilis PY79 229877	NCBI
Bacillus subtilis QB928 173926	NCBI
Bacillus subtilis RO NN 1 158879	NCBI
Bacillus subtilis spizizenii TU B 10 73967	NCBI
Bacillus subtilis spizizenii W23 51879	NCBI
Bacillus subtilis XF 1 189187	NCBI
Bacillus thuringiensis Al Hakam 58795	NCBI
Bacillus thuringiensis BMB171 49135	NCBI
Bacillus thuringiensis Bt407 177931	NCBI
Bacillus thuringiensis HD 771 173374	NCBI
Bacillus thuringiensis HD 789 173860	NCBI
Bacillus thuringiensis MC28 176369	NCBI
Bacillus thuringiensis serovar chinensis CT 43 158151	NCBI
Bacillus thuringiensis serovar finitimus YBT 020 158875	NCBI
Bacillus thuringiensis serovar IS5056 190186	NCBI
Bacillus thuringiensis serovar konkukian 97 27 58089	NCBI
Bacillus thuringiensis serovar kurstaki HD73 189188	NCBI
Bacillus thuringiensis YBT 1518 229419	NCBI
Bacillus toyonensis BCT 7112 227218	NCBI
Bacillus weihenstephanensis KBAB4 58315	NCBI
Bacteriovorax marinus SJ 82341	NCBI
bacterium BT 1 184079	NCBI
Bacteroides caccae ATCC 43185	HMP
Bacteroides caccae CL03T12C61	HMP
Bacteroides cellulosilyticus CL02T12C19	HMP
Bacteroides cellulosilyticus DSM 14838	HMP
Bacteroides CF50 222805	NCBI
Bacteroides clarus YIT 12056	HMP
Bacteroides coprocola DSM 17136	HMP
Bacteroides coprophilus DSM 18228 = JCM 13818	HMP
Bacteroides dorei 5 1 36/D4	HMP
Bacteroides dorei CL02T00C15	HMP
Bacteroides dorei CL02T12C06	HMP
Bacteroides dorei CL03T12C01	HMP
Bacteroides dorei DSM 17855	HMP
Bacteroides eggerthii 1 2 48FAA	HMP
Bacteroides eggerthii DSM 20697	HMP
Bacteroides finegoldii CL09T03C10	HMP
Bacteroides finegoldii DSM 17565	HMP
Bacteroides fluxus YIT 12057	HMP
Bacteroides fragilis 3 1 12	HMP
Bacteroides fragilis 638R 84217	NCBI
Bacteroides fragilis CL03T00C08	HMP
Bacteroides fragilis CL03T12C07	HMP
Bacteroides fragilis CL05T00C42	HMP
Bacteroides fragilis CL05T12C13	HMP
Bacteroides fragilis CL07T00C01	HMP
Bacteroides fragilis CL07T12C05	HMP
Bacteroides fragilis HMW 610	HMP
Bacteroides fragilis HMW 615	HMP
Bacteroides fragilis HMW 616	HMP
Bacteroides fragilis NCTC 9343 57639	NCBI
Bacteroides fragilis YCH46 58195	NCBI
Bacteroides helcogenes P 36 108 62135	NCBI
Bacteroides intestinalis DSM 17393	HMP
Bacteroides massiliensis B84634 = Timone 84634 = DSM 17679 = JCM	HMP
Bacteroides nordii CL02T12C05	HMP
Bacteroides oleiciplenus YIT 12058	HMP
Bacteroides ovatus 3 8 47FAA	HMP
Bacteroides ovatus ATCC 8483	HMP
Bacteroides ovatus CL02T12C04	HMP
Bacteroides ovatus CL03T12C18	HMP
Bacteroides ovatus SD CMC 3f	HMP
Bacteroides pectinophilus ATCC 43243	HMP
Bacteroides plebeius DSM 17135	HMP
Bacteroides salanitronis DSM 18170 63269	NCBI
Bacteroides salyersiae CL02T12C01	HMP
Bacteroides salyersiae WAL 10018 = DSM 18765 = JCM 12988	HMP
Bacteroides sp. 1 1 14	HMP
Bacteroides sp. 1 1 30	HMP
Bacteroides sp. 1 1 6	HMP
Bacteroides sp. 2 1 16	HMP
Bacteroides sp. 2 1 22	HMP
Bacteroides sp. 2 1 33B	HMP
Bacteroides sp. 2 1 56FAA	HMP
Bacteroides sp. 2 2 4	HMP
Bacteroides sp. 3 1 19	HMP
Bacteroides sp. 3 1 23	HMP
Bacteroides sp. 3 1 33FAA	HMP
Bacteroides sp. 3 1 40A	HMP
Bacteroides sp. 3 2 5	HMP
Bacteroides sp. 4 1 36	HMP
Bacteroides sp. 4 3 47FAA	HMP
Bacteroides sp. 9 1 42FAA	HMP
Bacteroides sp. D1	HMP
Bacteroides sp. D2	HMP
Bacteroides sp. D20	HMP
Bacteroides sp. D22	HMP
Bacteroides sp. HPS0048	HMP
Bacteroides stercoris ATCC 43183	HMP
Bacteroides stercoris CC31F	HMP
Bacteroides thetaiotaomicron VPI 5482 62913	NCBI
Bacteroides uniformis 13130	NCBI
Bacteroides uniformis ATCC 8492	HMP
Bacteroides uniformis CL03T00C23	HMP
Bacteroides uniformis CL03T12C37	HMP
Bacteroides vulgatus ATCC 8482 58253	NCBI
Bacteroides vulgatus CL09T03C04	HMP
Bacteroides vulgatus PC510	HMP
Bacteroides xylanisolvens CL03T12C04	HMP
Bacteroides xylanisolvens SD CC 1b	HMP
Bacteroides xylanisolvens SD CC 2a	HMP
Bacteroides xylanisolvens XB1A	HMP
Bacteroides xylanisolvens XB1A 197168	NCBI
Bacteroidetes oral taxon 274 str. F0058	HMP
Barnesiella intestinihominis YIT 11860	HMP
Bartonella australis Aust NH1 189950	NCBI
Bartonella bacilliformis KC583 58533	NCBI
Bartonella clarridgeiae 73 62131	NCBI
Bartonella grahamii as4aup 59405	NCBI
Bartonella henselae Houston 1 57745	NCBI
Bartonella qntana RM 11 174512	NCBI
Bartonella qntana Toulouse 57635	NCBI
Bartonella tribocorum CIP 105476 59129	NCBI
Bartonella vinsonii berkhoffii Winnie 189951	NCBI
Baumannia cicadellinicola Hc Homalodisca coagulata 58111	NCBI
Bdellovibrio bacteriovorus HD100 61595	NCBI
Bdellovibrio bacteriovorus Tiberius 182482	NCBI
Bdellovibrio exovorus JSS 194119	NCBI
Beijerinckia indica ATCC 9039 59057	NCBI
Belliella baltica DSM 15883 168182	NCBI
Bergeyella zoohelcum ATCC 43767	HMP
Bergeyella zoohelcum CCUG 30536	HMP
beta proteobacterium CB 191340	NCBI
Beutenbergia cavernae DSM 12333 59047	NCBI
Bibersteinia trehalosi 192 193709	NCBI
Bifidobacterium adolescentis ATCC 15703 58559	NCBI
Bifidobacterium adolescentis L2-32	HMP
Bifidobacterium angulatum DSM 20098 = JCM 7096	HMP
Bifidobacterium animalis ATCC 25527 162513	NCBI
Bifidobacterium animalis lactis AD011 58911	NCBI
Bifidobacterium animalis lactis ATCC 27673 222803	NCBI
Bifidobacterium animalis lactis B420 163691	NCBI
Bifidobacterium animalis lactis BB 12 158871	NCBI
Bifidobacterium animalis lactis Bi 07 163693	NCBI
Bifidobacterium animalis lactis Bl 04 59359	NCBI
Bifidobacterium animalis lactis Bl12 210081	NCBI
Bifidobacterium animalis lactis BLC1 158867	NCBI
Bifidobacterium animalis lactis CNCM I 2494 158869	NCBI
Bifidobacterium animalis lactis DSM 10140 59357	NCBI
Bifidobacterium animalis lactis V9 158865	NCBI
Bifidobacterium asteroides PRL2011 176921	NCBI
Bifidobacterium bifidum BGN4 167988	NCBI
Bifidobacterium bifidum NCIMB 41171	HMP
Bifidobacterium bifidum PRL2010 59883	NCBI
Bifidobacterium bifidum S17 59545	NCBI
Bifidobacterium breve ACS 071 V Sch8b 158863	NCBI
Bifidobacterium breve ACS-071-V-Sch8b	HMP
Bifidobacterium breve DSM 20213 = JCM 1192	HMP
Bifidobacterium breve HPH0326	HMP
Bifidobacterium breve UCC2003 193702	NCBI
Bifidobacterium catenulatum DSM 16992 = JCM 1194 = LMG 11043	HMP
Bifidobacterium dentium ATCC 27678	HMP
Bifidobacterium dentium ATCC 27679	HMP
Bifidobacterium dentium Bd1 43091	NCBI
Bifidobacterium dentium JCVIHMP022	HMP
Bifidobacterium gallicum DSM 20093 = LMG 11596	HMP
Bifidobacterium longum BBMN68 60163	NCBI
Bifidobacterium longum DJO10A 58833	NCBI
Bifidobacterium longum F8 197184	NCBI
Bifidobacterium longum infantis 157F 62693	NCBI
Bifidobacterium longum infantis ATCC 15697 159865	NCBI
Bifidobacterium longum infantis ATCC 15697 58677	NCBI
Bifidobacterium longum JCM 1217 62695	NCBI
Bifidobacterium longum JDM301 49131	NCBI
Bifidobacterium longum KACC 91563 158861	NCBI
Bifidobacterium longum NCC2705 57939	NCBI
Bifidobacterium longum subsp. infantis 157F	HMP
Bifidobacterium longum subsp. infantis ATCC 15697 = JCM 1222 = DSM	HMP
Bifidobacterium longum subsp. infantis CCUG 52486	HMP
Bifidobacterium longum subsp. longum 1-6B	HMP
Bifidobacterium longum subsp. longum 2-2B	HMP
Bifidobacterium longum subsp. longum 35B	HMP
Bifidobacterium longum subsp. longum 44B	HMP
Bifidobacterium longum subsp. longum ATCC 55813	HMP
Bifidobacterium longum subsp. longum F8	HMP
Bifidobacterium longum subsp. longum JCM 1217	HMP
Bifidobacterium pseudocatenulatum DSM 20438 = JCM 1200 = LMG 10505	HMP
Bifidobacterium sp. 12 1 47BFAA	HMP
Bifidobacterium thermophilum RBL67 193770	NCBI
Bilophila sp. 4 1 30	HMP
Bilophila wadsworthia 3 1 6	HMP
Blastococcus saxobsidens DD2 89391	NCBI
Blattabacterium Blaberus giganteus 165873	NCBI
Blattabacterium Blatta orientalis Tarazona 188115	NCBI
Blattabacterium Blattella germanica Bge 41533	NCBI
Blattabacterium Cryptocercus punctulatus Cpu 81083	NCBI
Blattabacterium Mastotermes darwiniensis MADAR 77127	NCBI
Blattabacterium Nauphoeta cinerea 222815	NCBI
Blattabacterium Panesthia angustipennis spadica BPAA 193717	NCBI
Blattabacterium Periplaneta americana BPLAN 41287	NCBI
Blautia hansenii DSM 20583	HMP
Blautia hydrogenotrophica DSM 10507	HMP
Bordetella avium 197N 61563	NCBI
Bordetella bronchiseptica 253 178913	NCBI
Bordetella bronchiseptica MO149 177517	NCBI
Bordetella bronchiseptica RB50 57613	NCBI
Bordetella parapertussis 12822 57615	NCBI
Bordetella parapertussis 18323 175569	NCBI
Bordetella parapertussis Bpp5 177516	NCBI
Bordetella pertussis CS 158859	NCBI
Bordetella pertussis Tohama I 57617	NCBI
Bordetella petrii 61631	NCBI
Borrelia afzelii HLJ01 177930	NCBI
Borrelia afzelii PKo 159867	NCBI
Borrelia afzelii PKo 58653	NCBI
Borrelia bissettii DN127 71231	NCBI
Borrelia burgdorferi B31 57581	NCBI
Borrelia burgdorferi CA382 214794	NCBI
Borrelia burgdorferi JD1 161197	NCBI
Borrelia burgdorferi N40 161241	NCBI
Borrelia burgdorferi ZS7 59429	NCBI
Borrelia crocidurae Achema 162335	NCBI
Borrelia duttonii Ly 58791	NCBI
Borrelia garinii BgVir 162165	NCBI
Borrelia garinii NMJW1 177081	NCBI
Borrelia garinii PBi 58125	NCBI
Borrelia hermsii DAH 59225	NCBI
Borrelia miyamotoi LB 2001 215233	NCBI
Borrelia recurrentis A1 58793	NCBI
Borrelia turicatae 91E135 58311	NCBI
Borrelia valaisiana VS116 54823	NCBI
Brachybacterium faecium DSM 4810 58649	NCBI
Brachyspira hyodysenteriae WA1 59291	NCBI
Brachyspira intermedia PWS A 158369	NCBI
Brachyspira murdochii DSM 12563 48819	NCBI
Brachyspira pilosicoli 95 1000 50609	NCBI
Brachyspira pilosicoli B2904 175255	NCBI
Brachyspira pilosicoli P43 6 78 184077	NCBI
Brachyspira pilosicoli WesB 175256	NCBI
Bradyrhizobium BTAi1 58505	NCBI
Bradyrhizobium japonicum USDA 110 57599	NCBI
Bradyrhizobium japonicum USDA 6 158851	NCBI
Bradyrhizobium ORS 278 58941	NCBI
Bradyrhizobium S23321 158167	NCBI
Brevibacillus brevis NBRC 100599 59175	NCBI
Brevibacterium mcbrellneri ATCC 49030	HMP
Brevundimonas diminuta 470-4	HMP
Brevundimonas subvibrioides ATCC 15264 42117	NCBI
Brucella abortus A13334 83615	NCBI
Brucella abortus bv 1 9 941 58019	NCBI
Brucella abortus S19 58873	NCBI
Brucella canis ATCC 23365 59009	NCBI
Brucella canis HSK A52141 83613	NCBI
Brucella ceti TE10759 12 229880	NCBI
Brucella ceti TE28753 12 229879	NCBI
Brucella melitensis ATCC 23457 59241	NCBI
Brucella melitensis biovar Abortus 2308 62937	NCBI
Brucella melitensis bv 1 16M 57735	NCBI
Brucella melitensis M28 158857	NCBI
Brucella melitensis M5 90 158855	NCBI
Brucella melitensis NI 158853	NCBI
Brucella microti CCM 4915 59319	NCBI
Brucella ovis ATCC 25840 58113	NCBI
Brucella pinnipedialis B2 94 71131	NCBI
Brucella ss 1330 159871	NCBI
Brucella ss 1330 57927	NCBI
Brucella ss ATCC 23445 59015	NCBI
Brucella ss VBI22 83617	NCBI
Buchnera aphidicola Cinara tujafilina 68101	NCBI
Buchnera aphidicola 5A Acyrthosiphon pisum 59285	NCBI
Buchnera aphidicola Ak Acyrthosiphon kondoi 158533	NCBI
Buchnera aphidicola APS Acyrthosiphon pisum 57805	NCBI
Buchnera aphidicola Bp Baizongia pistaciae 57827	NCBI
Buchnera aphidicola Cc Cinara cedri 58579	NCBI
Buchnera aphidicola JF98 Acyrthosiphon pisum 158845	NCBI
Buchnera aphidicola JF99 Acyrthosiphon pisum 158847	NCBI
Buchnera aphidicola LL01 Acyrthosiphon pisum 158843	NCBI
Buchnera aphidicola Sg Schizaphis graminum 57913	NCBI
Buchnera aphidicola TLW03 Acyrthosiphon pisum 158849	NCBI
Buchnera aphidicola Tuc7 Acyrthosiphon pisum 59283	NCBI
Buchnera aphidicola Ua Uroleucon ambrosiae 158535	NCBI
Bulleidia extructa W1219	HMP
Burkholderia 383 58073	NCBI
Burkholderia ambifaria AMMD 58303	NCBI
Burkholderia ambifaria MC40 6 58701	NCBI
Burkholderia CCGE1001 42975	NCBI
Burkholderia CCGE1002 42523	NCBI
Burkholderia CCGE1003 46253	NCBI
Burkholderia cenocepacia AU 1054 58371	NCBI
Burkholderia cenocepacia HI2424 58369	NCBI
Burkholderia cenocepacia J2315 57953	NCBI
Burkholderia cenocepacia MC0 3 58769	NCBI
Burkholderia cepacia GG4 173858	NCBI
Burkholderia gladioli BSR3 66301	NCBI
Burkholderia glumae BGR1 59397	NCBI
Burkholderia KJ006 165871	NCBI
Burkholderia mallei ATCC 23344 57725	NCBI
Burkholderia mallei NCTC 10229 58383	NCBI
Burkholderia mallei NCTC 10247 58385	NCBI
Burkholderia mallei SAVP1 58387	NCBI
Burkholderia multivorans ATCC 17616 58697	NCBI
Burkholderia multivorans ATCC 17616 58909	NCBI
Burkholderia phenoliruptrix BR3459a 176370	NCBI
Burkholderia phymatum STM815 58699	NCBI
Burkholderia phytofirmans PsJN 58729	NCBI
Burkholderia pseudomallei 1026b 162511	NCBI
Burkholderia pseudomallei 1106a 58515	NCBI
Burkholderia pseudomallei 1710b 58391	NCBI
Burkholderia pseudomallei 668 58389	NCBI
Burkholderia pseudomallei BPC006 174460	NCBI
Burkholderia pseudomallei K96243 57733	NCBI
Burkholderia pseudomallei MSHR305 213227	NCBI
Burkholderia pseudomallei MSHR346 55259	NCBI
Burkholderia pseudomallei NCTC 13179 226109	NCBI
Burkholderia rhizoxinica HKI 454 60487	NCBI
Burkholderia RPE64 205541	NCBI
Burkholderia thailandensis E264 58081	NCBI
Burkholderia thailandensis MSMB121 201037	NCBI
Burkholderia vietnamiensis G4 58075	NCBI
Burkholderia xenovorans LB400 57823	NCBI
Burkholderia YI23 81081	NCBI
Burkholderiales bacterium 1 1 47	HMP
butyrate producing bacterium SM4 1 197180	NCBI
butyrate producing bacterium SS3 4 197159	NCBI
butyrate producing bacterium SSC 2 197181	NCBI
butyrate-producing bacterium SM4/1	HMP
butyrate-producing bacterium SS3/4	HMP
butyrate-producing bacterium SSC/2	HMP
Butyricicoccus pullicaecorum 1.2	HMP
Butyrivibrio crossotus DSM 2876	HMP
Butyrivibrio fibrisolvens 16/4	HMP
Butyrivibrio fibrisolvens 197155	NCBI
Butyrivibrio proteoclasticus B316 51489	NCBI
Caldicellulosiruptor bescii DSM 6725 59201	NCBI
Caldicellulosiruptor hydrothermalis 108 60157	NCBI
Caldicellulosiruptor kristjanssonii 177R1B 60393	NCBI
Caldicellulosiruptor kronotskyensis 2002 60491	NCBI
Caldicellulosiruptor lactoaceticus 6A 60575	NCBI
Caldicellulosiruptor obsidiansis OB47 51501	NCBI
Caldicellulosiruptor owensensis OL 60165	NCBI
Caldicellulosiruptor saccharolyticus DSM 8903 58289	NCBI
Caldilinea aerophila DSM 14535 NBRC 104270 158165	NCBI
Caldisericum exile AZM16c01 158173	NCBI
Caldisphaera lagunensis DSM 15908 183486	NCBI
Calditerrivibrio nitroreducens DSM 19672 60821	NCBI
Caldivirga maqlingensis IC 167 58711	NCBI
Calothrix PCC 6303 183109	NCBI
Calothrix PCC 7507 182930	NCBI
Campylobacter 03 427 226993	NCBI
Campylobacter coli 15 537360 226113	NCBI
Campylobacter coli 76339 217050	NCBI
Campylobacter coli CVM N29710 219322	NCBI
Campylobacter coli JV20	HMP
Campylobacter concisus 13826 58667	NCBI
Campylobacter curvus 525 92 58669	NCBI
Campylobacter fetus 82 40 58545	NCBI
Campylobacter gracilis RM3268	HMP
Campylobacter hominis ATCC BAA 381 58981	NCBI
Campylobacter jejuni 00 2425 219359	NCBI
Campylobacter jejuni 00 2426 219324	NCBI
Campylobacter jejuni 00 2538 219325	NCBI
Campylobacter jejuni 00 2544 219326	NCBI
Campylobacter jejuni 4031 222817	NCBI
Campylobacter jejuni 81 176 58503	NCBI
Campylobacter jejuni 81116 58771	NCBI
Campylobacter jejuni doylei 269 97 58671	NCBI
Campylobacter jejuni IA3902 159531	NCBI
Campylobacter jejuni ICDCCJ07001 61249	NCBI
Campylobacter jejuni M1 159535	NCBI
Campylobacter jejuni NCTC 11168 ATCC 700819 57587	NCBI
Campylobacter jejuni NCTC 11168 BN148 174152	NCBI
Campylobacter jejuni PT14 176499	NCBI
Campylobacter jejuni RM1221 57899	NCBI
Campylobacter jejuni S3 159533	NCBI
Campylobacter lari RM2100 58115	NCBI
Campylobacter rectus RM3267	HMP
Campylobacter showae RM3277	HMP
Campylobacter sp. 10 1 50	HMP
Campylobacter sp. FOBRC14	HMP
Campylobacter upsaliensis JV21	HMP
Campylobacter ureolyticus ACS-301-V-Sch3b	HMP
candidate division SR1 bacterium RAAC1 SR1 1 230714	NCBI
candidate division WWE3 bacterium RAAC2 WWE3 1 230713	NCBI
Candidatus Accumulibacter phosphatis clade IIA UW 1 59207	NCBI
Candidatus Amoebophilus asiaticus 5a2 58963	NCBI
Candidatus Arthromitus SFB mouse Japan 71379	NCBI
Candidatus Arthromitus SFB mouse Yit 159517	NCBI
Candidatus Arthromitus SFB rat Yit 73425	NCBI
Candidatus Azobacteroides pseudotrichonymphae genomovar CFP2 59163	NCBI
Candidatus Blochmannia chromaiodes 640 185308	NCBI
Candidatus Blochmannia floridanus 57999	NCBI
Candidatus Blochmannia pennsylvanicus BPEN 58329	NCBI
Candidatus Blochmannia vafer BVAF 62083	NCBI
Candidatus Caldiarchaeum subterraneum 227223	NCBI
Candidatus Carsonella ruddii 58773	NCBI
Candidatus Carsonella ruddii CE isolate Thao2000 172732	NCBI
Candidatus Carsonella ruddii CS isolate Thao2000 172733	NCBI
Candidatus Carsonella ruddii DC 213383	NCBI
Candidatus Carsonella ruddii HC isolate Thao2000 172734	NCBI
Candidatus Carsonella ruddii HT isolate Thao2000 172735	NCBI
Candidatus Carsonella ruddii PC isolate NHV 172736	NCBI
Candidatus Chloracidobacterium thermophilum B 73587	NCBI
Candidatus Cloacamonas acidaminovorans Evry 62959	NCBI
Candidatus Desulforudis audaxviator MP104C 59067	NCBI
Candidatus Hamiltonella defensa 5AT Acyrthosiphon pisum 59289	NCBI
Candidatus Hodgkinia cicadicola Dsem 59311	NCBI
Candidatus Kinetoplastibacterium blastocrithidii ex Strigomonas culicis 183629	NCBI
Candidatus Kinetoplastibacterium blastocrithidii TCC012E 189752	NCBI
Candidatus Kinetoplastibacterium crithidii ex Angomonas deanei ATCC 30255 183630	NCBI
Candidatus Kinetoplastibacterium crithidii TCC036E 189749	NCBI
Candidatus Kinetoplastibacterium desouzaii TCC079E 189750	NCBI
Candidatus Kinetoplastibacterium galatii TCC219 189751	NCBI
Candidatus Kinetoplastibacterium oncopeltii TCC290E 189840	NCBI
Candidatus Korarchaeum cryptofilum OPF8 58601	NCBI
Candidatus Koribacter versatilis Ellin345 58479	NCBI
Candidatus Liberibacter americanus Sao Paulo 227424	NCBI
Candidatus Liberibacter asiaticus gxpsy 193764	NCBI
Candidatus Liberibacter asiaticus psy62 59227	NCBI
Candidatus Liberibacter solanacearum CLso ZC1 61245	NCBI
Candidatus Methylomirabilis oxyfera 161981	NCBI
Candidatus Midichloria mitochondrii IricVA 68687	NCBI
Candidatus Moranella endobia PCIT 68739	NCBI
Candidatus Moranella endobia PCVAL 197215	NCBI
Candidatus Mycoplasma haemolamae Purdue 171259	NCBI
Candidatus Mycoplasma haemominutum Birmingham 1 197195	NCBI
Candidatus Nasa deltocephalinicola NAS ALF 214084	NCBI
Candidatus Nitrosopumilus AR2 176130	NCBI
Candidatus Nitrosopumilus koreensis AR1 176129	NCBI
Candidatus Nitrososphaera gargensis Ga9 2 176707	NCBI
Candidatus Nitrospira defluvii 51175	NCBI
Candidatus Pelagibacter IMCC9063 66305	NCBI
Candidatus Pelagibacter ubique HTCC1062 58401	NCBI
Candidatus Phytoplasma australiense 61641	NCBI
Candidatus Phytoplasma mali 59087	NCBI
Candidatus Phytoplasma solani 284 09 225030	NCBI
Candidatus Portiera aleyrodidarum BT B 173859	NCBI
Candidatus Portiera aleyrodidarum BT B 176373	NCBI
Candidatus Portiera aleyrodidarum BT QVLC 175570	NCBI
Candidatus Portiera aleyrodidarum BT QVLC 176374	NCBI
Candidatus Portiera aleyrodidarum TV 195460	NCBI
Candidatus Protochlamydia amoebophila UWE25 58079	NCBI
Candidatus Puniceispirillum marinum IMCC1322 47081	NCBI
Candidatus Rickettsia amblyommii GAT 30V 156845	NCBI
Candidatus Riesia pediculicola USDA 46841	NCBI
Candidatus Ruthia magnifica Cm Calyptogena magnifica 58645	NCBI
Candidatus Saccharibacteria bacterium RAAC3 TM7 1 230715	NCBI
Candidatus Saccharobacterium alaburgensis 203361	NCBI
Candidatus Solibacter usitatus Ellin6076 58139	NCBI
Candidatus Sulcia muelleri CARI 52535	NCBI
Candidatus Sulcia muelleri DMIN 47075	NCBI
Candidatus Sulcia muelleri GWSS 58943	NCBI
Candidatus Sulcia muelleri SMDSEM 59393	NCBI
Candidatus Sulcia muelleri Sulcia ALF 214083	NCBI
Candidatus Tremblaya phenacola PAVE 209173	NCBI
Candidatus Tremblaya princeps PCIT 68741	NCBI
Candidatus Tremblaya princeps PCVAL 159519	NCBI
Candidatus Uzinura diaspidicola ASNER 186740	NCBI
Candidatus Vesicomyosocius okutanii HA 59427	NCBI
Candidatus Zinderia insecticola CARI 52459	NCBI
Capnocytophaga canimorsus Cc5 70727	NCBI
Capnocytophaga gingivalis ATCC 33624	HMP
Capnocytophaga granulosa ATCC 51502	HMP
Capnocytophaga ochracea DSM 7271 59197	NCBI
Capnocytophaga ochracea F0287	HMP
Capnocytophaga ochracea str. Holt 25	HMP
Capnocytophaga sp. CM59	HMP
Capnocytophaga sp. oral taxon 324 str. F0483	HMP
Capnocytophaga sp. oral taxon 326 str. F0382	HMP
Capnocytophaga sp. oral taxon 332 str. F0381	HMP
Capnocytophaga sp. oral taxon 335 str. F0486	HMP
Capnocytophaga sp. oral taxon 336 str. F0502	HMP
Capnocytophaga sp. oral taxon 338 str. F0234	HMP
Capnocytophaga sp. oral taxon 380 str. F0488	HMP
Capnocytophaga sp. oral taxon 412 str. F0487	HMP
Capnocytophaga sp. oral taxon 412 str. F0487	HMP
Capnocytophaga sputigena ATCC 33612	HMP
Carboxydothermus hydrogenoformans Z 2901 57821	NCBI
Cardinium endosymbiont cEper1 of Encarsia pergandiella 175524	NCBI
Cardiobacterium hominis ATCC 15826	HMP
Cardiobacterium valvarum F0432	HMP
Carnobacterium 17 4 65789	NCBI
Carnobacterium maltaromaticum LMA28 179370	NCBI
Carnobacterium WN1359 225603	NCBI
Catenibacterium mitsuokai DSM 15897	HMP
Catenulispora acidiphila DSM 44928 59077	NCBI
Caulobacter crescentus CB15 57891	NCBI
Caulobacter crescentus NA1000 59307	NCBI
Caulobacter K31 58551	NCBI
Caulobacter segnis ATCC 21756 41709	NCBI
Cedecea davisae DSM 4568	HMP
Cellulomonas fimi ATCC 484 66779	NCBI
Cellulomonas flavigena DSM 20109 48821	NCBI
Cellulophaga algicola DSM 14237 62159	NCBI
Cellulophaga lytica DSM 7489 63401	NCBI
Cellvibrio gilvus ATCC 13127 68143	NCBI
Cellvibrio japonicus Ueda107 59139	NCBI
Cenarchaeum symbiosum A 61411	NCBI
Centipeda periodontii DSM 2778	HMP
Chamaesiphon minutus PCC 6605 183005	NCBI
Chelativorans BNC1 58069	NCBI
Chitinophaga pinensis DSM 2588 59113	NCBI
Chlamydia muridarum Nigg 57785	NCBI
Chlamydia pecorum P787 221292	NCBI
Chlamydia pecorum PV3056 3 221290	NCBI
Chlamydia pecorum W73 221291	NCBI
Chlamydia psittaci 01DC12 179070	NCBI
Chlamydia psittaci 84 55 175571	NCBI
Chlamydia psittaci CP3 175578	NCBI
Chlamydia psittaci GR9 175572	NCBI
Chlamydia psittaci M56 175576	NCBI
Chlamydia psittaci MN 175573	NCBI
Chlamydia psittaci NJ1 175579	NCBI
Chlamydia psittaci VS225 175574	NCBI
Chlamydia psittaci WC 175577	NCBI
Chlamydia psittaci WS RT E30 175575	NCBI
Chlamydia trachomatis 196778	NCBI
Chlamydia trachomatis 196781	NCBI
Chlamydia trachomatis 196800	NCBI
Chlamydia trachomatis 434 Bu 61633	NCBI
Chlamydia trachomatis A 363 196769	NCBI
Chlamydia trachomatis A 5291 196770	NCBI
Chlamydia trachomatis A 7249 196771	NCBI
Chlamydia trachomatis A HAR 13 58333	NCBI
Chlamydia trachomatis A2497 159863	NCBI
Chlamydia trachomatis A2497 159993	NCBI
Chlamydia trachomatis B Jali20 OT 59351	NCBI
Chlamydia trachomatis B TZ1A828 OT 59349	NCBI
Chlamydia trachomatis C TW 3 232251	NCBI
Chlamydia trachomatis D EC 159881	NCBI
Chlamydia trachomatis D LC 159879	NCBI
Chlamydia trachomatis D SotonD1 196772	NCBI
Chlamydia trachomatis D SotonD5 196773	NCBI
Chlamydia trachomatis D SotonD6 196774	NCBI
Chlamydia trachomatis D UW 3 CX 57637	NCBI
Chlamydia trachomatis E 11023 161369	NCBI
Chlamydia trachomatis E 150 161403	NCBI
Chlamydia trachomatis E Bour 196775	NCBI
Chlamydia trachomatis E C599 222812	NCBI
Chlamydia trachomatis E SotonE4 196776	NCBI
Chlamydia trachomatis E SotonE8 196777	NCBI
Chlamydia trachomatis E SW3 167483	NCBI
Chlamydia trachomatis F SW4 167484	NCBI
Chlamydia trachomatis F SW5 167485	NCBI
Chlamydia trachomatis F SWFPminus 222813	NCBI
Chlamydia trachomatis G 11074 161409	NCBI
Chlamydia trachomatis G 11222 161361	NCBI
Chlamydia trachomatis G 9301 161377	NCBI
Chlamydia trachomatis G 9768 161353	NCBI
Chlamydia trachomatis G SotonG1 196779	NCBI
Chlamydia trachomatis Ia SotonIa1 196780	NCBI
Chlamydia trachomatis IU824 193712	NCBI
Chlamydia trachomatis IU888 193713	NCBI
Chlamydia trachomatis J 6276tet1 213394	NCBI
Chlamydia trachomatis K SotonK1 196782	NCBI
Chlamydia trachomatis L1 115 196784	NCBI
Chlamydia trachomatis L1 224 196785	NCBI
Chlamydia trachomatis L1 440 LN 196783	NCBI
Chlamydia trachomatis L2 25667R 196786	NCBI
Chlamydia trachomatis L2 434 Bu f 198644	NCBI
Chlamydia trachomatis L2 434 Bu i 198643	NCBI
Chlamydia trachomatis L2b 795 196791	NCBI
Chlamydia trachomatis L2b 8200 07 196787	NCBI
Chlamydia trachomatis L2b Ams1 196792	NCBI
Chlamydia trachomatis L2b Ams2 196793	NCBI
Chlamydia trachomatis L2b Ams3 196794	NCBI
Chlamydia trachomatis L2b Ams4 196795	NCBI
Chlamydia trachomatis L2b Ams5 196796	NCBI
Chlamydia trachomatis L2b Canada1 196798	NCBI
Chlamydia trachomatis L2b Canada2 196799	NCBI
Chlamydia trachomatis L2b CV204 196790	NCBI
Chlamydia trachomatis L2b LST 196789	NCBI
Chlamydia trachomatis L2b UCH 1 proctitis 61635	NCBI
Chlamydia trachomatis L2b UCH 2 196788	NCBI
Chlamydia trachomatis L2c 68843	NCBI
Chlamydia trachomatis L3 404 LN 196797	NCBI
Chlamydia trachomatis RC F 69 213385	NCBI
Chlamydia trachomatis RC F s 342 213391	NCBI
Chlamydia trachomatis RC F s 852 213387	NCBI
Chlamydia trachomatis RC J 943 213388	NCBI
Chlamydia trachomatis RC J 953 213389	NCBI
Chlamydia trachomatis RC J 966 213393	NCBI
Chlamydia trachomatis RC J 971 213395	NCBI
Chlamydia trachomatis RC J s 122 213392	NCBI
Chlamydia trachomatis RC L2 55 213396	NCBI
Chlamydia trachomatis RC L2 s 3 213390	NCBI
Chlamydia trachomatis RC L2 s 46 213386	NCBI
Chlamydia trachomatis Sweden2 161995	NCBI
Chlamydophila abortus S26 3 57963	NCBI
Chlamydophila caviae GPIC 57783	NCBI
Chlamydophila felis Fe C 56 57971	NCBI
Chlamydophila pecorum E58 66295	NCBI
Chlamydophila pneumoniae AR39 57809	NCBI
Chlamydophila pneumoniae CWL029 57811	NCBI
Chlamydophila pneumoniae J138 57829	NCBI
Chlamydophila pneumoniae LPCoLN 159529	NCBI
Chlamydophila pneumoniae TW 183 57997	NCBI
Chlamydophila psittaci 01DC11 159527	NCBI
Chlamydophila psittaci 02DC15 159521	NCBI
Chlamydophila psittaci 08DC60 159525	NCBI
Chlamydophila psittaci 6BC 159845	NCBI
Chlamydophila psittaci 6BC 63621	NCBI
Chlamydophila psittaci C19 98 159523	NCBI
Chlamydophila psittaci Mat116 189026	NCBI
Chlamydophila psittaci RD1 162063	NCBI
Chlorobaculum parvum NCIB 8327 59185	NCBI
Chlorobium chlorochromatii CaD3 58375	NCBI
Chlorobium limicola DSM 245 58127	NCBI
Chlorobium luteolum DSM 273 58175	NCBI
Chlorobium phaeobacteroides BS1 58131	NCBI
Chlorobium phaeobacteroides DSM 266 58133	NCBI
Chlorobium phaeovibrioides DSM 265 58129	NCBI
Chlorobium tepidum TLS 57897	NCBI
Chloroflexus aggregans DSM 9485 58621	NCBI
Chloroflexus aurantiacus J 10 fl 57657	NCBI
Chloroflexus Y 400 fl 59085	NCBI
Chloroherpeton thalassium ATCC 35110 59187	NCBI
Chromobacterium violaceum ATCC 12472 58001	NCBI
Chromohalobacter salexigens DSM 3043 62921	NCBI
Chroococcidiopsis thermalis PCC 7203 183002	NCBI
Chryseobacterium gleum ATCC 35910	HMP
Chthonomonas calidirosea T49 208678	NCBI
Citrobacter freundii 4 7 47CFAA	HMP
Citrobacter koseri ATCC BAA 895 58143	NCBI
Citrobacter rodentium ICC168 43089	NCBI
Citrobacter sp. 30 2	HMP
Citrobacter youngae ATCC 29220	HMP
Clavibacter michiganensis NCPPB 382 61625	NCBI
Clavibacter michiganensis nebraskensis NCPPB 2581 195908	NCBI
Clavibacter michiganensis sepedonicus 61577	NCBI
Clostridiales bacterium 1 7 47FAA	HMP
Clostridiales genomosp BVAB3 UPII9 5 46219	NCBI
Clostridiales genomosp. BVAB3 str. UPII9-5	HMP
Clostridium sticklandii 59585	NCBI
Clostridium acetobutylicum ATCC 824 57677	NCBI
Clostridium acetobutylicum DSM 1731 68293	NCBI
Clostridium acetobutylicum EA 2018 159515	NCBI
Clostridium acidurici 9a 176126	NCBI
Clostridium asparagiforme DSM 15981	HMP
Clostridium autoethanogenum DSM 10061 225029	NCBI
Clostridium beijerinckii NCIMB 8052 58137	NCBI
Clostridium BNL1100 84307	NCBI
Clostridium bolteae 90A5	HMP
Clostridium bolteae 90A9	HMP
Clostridium bolteae 90B3	HMP
Clostridium bolteae 90B7	HMP
Clostridium bolteae 90B8	HMP
Clostridium bolteae ATCC BAA-613	HMP
Clostridium botulinum A ATCC 19397 58927	NCBI
Clostridium botulinum A ATCC 3502 61579	NCBI
Clostridium botulinum A Hall 58931	NCBI
Clostridium botulinum A2 Kyoto 59229	NCBI
Clostridium botulinum A3 Loch Maree 59149	NCBI
Clostridium botulinum B Eklund 17B 59159	NCBI
Clostridium botulinum B1 Okra 59147	NCBI
Clostridium botulinum Ba4 657 59173	NCBI
Clostridium botulinum BKT015925 66203	NCBI
Clostridium botulinum E3 Alaska E43 59157	NCBI
Clostridium botulinum F 230613 159513	NCBI
Clostridium botulinum F Langeland 58929	NCBI
Clostridium botulinum H04402 065 162091	NCBI
Clostridium butyricum 60E.3	HMP
Clostridium celatum DSM 1785	HMP
Clostridium cellulolyticum H10 58709	NCBI
Clostridium cellulovorans 743B 51503	NCBI
Clostridium cf saccharolyticum K10 197201	NCBI
Clostridium cf. saccharolyticum K10	HMP
Clostridium citroniae WAL-17108	HMP
Clostridium clariflavum DSM 19732 82345	NCBI
Clostridium clostridioforme 2 1 49FAA	HMP
Clostridium clostridioforme 90A1	HMP
Clostridium clostridioforme 90A3	HMP
Clostridium clostridioforme 90A4	HMP
Clostridium clostridioforme 90A6	HMP
Clostridium clostridioforme 90A7	HMP
Clostridium clostridioforme 90A8	HMP
Clostridium clostridioforme 90B1	HMP
Clostridium clostridioforme CM201	HMP
Clostridium colicanis 209318	HMP
Clostridium difficile 2007855 158365	NCBI
Clostridium difficile 630 57679	NCBI
Clostridium difficile ATCC 43255 197173	NCBI
Clostridium difficile BI1 158363	NCBI
Clostridium difficile CD196 41017	NCBI
Clostridium difficile CF5 158359	NCBI
Clostridium difficile M120 158361	NCBI
Clostridium difficile M68 197172	NCBI
Clostridium difficile R20291 40921	NCBI
Clostridium hathewayi 12489931	HMP
Clostridium hathewayi DSM 13479	HMP
Clostridium hathewayi WAL-18680	HMP
Clostridium hiranonis DSM 13275	HMP
Clostridium hylemonae DSM 15053	HMP
Clostridium innocuum 2959	HMP
Clostridium kluyveri DSM 555 58885	NCBI
Clostridium kluyveri NBRC 12016 59369	NCBI
Clostridium lentocellum DSM 5427 49117	NCBI
Clostridium leptum DSM 753	HMP
Clostridium ljungdahlii DSM 13528 50583	NCBI
Clostridium methylpentosum DSM 5476	HMP
Clostridium novyi NT 58643	NCBI
Clostridium pasteurianum BC1 201478	NCBI
Clostridium perfringens 13 57681	NCBI
Clostridium perfringens ATCC 13124 57901	NCBI
Clostridium perfringens SM101 58117	NCBI
Clostridium perfringens WAL-14572	HMP
Clostridium phytofermentans ISDg 58519	NCBI
Clostridium saccharobutylicum DSM 13864 223284	NCBI
Clostridium saccharolyticum WM1 51419	NCBI
Clostridium saccharoperbutylacetonicum ATCC 27021 189747	NCBI
Clostridium scindens ATCC 35704	HMP
Clostridium sp. 7 2 43FAA	HMP
Clostridium sp. 7 3 54FAA	HMP
Clostridium sp. D5	HMP
Clostridium sp. HGF2	HMP
Clostridium sp. L2-50	HMP
Clostridium sp. M62/1	HMP
Clostridium sp. MSTE9	HMP
Clostridium sp. SS2/1	HMP
Clostridium spiroforme DSM 1552	HMP
Clostridium sporogenes ATCC 15579	HMP
Clostridium stercorarium DSM 8532 186819	NCBI
Clostridium stercorarium DSM 8532 195569	NCBI
Clostridium SY8519 68705	NCBI
Clostridium symbiosum WAL-14163	HMP
Clostridium symbiosum WAL-14673	HMP
Clostridium tetani 12124569 227214	NCBI
Clostridium tetani E88 57683	NCBI
Clostridium thermocellum ATCC 27405 57917	NCBI
Clostridium thermocellum DSM 1313 161989	NCBI
Collimonas fungivorans Ter331 70793	NCBI
Collinsella aerofaciens ATCC 25986	HMP
Collinsella intestinalis DSM 13280	HMP
Collinsella stercoris DSM 13279	HMP
Collinsella tanakaei YIT 12063	HMP
Colwellia psychrerythraea 34H 57855	NCBI
Comamonadaceae bacterium CR 223378	NCBI
Comamonas testosteroni CNB 2 62961	NCBI
Conexibacter woesei DSM 14684 43467	NCBI
Coprobacillus sp. 29 1	HMP
Coprobacillus sp. 3 3 56FAA	HMP
Coprobacillus sp. 8 2 54BFAA	HMP
Coprobacillus sp. D6	HMP
Coprobacillus sp. D7	HMP
Coprococcus ART55 1 197176	NCBI
Coprococcus catus GD 7 197174	NCBI
Coprococcus catus GD/7	HMP
Coprococcus comes ATCC 27758	HMP
Coprococcus eutactus ATCC 27759	HMP
Coprococcus sp. ART55/1	HMP
Coprococcus sp. HPP0048	HMP
Coprococcus sp. HPP0074	HMP
Coprothermobacter proteolyticus DSM 5265 59253	NCBI
Coraliomargarita akajimensis DSM 45221 47079	NCBI
Corallococcus coralloides DSM 2259 157997	NCBI
Coriobacteriaceae bacterium BV3Ac1	HMP
Coriobacterium glomerans PW2 65787	NCBI
Corynebacterium accolens ATCC 49725	HMP
Corynebacterium accolens ATCC 49726	HMP
Corynebacterium ammoniagenes DSM 20306	HMP
Corynebacterium amycolatum SK46	HMP
Corynebacterium argentoratense DSM 44202 217419	NCBI
Corynebacterium aurimucosum ATCC 700975	HMP
Corynebacterium aurimucosum ATCC 700975 59409	NCBI
Corynebacterium callunae DSM 20147 193714	NCBI
Corynebacterium diphtheriae 241 83607	NCBI
Corynebacterium diphtheriae 31A 84309	NCBI
Corynebacterium diphtheriae BH8 84311	NCBI
Corynebacterium diphtheriae C7 beta 84313	NCBI
Corynebacterium diphtheriae CDCE 8392 84295	NCBI
Corynebacterium diphtheriae HC01 84297	NCBI
Corynebacterium diphtheriae HC02 84317	NCBI
Corynebacterium diphtheriae HC03 84299	NCBI
Corynebacterium diphtheriae HC04 84301	NCBI
Corynebacterium diphtheriae INCA 402 83605	NCBI
Corynebacterium diphtheriae NCTC 13129 57691	NCBI
Corynebacterium diphtheriae PW8 84303	NCBI
Corynebacterium diphtheriae VA01 84305	NCBI
Corynebacterium durum F0235	HMP
Corynebacterium efficiens YS 314 62905	NCBI
Corynebacterium efficiens YS-314	HMP
Corynebacterium genitalium ATCC 33030	HMP
Corynebacterium glucuronolyticum ATCC 51866	HMP
Corynebacterium glucuronolyticum ATCC 51867	HMP
Corynebacterium glutamicum ATCC 13032 193708	NCBI
Corynebacterium glutamicum ATCC 13032 57905	NCBI
Corynebacterium glutamicum ATCC 13032 61611	NCBI
Corynebacterium glutamicum MB001 214793	NCBI
Corynebacterium glutamicum R 58897	NCBI
Corynebacterium glutamicum SCgG1 207285	NCBI
Corynebacterium glutamicum SCgG2 207286	NCBI
Corynebacterium halotolerans YIM 70093 DSM 44683 189953	NCBI
Corynebacterium jeikeium ATCC 43734	HMP
Corynebacterium jeikeium K411 58399	NCBI
Corynebacterium kroppenstedtii DSM 44385 59411	NCBI
Corynebacterium lipophiloflavum DSM 44291	HMP
Corynebacterium maris DSM 45190 214081	NCBI
Corynebacterium matruchotii ATCC 14266	HMP
Corynebacterium matruchotii ATCC 33806	HMP
Corynebacterium pseudogenitalium ATCC 33035	HMP
Corynebacterium pseudotuberculosis 1 06 A 159665	NCBI
Corynebacterium pseudotuberculosis 1002 159677	NCBI
Corynebacterium pseudotuberculosis 258 167260	NCBI
Corynebacterium pseudotuberculosis 267 162175	NCBI
Corynebacterium pseudotuberculosis 3 99 5 83609	NCBI
Corynebacterium pseudotuberculosis 31 162167	NCBI
Corynebacterium pseudotuberculosis 316 89381	NCBI
Corynebacterium pseudotuberculosis 42 02 A 159669	NCBI
Corynebacterium pseudotuberculosis C231 159675	NCBI
Corynebacterium pseudotuberculosis CIP 52 97 159667	NCBI
Corynebacterium pseudotuberculosis Cp162 168258	NCBI
Corynebacterium pseudotuberculosis FRC41 50585	NCBI
Corynebacterium pseudotuberculosis I19 159673	NCBI
Corynebacterium pseudotuberculosis P54B96 157909	NCBI
Corynebacterium pseudotuberculosis PAT10 159671	NCBI
Corynebacterium pyruviciproducens ATCC BAA-1742	HMP
Corynebacterium resistens DSM 45100 50555	NCBI
Corynebacterium sp. HFH0082	HMP
Corynebacterium striatum ATCC 6940	HMP
Corynebacterium terpenotabidum Y 11 210639	NCBI
Corynebacterium tuberculostearicum SK141	HMP
Corynebacterium ulcerans 0102 169879	NCBI
Corynebacterium ulcerans 809 159659	NCBI
Corynebacterium ulcerans BR AD22 68291	NCBI
Corynebacterium urealyticum DSM 7109 61639	NCBI
Corynebacterium urealyticum DSM 7111 188688	NCBI
Corynebacterium variabile DSM 44702 62003	NCBI
Coxiella burnetii CbuG Q212 58893	NCBI
Coxiella burnetii CbuK Q154 58895	NCBI
Coxiella burnetii Dugway 5J108 111 58629	NCBI
Coxiella burnetii RSA 331 58637	NCBI
Coxiella burnetii RSA 493 57631	NCBI
Crinalium epipsammum PCC 9333 183113	NCBI
Croceibacter atlanticus HTCC2559 49661	NCBI
Cronobacter sakazakii 45402 231516	NCBI
Cronobacter sakazakii ATCC BAA 894 58145	NCBI
Cronobacter sakazakii ES15 167045	NCBI
Cronobacter sakazakii Sp291 189241	NCBI
Cronobacter turicensis z3032 40821	NCBI
Cryptobacterium curtum DSM 15641 59041	NCBI
Cupriavidus metallidurans CH34 57815	NCBI
Cupriavidus necator N 1 68689	NCBI
Cupriavidus taiwanensis LMG 19424 61615	NCBI
Cyanobacterium aponinum PCC 10605 183340	NCBI
Cyanobacterium stanieri PCC 7202 183337	NCBI
cyanobacterium UCYN A 43697	NCBI
Cyanobium gracile PCC 6307 182931	NCBI
Cyanothece ATCC 51142 59013	NCBI
Cyanothece PCC 7424 59025	NCBI
Cyanothece PCC 7425 59435	NCBI
Cyanothece PCC 7822 52547	NCBI
Cyanothece PCC 8801 59027	NCBI
Cyanothece PCC 8802 59143	NCBI
Cyclobacterium marinum DSM 745 71485	NCBI
Cycloclasticus P1 176368	NCBI
Cycloclasticus zancles 7 ME 214092	NCBI
Cylindrospermum stagnale PCC 7417 183111	NCBI
Cyphellophora europaea CBS 101466	HMP
Cytophaga hutchinsonii ATCC 33406 57651	NCBI
Dactylococcopsis salina PCC 8305 183341	NCBI
Dechloromonas aromatica RCB 58025	NCBI
Dechlorosoma sllum PS 81439	NCBI
Deferribacter desulfuricans SSM1 46653	NCBI
Dehalobacter 11DCA 177715	NCBI
Dehalobacter CF 177714	NCBI
Dehalococcoides BAV1 58477	NCBI
Dehalococcoides CBDB1 58413	NCBI
Dehalococcoides ethenogenes 195 57763	NCBI
Dehalococcoides GT 42115	NCBI
Dehalococcoides mccartyi BTF08 190183	NCBI
Dehalococcoides mccartyi DCMB5 190184	NCBI
Dehalococcoides mccartyi GY50 230266	NCBI
Dehalococcoides VS 42393	NCBI
Dehalogenimonas lykanthroporepellens BL DC 9 48131	NCBI
Deinococcus deserti VCD115 58615	NCBI
Deinococcus geothermalis DSM 11300 58275	NCBI
Deinococcus gobiensis I 0 162509	NCBI
Deinococcus maricopensis DSM 21211 62225	NCBI
Deinococcus peraridilitoris DSM 19664 183485	NCBI
Deinococcus proteolyticus MRP 63399	NCBI
Deinococcus radiodurans R1 57665	NCBI
Delftia acidovorans CCUG 15835	HMP
Delftia acidovorans CCUG 274B	HMP
Delftia acidovorans SPH 1 58703	NCBI
Delftia Cs1 4 67319	NCBI
delta proteobacterium BABL1 230716	NCBI
Denitrovibrio acetiphilus DSM 12809 46657	NCBI
Dermabacter sp. HFH0086	HMP
Dermacoccus sp. Ellin185	HMP
Desmospora sp. 8437	HMP
Desulfarculus baarsii DSM 2075 51371	NCBI
Desulfatibacillum alkenivorans AK 01 58913	NCBI
Desulfitobacterium dehalogenans ATCC 51507 82553	NCBI
Desulfitobacterium dichloroeliminans LMG P 21439 82555	NCBI
Desulfitobacterium hafniense DCB 2 57749	NCBI
Desulfitobacterium hafniense DP7	HMP
Desulfitobacterium hafniense Y51 58605	NCBI
Desulfobacca acetoxidans DSM 11109 65785	NCBI
Desulfobacterium autotrophicum HRM2 59061	NCBI
Desulfobacula toluolica Tol2 175777	NCBI
Desulfobulbus propionicus DSM 2032 62265	NCBI
Desulfocapsa sulfexigens DSM 10523 189952	NCBI
Desulfococcus oleovorans Hxd3 58777	NCBI
Desulfohalobium retbaense DSM 5692 59183	NCBI
Desulfomicrobium baculatum DSM 4028 59217	NCBI
Desulfomonile tiedjei DSM 6799 168320	NCBI
Desulfosporosinus acidiphilus SJ4 156759	NCBI
Desulfosporosinus meridiei DSM 13257 75097	NCBI
Desulfosporosinus orientis DSM 765 82939	NCBI
Desulfotalea psychrophila LSv54 58153	NCBI
Desulfotomaculum acetoxidans DSM 771 59109	NCBI
Desulfotomaculum carboxydivorans CO 1 SRB 67317	NCBI
Desulfotomaculum gibsoniae DSM 7213 76945	NCBI
Desulfotomaculum kuznetsovii DSM 6115 67357	NCBI
Desulfotomaculum reducens MI 1 58277	NCBI
Desulfotomaculum ruminis DSM 2154 67507	NCBI
Desulfovibrio aespoeensis Aspo 2 42613	NCBI
Desulfovibrio africanus Walvis Bay 66847	NCBI
Desulfovibrio alaskensis G20 57941	NCBI
Desulfovibrio desulfuricans ATCC 27774 59213	NCBI
Desulfovibrio desulfuricans ND132 63159	NCBI
Desulfovibrio gigas DSM 1382 221293	NCBI
Desulfovibrio hydrothermalis AM13 DSM 14728 184831	NCBI
Desulfovibrio magneticus RS 1 59309	NCBI
Desulfovibrio piezophilus C1TLV30 190704	NCBI
Desulfovibrio piger ATCC 29098	HMP
Desulfovibrio salexigens DSM 2638 59223	NCBI
Desulfovibrio sp. 3 1 syn3	HMP
Desulfovibrio sp. 6 1 46AFAA	HMP
Desulfovibrio vulgaris Miyazaki F 59089	NCBI
Desulfovibrio vulgaris DP4 58679	NCBI
Desulfovibrio vulgaris Hildenborough 57645	NCBI
Desulfovibrio vulgaris RCH1 161961	NCBI
Desulfurispirillum indicum S5 45897	NCBI
Desulfurivibrio alkaliphilus AHT2 49487	NCBI
Desulfurobacterium thermolithotrophum DSM 11699 63405	NCBI
Desulfurococcus fermentans DSM 16532 75119	NCBI
Desulfurococcus kamchatkensis 1221n 59133	NCBI
Desulfurococcus mucosus DSM 2162 62227	NCBI
Dialister invisus DSM 15470	HMP
Dialister micraerophilus DSM 19965	HMP
Dialister microaerophilus UPII 345-E	HMP
Dialister succinatiphilus YIT 11850	HMP
Dichelobacter nodosus VCS1703A 57643	NCBI
Dickeya dadantii 3937 52537	NCBI
Dickeya dadantii Ech586 42519	NCBI
Dickeya dadantii Ech703 59363	NCBI
Dickeya zeae Ech1591 59297	NCBI
Dictyoglomus thermophilum H 6 12 59439	NCBI
Dictyoglomus turgidum DSM 6724 59177	NCBI
Dinoroseobacter shibae DFL 12 58707	NCBI
Dolosigranulum pigrum ATCC 51524	HMP
Dorea formicigenerans 4 6 53AFAA	HMP
Dorea formicigenerans ATCC 27755	HMP
Dorea longicatena DSM 13814	HMP
Dyadobacter fermentans DSM 18053 59049	NCBI
Dysgonomonas gadei ATCC BAA-286	HMP
Dysgonomonas mossii DSM 22836	HMP
Echinicola vietnamensis DSM 17526 184076	NCBI
Ectothiorhodospiraceae bacterium M19 40 199898	NCBI
Edwardsiella ictaluri 93 146 59403	NCBI
Edwardsiella tarda ATCC 23685	HMP
Edwardsiella tarda C07 087 193773	NCBI
Edwardsiella tarda EIB202 41819	NCBI
Edwardsiella tarda FL6 60 159657	NCBI
Eggerthella lenta DSM 2243 59079	NCBI
Eggerthella sp. 1 3 56FAA	HMP
Eggerthella sp. HGA1	HMP
Eggerthella YY7918 68707	NCBI
Eggerthia catenaformis OT 569 = DSM 20559	HMP
Ehrlichia canis Jake 58071	NCBI
Ehrlichia chaffeensis Arkansas 57933	NCBI
Ehrlichia muris AS145 232250	NCBI
Ehrlichia ruminantium Gardel 58245	NCBI
Ehrlichia ruminantium Welgevonden 58013	NCBI
Ehrlichia ruminantium Welgevonden 58243	NCBI
Eikenella corrodens ATCC 23834	HMP
Elusimicrobium minutum Pei191 58949	NCBI
Emticicia oligotrophica DSM 17448 177079	NCBI
Enhydrobacter aerosaccus SK60	HMP
Enterobacter 638 58727	NCBI
Enterobacter aerogenes EA1509E 187411	NCBI
Enterobacter aerogenes KCTC 2190 68103	NCBI
Enterobacter asburiae LF7a 72793	NCBI
Enterobacter cancerogenus ATCC 35316	HMP
Enterobacter cloacae ATCC 13047 48363	NCBI
Enterobacter cloacae dissolvens SDM 168997	NCBI
Enterobacter cloacae EcWSU1 80739	NCBI
Enterobacter cloacae ENHKU01 172463	NCBI
Enterobacter cloacae NCTC 9394 197202	NCBI
Enterobacter cloacae SCF1 59969	NCBI
Enterobacter cloacae subsp. cloacae NCTC 9394	HMP
Enterobacter hormaechei ATCC 49162	HMP
Enterobacter R4 368 208672	NCBI
Enterobacteriaceae bacterium 9 2 54FAA	HMP
Enterobacteriaceae bacterium FGI 57 185181	NCBI
Enterococcus 7L76 197170	NCBI
Enterococcus casseliflavus ATCC 12755	HMP
Enterococcus casseliflavus EC20 55693	NCBI
Enterococcus faecalis 599	HMP
Enterococcus faecalis 62 159663	NCBI
Enterococcus faecalis ATCC 29200	HMP
Enterococcus faecalis D32 171261	NCBI
Enterococcus faecalis DAPTO 512	HMP
Enterococcus faecalis DAPTO 516	HMP
Enterococcus faecalis E12	HMP
Enterococcus faecalis EnGen0297	HMP
Enterococcus faecalis EnGen0311	HMP
Enterococcus faecalis ERV103	HMP
Enterococcus faecalis ERV116	HMP
Enterococcus faecalis ERV129	HMP
Enterococcus faecalis ERV25	HMP
Enterococcus faecalis ERV31	HMP
Enterococcus faecalis ERV37	HMP
Enterococcus faecalis ERV41	HMP
Enterococcus faecalis ERV62	HMP
Enterococcus faecalis ERV63	HMP
Enterococcus faecalis ERV65	HMP
Enterococcus faecalis ERV68	HMP
Enterococcus faecalis ERV72	HMP
Enterococcus faecalis ERV73	HMP
Enterococcus faecalis ERV81	HMP
Enterococcus faecalis ERV85	HMP
Enterococcus faecalis ERV93	HMP
Enterococcus faecalis OG1RF 54927	NCBI
Enterococcus faecalis PC1.1	HMP
Enterococcus faecalis R508	HMP
Enterococcus faecalis R712	HMP
Enterococcus faecalis S613	HMP
Enterococcus faecalis Symbioflor 1 183342	NCBI
Enterococcus faecalis TUSoD Ef11	HMP
Enterococcus faecalis TX0012	HMP
Enterococcus faecalis TX0017	HMP
Enterococcus faecalis TX0027	HMP
Enterococcus faecalis TX0031	HMP
Enterococcus faecalis TX0043	HMP
Enterococcus faecalis TX0102	HMP
Enterococcus faecalis TX0104	HMP
Enterococcus faecalis TX0109	HMP
Enterococcus faecalis TX0309A	HMP
Enterococcus faecalis TX0309B	HMP
Enterococcus faecalis TX0312	HMP
Enterococcus faecalis TX0411	HMP
Enterococcus faecalis TX0470	HMP
Enterococcus faecalis TX0630	HMP
Enterococcus faecalis TX0645	HMP
Enterococcus faecalis TX0855	HMP
Enterococcus faecalis TX0860	HMP
Enterococcus faecalis TX1302	HMP
Enterococcus faecalis TX1322	HMP
Enterococcus faecalis TX1341	HMP
Enterococcus faecalis TX1342	HMP
Enterococcus faecalis TX1346	HMP
Enterococcus faecalis TX1467	HMP
Enterococcus faecalis TX2134	HMP
Enterococcus faecalis TX2137	HMP
Enterococcus faecalis TX2141	HMP
Enterococcus faecalis TX4000	HMP
Enterococcus faecalis TX4244	HMP
Enterococcus faecalis TX4248	HMP
Enterococcus faecalis V583 57669	NCBI
Enterococcus faecium 503	HMP
Enterococcus faecium 504	HMP
Enterococcus faecium 505	HMP
Enterococcus faecium 506	HMP
Enterococcus faecium 509	HMP
Enterococcus faecium 510	HMP
Enterococcus faecium 511	HMP
Enterococcus faecium 513	HMP
Enterococcus faecium 514	HMP
Enterococcus faecium 515	HMP
Enterococcus faecium Aus0004 87025	NCBI
Enterococcus faecium Aus0085 214432	NCBI
Enterococcus faecium C1904	HMP
Enterococcus faecium C497	HMP
Enterococcus faecium C621	HMP
Enterococcus faecium DO	HMP
Enterococcus faecium DO 55353	NCBI
Enterococcus faecium E417	HMP
Enterococcus faecium E422	HMP
Enterococcus faecium ERV1	HMP
Enterococcus faecium ERV102	HMP
Enterococcus faecium ERV161	HMP
Enterococcus faecium ERV165	HMP
Enterococcus faecium ERV168	HMP
Enterococcus faecium ERV26	HMP
Enterococcus faecium ERV38	HMP
Enterococcus faecium ERV69	HMP
Enterococcus faecium ERV99	HMP
Enterococcus faecium FB129-CNAB4	HMP
Enterococcus faecium NRRL B 2354 188477	NCBI
Enterococcus faecium P1123	HMP
Enterococcus faecium P1137	HMP
Enterococcus faecium P1139	HMP
Enterococcus faecium P1140	HMP
Enterococcus faecium P1190	HMP
Enterococcus faecium P1986	HMP
Enterococcus faecium PC4.1	HMP
Enterococcus faecium R446	HMP
Enterococcus faecium R494	HMP
Enterococcus faecium R496	HMP
Enterococcus faecium R497	HMP
Enterococcus faecium R499	HMP
Enterococcus faecium R501	HMP
Enterococcus faecium S447	HMP
Enterococcus faecium TX0082	HMP
Enterococcus faecium TX0133A	HMP
Enterococcus faecium TX0133a01	HMP
Enterococcus faecium TX0133a04	HMP
Enterococcus faecium TX0133B	HMP
Enterococcus faecium TX0133C	HMP
Enterococcus faecium TX1330	HMP
Enterococcus faecium TX1337RF	HMP
Enterococcus faecium V689	HMP
Enterococcus hirae ATCC 9790 70619	NCBI
Enterococcus italicus DSM 15952	HMP
Enterococcus mundtii QU 25 229420	NCBI
Enterococcus saccharolyticus 30 1	HMP
Enterococcus sp. 7L76	HMP
Eremococcus coleocola ACS-139-V-Col8	HMP
Erwinia amylovora ATCC 49946 46943	NCBI
Erwinia amylovora CFBP1430 46839	NCBI
Erwinia billingiae Eb661 50547	NCBI
Erwinia Ejp617 159955	NCBI
Erwinia pyrifoliae DSM 12163 159693	NCBI
Erwinia pyrifoliae Ep1 96 40659	NCBI
Erwinia tasmaniensis Et1 99 59029	NCBI
Erysipelatoclostridium ramosum DSM 1402	HMP
Erysipelothrix rhusiopathiae ATCC 19414	HMP
Erysipelothrix rhusiopathiae Fujisawa 68021	NCBI
Erysipelothrix rhusiopathiae SY1027 206518	NCBI
Erysipelotrichaceae bacterium 2 2 44A	HMP
Erysipelotrichaceae bacterium 21 3	HMP
Erysipelotrichaceae bacterium 3 1 53	HMP
Erysipelotrichaceae bacterium 5 2 54FAA	HMP
Erysipelotrichaceae bacterium 6 1 45	HMP
Erythrobacter litoralis HTCC2594 58299	NCBI
Escherichia blattae DSM 4481 165043	NCBI
Escherichia coli BL21 Gold DE3 pLysS AG 59245	NCBI
Escherichia coli clone D i14 162049	NCBI
Escherichia coli clone D i2 162047	NCBI
Escherichia coli 042 161985	NCBI
Escherichia coli 4 1 47FAA	HMP
Escherichia coli 536 58531	NCBI
Escherichia coli 55989 59383	NCBI
Escherichia coli 83972	HMP
Escherichia coli ABU 83972 161975	NCBI
Escherichia coli APEC O1 58623	NCBI
Escherichia coli APEC O78 187277	NCBI
Escherichia coli ATCC 8739 58783	NCBI
Escherichia coli B REL606 58803	NCBI
Escherichia coli BL21 DE3 161947	NCBI
Escherichia coli BL21 DE3 161949	NCBI
Escherichia coli BW2952 59391	NCBI
Escherichia coli CFT073 57915	NCBI
Escherichia coli D9	HMP
Escherichia coli DH1 161951	NCBI
Escherichia coli DH1 162051	NCBI
Escherichia coli E24377A 58395	NCBI
Escherichia coli ED1a 59379	NCBI
Escherichia coli ETEC H10407 161993	NCBI
Escherichia coli HS 58393	NCBI
Escherichia coli IAI1 59377	NCBI
Escherichia coli IAI39 59381	NCBI
Escherichia coli IHE3034 162007	NCBI
Escherichia coli JJ1886 226103	NCBI
Escherichia coli K 12 substr DH10B 58979	NCBI
Escherichia coli K 12 substr MDS42 193705	NCBI
Escherichia coli K 12 substr MG1655 57779	NCBI
Escherichia coli K 12 substr W3110 161931	NCBI
Escherichia coli KO11FL 162099	NCBI
Escherichia coli KO11FL 52593	NCBI
Escherichia coli LF82 161965	NCBI
Escherichia coli LY180 219461	NCBI
Escherichia coli MS 107-1	HMP
Escherichia coli MS 110-3	HMP
Escherichia coli MS 115-1	HMP
Escherichia coli MS 116-1	HMP
Escherichia coli MS 117-3	HMP
Escherichia coli MS 119-7	HMP
Escherichia coli MS 124-1	HMP
Escherichia coli MS 145-7	HMP
Escherichia coli MS 146-1	HMP
Escherichia coli MS 153-1	HMP
Escherichia coli MS 16-3	HMP
Escherichia coli MS 175-1	HMP
Escherichia coli MS 182-1	HMP
Escherichia coli MS 185-1	HMP
Escherichia coli MS 187-1	HMP
Escherichia coli MS 196-1	HMP
Escherichia coli MS 198-1	HMP
Escherichia coli MS 200-1	HMP
Escherichia coli MS 21-1	HMP
Escherichia coli MS 45-1	HMP
Escherichia coli MS 57-2	HMP
Escherichia coli MS 60-1	HMP
Escherichia coli MS 69-1	HMP
Escherichia coli MS 78-1	HMP
Escherichia coli MS 79-10	HMP
Escherichia coli MS 84-1	HMP
Escherichia coli MS 85-1	HMP
Escherichia coli NA114 162139	NCBI
Escherichia coli O103 H2 12009 41013	NCBI
Escherichia coli O104 H4 2009EL 2050 175905	NCBI
Escherichia coli O104 H4 2009EL 2071 176128	NCBI
Escherichia coli O104 H4 2011C 3493 176127	NCBI
Escherichia coli O111 H 11128 41023	NCBI
Escherichia coli O127 H6 E2348 69 59343	NCBI
Escherichia coli O157 H7 57781	NCBI
Escherichia coli O157 H7 EC4115 59091	NCBI
Escherichia coli O157 H7 EDL933 57831	NCBI
Escherichia coli O157 H7 TW14359 59235	NCBI
Escherichia coli O26 H11 11368 41021	NCBI
Escherichia coli O55 H7 CB9615 46655	NCBI
Escherichia coli O55 H7 RM12579 162153	NCBI
Escherichia coli O7 K1 CE10 162115	NCBI
Escherichia coli O83 H1 NRG 857C 161987	NCBI
Escherichia coli P12b 162061	NCBI
Escherichia coli PMV 1 219679	NCBI
Escherichia coli S88 62979	NCBI
Escherichia coli SE11	HMP
Escherichia coli SE11 59425	NCBI
Escherichia coli SE15	HMP
Escherichia coli SE15 161939	NCBI
Escherichia coli SMS 3 5 58919	NCBI
Escherichia coli UM146 162043	NCBI
Escherichia coli UMN026 62981	NCBI
Escherichia coli UMNK88 161991	NCBI
Escherichia coli UTI89 58541	NCBI
Escherichia coli W 162011	NCBI
Escherichia coli W 162101	NCBI
Escherichia coli Xuzhou21 163995	NCBI
Escherichia fergusonii ATCC 35469 59375	NCBI
Escherichia sp. 1 1 43	HMP
Escherichia sp. 3 2 53FAA	HMP
Escherichia sp. 4 1 40B	HMP
Ethanoligenens harbinense YUAN 3 46255	NCBI
Eubacterium biforme DSM 3989	HMP
Eubacterium cylindroides T2 87 197177	NCBI
Eubacterium cylindroides T2-87	HMP
Eubacterium dolichum DSM 3991	HMP
Eubacterium eligens ATCC 27750 59171	NCBI
Eubacterium hallii DSM 3353	HMP
Eubacterium infirmum F0142	HMP
Eubacterium limosum KIST612 59777	NCBI
Eubacterium nodatum ATCC 33099	HMP
Eubacterium rectale 197161	NCBI
Eubacterium rectale 197162	NCBI
Eubacterium rectale ATCC 33656 59169	NCBI
Eubacterium rectale DSM 17629	HMP
Eubacterium rectale M104/1	HMP
Eubacterium saphenum ATCC 49989	HMP
Eubacterium siraeum 197160	NCBI
Eubacterium siraeum 70/3	HMP
Eubacterium siraeum DSM 15702	HMP
Eubacterium siraeum V10Sc8a	HMP
Eubacterium siraeum V10Sc8a 197178	NCBI
Eubacterium sp. 3 1 31	HMP
Eubacterium ventriosum ATCC 27560	HMP
Eubacterium yurii subsp. margaretiae ATCC 43715	HMP
Exiguobacterium antarcticum B7 176125	NCBI
Exiguobacterium AT1b 59093	NCBI
Exiguobacterium MH3 227425	NCBI
Exiguobacterium sibiricum 255 15 58053	NCBI
Exophiala dermatitidis NIH/UT8656	HMP
Facklamia hominis ACS-120-V-Sch10	HMP
Facklamia hominis CCUG 36813	HMP
Facklamia ignava CCUG 37419	HMP
Facklamia languida CCUG 37842	HMP
Faecalibacterium cf. prausnitzii KLE1255	HMP
Faecalibacterium prausnitzii 197157	NCBI
Faecalibacterium prausnitzii A2-165	HMP
Faecalibacterium prausnitzii L2 6 197183	NCBI
Faecalibacterium prausnitzii L2-6	HMP
Faecalibacterium prausnitzii M21/2	HMP
Faecalibacterium prausnitzii SL3/3	HMP
Ferrimonas balearica DSM 9799 53371	NCBI
Ferroglobus placidus DSM 10642 40863	NCBI
Ferroplasma acidarmanus fer1 54095	NCBI
Fervidicoccus fontis Kam940 162201	NCBI
Fervidobacterium nodosum Rt17 B1 58625	NCBI
Fervidobacterium pennivorans DSM 9078 78143	NCBI
Fibrella aestuarina 178352	NCBI
Fibrobacter succinogenes S85 161919	NCBI
Fibrobacter succinogenes S85 41169	NCBI
Filifactor alocis ATCC 35896	HMP
Filifactor alocis ATCC 35896 46625	NCBI
Finegoldia magna ACS-171-V-Col3	HMP
Finegoldia magna ATCC 29328	HMP
Finegoldia magna ATCC 29328 58867	NCBI
Finegoldia magna ATCC 53516	HMP
Finegoldia magna BVS033A4	HMP
Finegoldia magna SY403409CC001050417	HMP
Flavobacteriaceae bacterium 3519 10 59413	NCBI
Flavobacteriales bacterium HTCC2170 51877	NCBI
Flavobacterium branchiophilum FL 15 73421	NCBI
Flavobacterium columnare ATCC 49512 80731	NCBI
Flavobacterium indicum GPTSA100 9 157999	NCBI
Flavobacterium johnsoniae UW101 58493	NCBI
Flavobacterium psychrophilum JIP02 86 61627	NCBI
Flavonifractor plautii ATCC 29863	HMP
Flexibacter litoralis DSM 6794 168257	NCBI
Flexistipes sinusarabici DSM 4947 68147	NCBI
Fluviicola taffensis DSM 16823 65271	NCBI
Francisella cf novicida 3523 162107	NCBI
Francisella cf novicida Fx1 162105	NCBI
Francisella noatunensis orientalis LADL 07 285A 231515	NCBI
Francisella noatunensis orientalis Toba 04 164779	NCBI
Francisella novicida U112 58499	NCBI
Francisella philomiragia ATCC 25017 59105	NCBI
Francisella tularensis FSC198 58693	NCBI
Francisella tularensis holarctica F92 181998	NCBI
Francisella tularensis holarctica FSC200 54341	NCBI
Francisella tularensis holarctica FTNF002 00 58999	NCBI
Francisella tularensis holarctica LVS 58595	NCBI
Francisella tularensis holarctica OSU18 58687	NCBI
Francisella tularensis mediasiatica FSC147 58939	NCBI
Francisella tularensis NE061598 161973	NCBI
Francisella tularensis SCHU S4 57589	NCBI
Francisella tularensis TI0902 89373	NCBI
Francisella tularensis TIGB03 89379	NCBI
Francisella tularensis WY96 3418 58811	NCBI
Francisella TX077308 68321	NCBI
Frankia alni ACN14a 58695	NCBI
Frankia CcI3 58397	NCBI
Frankia EAN1pec 58367	NCBI
Frankia EuI1c 42615	NCBI
Frankia symbiont of Datisca glomerata 46257	NCBI
Frateuria aurantia DSM 6220 81775	NCBI
Fretibacterium fastidiosum	HMP
Fusobacterium 3 1 36A2 55995	NCBI
Fusobacterium 4 8 205051	NCBI
Fusobacterium gonidiaformans 3-1-5R	HMP
Fusobacterium gonidiaformans ATCC 25563	HMP
Fusobacterium mortiferum ATCC 9817	HMP
Fusobacterium necrophorum D12	HMP
Fusobacterium necrophorum subsp. funduliforme 1 1 36S	HMP
Fusobacterium necrophorum subsp. funduliforme ATCC 51357	HMP
Fusobacterium necrophorum subsp. funduliforme Fnf 1007	HMP
Fusobacterium nucleatum ATCC 25586 57885	NCBI
Fusobacterium nucleatum polymorphum ATCC 10953 54419	NCBI
Fusobacterium nucleatum subsp. animalis 11 3 2	HMP
Fusobacterium nucleatum subsp. animalis 21 1A	HMP
Fusobacterium nucleatum subsp. animalis 3 1 33	HMP
Fusobacterium nucleatum subsp. animalis 7 1	HMP
Fusobacterium nucleatum subsp. animalis ATCC 51191	HMP
Fusobacterium nucleatum subsp. animalis D11	HMP
Fusobacterium nucleatum subsp. animalis F0419	HMP
Fusobacterium nucleatum subsp. nucleatum ATCC 23726	HMP
Fusobacterium nucleatum subsp. polymorphum F0401	HMP
Fusobacterium nucleatum subsp. vincentii 4 1 13	HMP
Fusobacterium periodonticum 1 1 41FAA	HMP
Fusobacterium periodonticum 2 1 31	HMP
Fusobacterium periodonticum ATCC 33693	HMP
Fusobacterium periodonticum D10	HMP
Fusobacterium sp. oral taxon 370 str. F0437	HMP
Fusobacterium ulcerans 12-1B	HMP
Fusobacterium ulcerans ATCC 49185	HMP
Fusobacterium varium ATCC 27725	HMP
Gallibacterium anatis UMN179 66567	NCBI
Gallionella capsiferriformans ES 2 51505	NCBI
gamma proteobacterium HdN1 51635	NCBI
Gardnerella vaginalis 315-A	HMP
Gardnerella vaginalis 409 05 43211	NCBI
Gardnerella vaginalis 409-05	HMP
Gardnerella vaginalis ATCC 14019	HMP
Gardnerella vaginalis ATCC 14019 55487	NCBI
Gardnerella vaginalis HMP9231	HMP
Gardnerella vaginalis HMP9231 162045	NCBI
Geitlerinema PCC 7407 183007	NCBI
Gemella haemolysans ATCC 10379	HMP
Gemella haemolysans M341	HMP
Gemella morbillorum M424	HMP
Gemella sanguinis M325	HMP
Gemmatimonas aurantiaca T 27 58813	NCBI
Geobacillus C56 T3 49467	NCBI
Geobacillus HH01 188479	NCBI
Geobacillus JF8 215234	NCBI
Geobacillus kaustophilus HTA426 58227	NCBI
Geobacillus thermodenitrificans NG80 2 58829	NCBI
Geobacillus thermoglucosidasius C56 YS93 48129	NCBI
Geobacillus thermoleovorans CCB US3 UF5 82949	NCBI
Geobacillus WCH70 59045	NCBI
Geobacillus Y4 1MC1 55779	NCBI
Geobacillus Y412MC52 55381	NCBI
Geobacillus Y412MC61 41171	NCBI
Geobacter bemidjiensis Bem 58749	NCBI
Geobacter FRC 32 58543	NCBI
Geobacter lovleyi SZ 58713	NCBI
Geobacter M18 55771	NCBI
Geobacter M21 59037	NCBI
Geobacter metallireducens GS 15 57731	NCBI
Geobacter sulfurreducens KN400 161977	NCBI
Geobacter sulfurreducens PCA 57743	NCBI
Geobacter uraniireducens Rf4 58475	NCBI
Geodermatophilus obscurus DSM 43160 43725	NCBI
Glaciecola 4H 3 7 YE 5 66595	NCBI
Glaciecola nitratireducens FR1064 73759	NCBI
Glaciecola psychrophila 170 193711	NCBI
Gloeobacter JS 225602	NCBI
Gloeobacter violaceus PCC 7421 58011	NCBI
Gloeocapsa PCC 7428 183112	NCBI
Gluconacetobacter diazotrophicus PAl 5 59075	NCBI
Gluconacetobacter diazotrophicus PAl 5 61587	NCBI
Gluconacetobacter xylinus NBRC 3288 46523	NCBI
Gluconobacter oxydans 621H 58239	NCBI
Gluconobacter oxydans H24 179202	NCBI
Gordonia bronchialis DSM 43247 41403	NCBI
Gordonia KTR9 174812	NCBI
Gordonia polyisoprenivorans VH2 86651	NCBI
Gordonibacter pamelaeae 7 10 1 b 197167	NCBI
Gordonibacter pamelaeae 7-10-1-b	HMP
Gramella forsetii KT0803 58881	NCBI
Granulibacter bethesdensis CGDNIH1 58661	NCBI
Granulicatella adiacens ATCC 49175	HMP
Granulicatella elegans ATCC 700633	HMP
Granulicella mallensis MP5ACTX8 49957	NCBI
Haemophilus aegyptius ATCC 11116	HMP
Haemophilus ducreyi 35000HP 57625	NCBI
Haemophilus haemolyticus HK386	HMP
Haemophilus influenzae 10810 86647	NCBI
Haemophilus influenzae 86 028NP 58093	NCBI
Haemophilus influenzae F3031 62123	NCBI
Haemophilus influenzae F3047 62097	NCBI
Haemophilus influenzae KR494 219323	NCBI
Haemophilus influenzae PittEE 58591	NCBI
Haemophilus influenzae PittGG 58593	NCBI
Haemophilus influenzae R2846 161921	NCBI
Haemophilus influenzae R2866 161923	NCBI
Haemophilus influenzae Rd KW20 57771	NCBI
Haemophilus parahaemolyticus HK385	HMP
Haemophilus parainfluenzae ATCC 33392	HMP
Haemophilus parainfluenzae HK2019	HMP
Haemophilus parainfluenzae HK262	HMP
Haemophilus parainfluenzae T3T1 72801	NCBI
Haemophilus paraphrohaemolyticus HK411	HMP
Haemophilus parass SH0165 59273	NCBI
Haemophilus parass ZJ0906 209117	NCBI
Haemophilus pittmaniae HK 85	HMP
Haemophilus somnus 129PT 57929	NCBI
Haemophilus somnus 2336 57979	NCBI
Haemophilus sp. oral taxon 851 str. F0397	HMP
Haemophilus sputorum HK 2154	HMP
Hafnia alvei ATCC 51873	HMP
Hahella chejuensis KCTC 2396 58483	NCBI
Halalkalicoccus jeotgali B3 50305	NCBI
Halanaerobium hydrogeniformans 60191	NCBI
Halanaerobium praevalens DSM 2228 161959	NCBI
Haliangium ochraceum DSM 14365 41425	NCBI
Haliscomenobacter hydrossis DSM 1100 66777	NCBI
Haloarcula hispanica ATCC 33960 72475	NCBI
Haloarcula hispanica N601 230920	NCBI
Haloarcula marismort ATCC 43049 57719	NCBI
Halobacillus halophilus DSM 2266 162033	NCBI
Halobacterium NRC 1 57769	NCBI
Halobacterium salinarum R1 61571	NCBI
Halobacteroides halobius DSM 5150 184862	NCBI
Haloferax mediterranei ATCC 33500 167315	NCBI
Haloferax volcanii DS2 46845	NCBI
Halogeometricum borinquense DSM 11551 54919	NCBI
Halomicrobium mukohataei DSM 12286 59107	NCBI
Halomonas elongata DSM 2581 52781	NCBI
halophilic archaeon DL31 72619	NCBI
Halopiger xanaduensis SH 6 68105	NCBI
Haloquadratum walsbyi C23 162019	NCBI
Haloquadratum walsbyi DSM 16790 58673	NCBI
Halorhabdus tiamatea SARL4B 214082	NCBI
Halorhabdus utahensis DSM 12940 59189	NCBI
Halorhodospira halophila SL1 58473	NCBI
Halorubrum lacusprofundi ATCC 49239 58807	NCBI
Haloterrigena turkmenica DSM 5511 43501	NCBI
Halothece PCC 7418 183338	NCBI
Halothermothrix orenii H 168 58585	NCBI
Halothiobacillus neapolitanus c2 41317	NCBI
Halovivax ruber XH 70 184819	NCBI
Halyomorpha halys symbiont 222821	NCBI
Helcococcus kunzii ATCC 51366	HMP
Helicobacter acinonychis Sheeba 58685	NCBI
Helicobacter bilis ATCC 43879	HMP
Helicobacter bizzozeronii CIII 1 68141	NCBI
Helicobacter canadensis MIT 98-5491	HMP
Helicobacter cetorum MIT 00 7128 162217	NCBI
Helicobacter cetorum MIT 99 5656 162215	NCBI
Helicobacter cinaedi ATCC BAA 847 193765	NCBI
Helicobacter cinaedi CCUG 18818	HMP
Helicobacter cinaedi PAGU611 162219	NCBI
Helicobacter felis ATCC 49179 61409	NCBI
Helicobacter heilmannii ASB1 4 182935	NCBI
Helicobacter hepaticus ATCC 51449 57737	NCBI
Helicobacter mustelae 12198 46647	NCBI
Helicobacter pullorum MIT 98-5489	HMP
Helicobacter pylori 159983	NCBI
Helicobacter pylori 2017 161151	NCBI
Helicobacter pylori 2018 161159	NCBI
Helicobacter pylori 26695 178201	NCBI
Helicobacter pylori 26695 57787	NCBI
Helicobacter pylori 35A	HMP
Helicobacter pylori 35A 49903	NCBI
Helicobacter pylori 51 161925	NCBI
Helicobacter pylori 83	HMP
Helicobacter pylori 83 161153	NCBI
Helicobacter pylori 908 159985	NCBI
Helicobacter pylori Aklavik117 182201	NCBI
Helicobacter pylori Aklavik86 182202	NCBI
Helicobacter pylori B38 59415	NCBI
Helicobacter pylori B8 49873	NCBI
Helicobacter pylori BM012A 229744	NCBI
Helicobacter pylori BM012S 229881	NCBI
Helicobacter pylori Cuz20 159987	NCBI
Helicobacter pylori ELS37 158157	NCBI
Helicobacter pylori F16 161145	NCBI
Helicobacter pylori F30 159991	NCBI
Helicobacter pylori F32 161139	NCBI
Helicobacter pylori F57 161143	NCBI
Helicobacter pylori G27 59305	NCBI
Helicobacter pylori GAM100Ai	HMP
Helicobacter pylori GAM101Biv	HMP
Helicobacter pylori GAM103Bi	HMP
Helicobacter pylori GAM105Ai	HMP
Helicobacter pylori GAM112Ai	HMP
Helicobacter pylori GAM114Ai	HMP
Helicobacter pylori GAM115Ai	HMP
Helicobacter pylori GAM118Bi	HMP
Helicobacter pylori GAM119Bi	HMP
Helicobacter pylori GAM120Ai	HMP
Helicobacter pylori GAM121Aii	HMP
Helicobacter pylori GAM201Ai	HMP
Helicobacter pylori GAM210Bi	HMP
Helicobacter pylori GAM231Ai	HMP
Helicobacter pylori GAM239Bi	HMP
Helicobacter pylori GAM244Ai	HMP
Helicobacter pylori GAM245Ai	HMP
Helicobacter pylori GAM246Ai	HMP
Helicobacter pylori GAM249T	HMP
Helicobacter pylori GAM250AFi	HMP
Helicobacter pylori GAM250T	HMP
Helicobacter pylori GAM252Bi	HMP
Helicobacter pylori GAM252T	HMP
Helicobacter pylori GAM254Ai	HMP
Helicobacter pylori GAM260ASi	HMP
Helicobacter pylori GAM260Bi	HMP
Helicobacter pylori GAM260BSi	HMP
Helicobacter pylori GAM263BFi	HMP
Helicobacter pylori GAM264Ai	HMP
Helicobacter pylori GAM265BSii	HMP
Helicobacter pylori GAM268Bii	HMP
Helicobacter pylori GAM270ASi	HMP
Helicobacter pylori GAM42Ai	HMP
Helicobacter pylori GAM71Ai	HMP
Helicobacter pylori GAM80Ai	HMP
Helicobacter pylori GAM83Bi	HMP
Helicobacter pylori GAM83T	HMP
Helicobacter pylori GAM93Bi	HMP
Helicobacter pylori GAM96Ai	HMP
Helicobacter pylori Gambia94 24 159493	NCBI
Helicobacter pylori GAMchJs106B	HMP
Helicobacter pylori GAMchJs114i	HMP
Helicobacter pylori GAMchJs117Ai	HMP
Helicobacter pylori GAMchJs124i	HMP
Helicobacter pylori GAMchJs136i	HMP
Helicobacter pylori HP116Bi	HMP
Helicobacter pylori HP250AFii	HMP
Helicobacter pylori HP250AFiii	HMP
Helicobacter pylori HP250AFiV	HMP
Helicobacter pylori HP250ASi	HMP
Helicobacter pylori HP250ASii	HMP
Helicobacter pylori HP250BFi	HMP
Helicobacter pylori HP250BFii	HMP
Helicobacter pylori HP250BFiii	HMP
Helicobacter pylori HP250BFiV	HMP
Helicobacter pylori HP250BSi	HMP
Helicobacter pylori HP260AFi	HMP
Helicobacter pylori HP260AFii	HMP
Helicobacter pylori HP260ASii	HMP
Helicobacter pylori HP260BFii	HMP
Helicobacter pylori HP260Bi	HMP
Helicobacter pylori HPAG1 58517	NCBI
Helicobacter pylori HUP B14 162213	NCBI
Helicobacter pylori India7 161149	NCBI
Helicobacter pylori J99 57789	NCBI
Helicobacter pylori Lithuania75 159491	NCBI
Helicobacter pylori OK113 193715	NCBI
Helicobacter pylori OK310 193716	NCBI
Helicobacter pylori P12 59327	NCBI
Helicobacter pylori PeCan18 162211	NCBI
Helicobacter pylori PeCan4 53539	NCBI
Helicobacter pylori Puno120 159611	NCBI
Helicobacter pylori Puno135 161157	NCBI
Helicobacter pylori Rif1 178202	NCBI
Helicobacter pylori Rif2 178203	NCBI
Helicobacter pylori Sat464 159467	NCBI
Helicobacter pylori Shi112 162207	NCBI
Helicobacter pylori Shi169 162209	NCBI
Helicobacter pylori Shi417 162205	NCBI
Helicobacter pylori Shi470 59165	NCBI
Helicobacter pylori SJM180 53541	NCBI
Helicobacter pylori SNT49 159615	NCBI
Helicobacter pylori SouthAfrica20 216150	NCBI
Helicobacter pylori SouthAfrica7 159989	NCBI
Helicobacter pylori UM032 203025	NCBI
Helicobacter pylori UM037 203027	NCBI
Helicobacter pylori UM066 203028	NCBI
Helicobacter pylori UM298 213226	NCBI
Helicobacter pylori UM299 203026	NCBI
Helicobacter pylori v225d 159639	NCBI
Helicobacter pylori XZ274 165869	NCBI
Helicobacter winghamensis ATCC BAA-430	HMP
Heliobacterium modesticaldum Ice1 58279	NCBI
Herbaspirillum seropedicae SmR1 50427	NCBI
Herminiimonas arsenicoxydans 58291	NCBI
Herpetosiphon aurantiacus DSM 785 58599	NCBI
Hippea maritima DSM 10411 65267	NCBI
Hirschia baltica ATCC 49814 59365	NCBI
Holdemania filiformis DSM 12042	HMP
Hydrogenobacter thermophilus TK 6 159875	NCBI
Hydrogenobacter thermophilus TK 6 45927	NCBI
Hydrogenobaculum HO 190882	NCBI
Hydrogenobaculum SN 46251	NCBI
Hydrogenobaculum Y04AAS1 58857	NCBI
Hyperthermus butylicus DSM 5456 57755	NCBI
Hyphomicrobium denitrificans 1NES1 179904	NCBI
Hyphomicrobium denitrificans ATCC 51888 50325	NCBI
Hyphomicrobium MC1 68453	NCBI
Hyphomicrobium nitrativorans NL23 230615	NCBI
Hyphomonas neptunium ATCC 15444 58433	NCBI
Idiomarina loihiensis GSL 199 205256	NCBI
Idiomarina loihiensis L2TR 58087	NCBI
Ignavibacterium album JCM 16511 162097	NCBI
Ignicoccus hospitalis KIN4 I 58365	NCBI
Ignisphaera aggregans DSM 17230 51875	NCBI
Ilyobacter polytropus DSM 2926 59769	NCBI
Intestinibacter bartlettii DSM 16795	HMP
Intrasporangium calvum DSM 43043 61729	NCBI
Isoptericola variabilis 225 67501	NCBI
Isosphaera pallida ATCC 43644 62207	NCBI
Jannaschia CCS1 58147	NCBI
Janthinobacterium Marseille 58603	NCBI
Johnsonella ignava ATCC 51276	HMP
Jonesia denitrificans DSM 20603 59053	NCBI
Jonquetella anthropi E3 33 E1	HMP
Jonquetella sp. BV3C21	HMP
Kangiella koreensis DSM 16069 59209	NCBI
Ketogulonicigenium vulgare WSH 001 161161	NCBI
Ketogulonicigenium vulgare Y25 59581	NCBI
Kineococcus radiotolerans SRS30216 58067	NCBI
Kingella denitrificans ATCC 33394	HMP
Kingella kingae ATCC 23330	HMP
Kingella oralis ATCC 51147	HMP
Kitasatospora setae KM 6054 77027	NCBI
Klebsiella oxytoca 10-5242	HMP
Klebsiella oxytoca 10-5243	HMP
Klebsiella oxytoca 10-5245	HMP
Klebsiella oxytoca 10-5246	HMP
Klebsiella oxytoca 10-5248	HMP
Klebsiella oxytoca 10-5250	HMP
Klebsiella oxytoca E718 170256	NCBI
Klebsiella oxytoca KCTC 1686 83159	NCBI
Klebsiella pneumoniae 1084 174151	NCBI
Klebsiella pneumoniae 342 59145	NCBI
Klebsiella pneumoniae CG43 223021	NCBI
Klebsiella pneumoniae HS11286 84387	NCBI
Klebsiella pneumoniae JM45 215235	NCBI
Klebsiella pneumoniae KCTC 2242 162147	NCBI
Klebsiella pneumoniae MGH 78578 57619	NCBI
Klebsiella pneumoniae NTUH K2044 59073	NCBI
Klebsiella pneumoniae rhinoscleromatis SB3432 203334	NCBI
Klebsiella pneumoniae subsp. pneumoniae WGLW1	HMP
Klebsiella pneumoniae subsp. pneumoniae WGLW2	HMP
Klebsiella pneumoniae subsp. pneumoniae WGLW3	HMP
Klebsiella pneumoniae subsp. pneumoniae WGLW5	HMP
Klebsiella pneumoniae subsp. rhinoscleromatis ATCC 13884	HMP
Klebsiella sp. 1 1 55	HMP
Klebsiella sp. 4 1 44FAA	HMP
Klebsiella sp. MS 92-3	HMP
Klebsiella sp. OBRC7	HMP
[truncated: 2,099 more rows]
