# Supplementary material for: The unique composition of Indian gut microbiome, gene catalogue, and associated fecal metabolome deciphered using multi-omics approaches
Source: Gigascience. 2019 Jan 30;8(3):giz004. doi: 10.1093/gigascience/giz004 (PMC6394208; doi:10.1093/gigascience/giz004)
Supplement: Supplemental Files [file giz004_supplemental_files.zip › Additional_file_2.xlsx]

## Sheet: Count_reads
Summary of sequencing statistics showing the number of reads per sample for 16S rRNA gene amplicon dataset.
Samples	Initial reads	N trimmed reads	% reads trimmed	Flash assembled	% reads assembled	QC Filtered	% reads filtered
C10	690633	563258	81.56	492538	71.32	489648	70.9
C13	1417475	1118616	78.92	971727	68.55	966534	68.19
C14	879228	726862	82.67	637747	72.53	634723	72.19
C15	645994	454588	70.37	386607	59.85	384717	59.55
C16	926886	771096	83.19	678733	73.23	674848	72.81
C19	711965	529307	74.34	460718	64.71	458461	64.39
C2	2314831	1669227	72.11	1427615	61.67	1419520	61.32
C22	632656	531174	83.96	471673	74.55	469567	74.22
C23	392387	316977	80.78	278424	70.96	277103	70.62
C24	542103	405323	74.77	343061	63.28	341134	62.93
C25	434054	330101	76.05	285629	65.8	284025	65.44
C3	708779	636847	89.85	563962	79.57	560590	79.09
C4	610274	535150	87.69	473427	77.58	471419	77.25
C5	474938	398796	83.97	349211	73.53	348072	73.29
C6	884152	751901	85.04	662230	74.9	658903	74.52
C7	522134	462478	88.57	410176	78.56	407669	78.08
C9	1245754	1101748	88.44	972621	78.07	968340	77.73
HA	593013	473129	79.78	381267	64.29	368603	62.16
HAA	942199	838148	88.96	700331	74.33	682651	72.45
HAB	791700	713789	90.16	590930	74.64	581124	73.4
HAC	633498	565600	89.28	467677	73.82	456148	72
HAD	666497	587831	88.2	482501	72.39	471662	70.77
HAE	736990	620305	84.17	518806	70.4	504658	68.48
HAF	695744	617380	88.74	519513	74.67	506099	72.74
HAG	677384	590293	87.14	496493	73.3	485612	71.69
HAH	582876	507011	86.98	422028	72.4	412076	70.7
HAI	656191	537856	81.97	458828	69.92	445703	67.92
HAJ	667296	555991	83.32	485274	72.72	475541	71.26
HAK	698351	586856	84.03	501319	71.79	491663	70.4
HAL	810598	664090	81.93	568805	70.17	557057	68.72
HAM	676138	557162	82.4	481001	71.14	471320	69.71
HAN	759575	623639	82.1	526684	69.34	513155	67.56
HAO	689069	560916	81.4	472050	68.51	460303	66.8
HAP	49369	42092	85.26	34913	70.72	33864	68.59
HAR	631674	534866	84.67	455837	72.16	443189	70.16
HAT	714934	595369	83.28	501986	70.21	488360	68.31
HAU	886257	811294	91.54	658403	74.29	647526	73.06
HAV	930879	772235	82.96	644864	69.27	644226	69.21
HAX	429349	414855	96.62	331523	77.22	323153	75.27
HAZ	785893	716253	91.14	588350	74.86	574868	73.15
HB	725082	600715	82.85	489453	67.5	478089	65.94
HBA	658427	638198	96.93	513596	78	499837	75.91
HBB	840714	808579	96.18	644752	76.69	629295	74.85
HBC	717262	690711	96.3	551036	76.82	534033	74.45
HBD	720754	688305	95.5	546746	75.86	534410	74.15
HBE	674389	600577	89.05	483545	71.7	477379	70.79
HBF	619679	579442	93.51	454838	73.4	448869	72.44
HBG	655576	609576	92.98	481594	73.46	477267	72.8
HBH	689248	683968	99.23	554092	80.39	549412	79.71
HBI	597882	594178	99.38	482903	80.77	478136	79.97
HBJ	623219	620012	99.49	511628	82.09	501316	80.44
HBK	551271	548617	99.52	443070	80.37	437092	79.29
HBL	666532	663437	99.54	547826	82.19	535279	80.31
HBM	561475	556907	99.19	453495	80.77	451309	80.38
HBR	521333	472945	90.72	406547	77.98	399803	76.69
HBV	1237517	910442	73.57	801306	64.75	793320	64.11
HBW	1050326	620779	59.1	536510	51.08	532909	50.74
HBY	1799259	465230	25.86	389297	21.64	383946	21.34
HBZ	1288552	1066287	82.75	944495	73.3	932120	72.34
HC	743390	604542	81.32	491527	66.12	479197	64.46
HCA	782625	638121	81.54	555615	70.99	545866	69.75
HCB	827049	677066	81.87	587842	71.08	578898	70
HCD	397430	269265	67.75	220898	55.58	217747	54.79
HCF	613622	454924	74.14	382020	62.26	379129	61.79
HCH	528532	484108	91.59	405522	76.73	398445	75.39
HCI	455846	406666	89.21	345530	75.8	338671	74.3
HCJ	722789	659637	91.26	550071	76.1	541987	74.99
HCK	652540	593005	90.88	486212	74.51	477711	73.21
HCL	814148	770870	94.68	655485	80.51	643747	79.07
HCM	820250	755210	92.07	637393	77.71	628585	76.63
HCN	712796	707766	99.29	565666	79.36	561803	78.82
HCO	651284	599879	92.11	503321	77.28	494782	75.97
HCP	740337	737289	99.59	589535	79.63	578863	78.19
HCQ	736690	669490	90.88	565845	76.81	558795	75.85
HCR	1012160	1007288	99.52	810482	80.07	793097	78.36
HCS	12882	2527	19.62	1814	14.08	1802	13.99
HCT	634905	631388	99.45	506016	79.7	492809	77.62
HCU	569846	566998	99.5	454411	79.74	439923	77.2
HCV	984938	851100	86.41	729142	74.03	719211	73.02
HCW	431740	408940	94.72	324438	75.15	319980	74.11
HCY	768875	556863	72.43	491711	63.95	488497	63.53
HCZ	681961	604303	88.61	486418	71.33	483695	70.93
HD	593341	488741	82.37	395916	66.73	384269	64.76
HDA	693136	689973	99.54	555367	80.12	546316	78.82
HDB	995663	826061	82.97	726635	72.98	716646	71.98
HDC	581147	577489	99.37	467987	80.53	462364	79.56
HDD	754655	680693	90.2	545805	72.33	540597	71.63
HDE	656838	653153	99.44	529730	80.65	523692	79.73
HDF	440239	399127	90.66	333998	75.87	329560	74.86
HE	795465	654418	82.27	537483	67.57	525579	66.07
HF	640295	538692	84.13	440080	68.73	429722	67.11
HG	36782	29785	80.98	23661	64.33	22974	62.46
HI	733714	587232	80.04	484790	66.07	471354	64.24
HJ	775812	643490	82.94	518761	66.87	504571	65.04
HK	665305	570532	85.75	471501	70.87	458487	68.91
HL	765840	556550	72.67	443433	57.9	431316	56.32
HM	703856	527186	74.9	418267	59.43	406953	57.82
HN	728670	583085	80.02	475817	65.3	461093	63.28
HO	804845	643379	79.94	518102	64.37	503089	62.51
HP	687059	544702	79.28	441920	64.32	430322	62.63
HQ	731285	651254	89.06	542318	74.16	527987	72.2
HR	1031394	813986	78.92	655970	63.6	637806	61.84
HS	693712	579419	83.52	475280	68.51	462984	66.74
HT	821739	741413	90.22	610112	74.25	597783	72.75
HU	853058	770285	90.3	641190	75.16	627742	73.59
HV	494422	409079	82.74	346205	70.02	332831	67.32
HW	843593	730435	86.59	635143	75.29	614491	72.84
HY	770165	639807	83.07	546124	70.91	535446	69.52
HZ	436942	398459	91.19	315469	72.2	300255	68.72
* C18 sample failed in sequencing
