# Supplementary material for: The unique composition of Indian gut microbiome, gene catalogue, and associated fecal metabolome deciphered using multi-omics approaches
Source: Gigascience. 2019 Jan 30;8(3):giz004. doi: 10.1093/gigascience/giz004 (PMC6394208; doi:10.1093/gigascience/giz004)
Supplement: Supplemental Files [file giz004_supplemental_files.zip › Additional_file_3.xlsx]

## Sheet: Count
Summary of sequencing statistics showing the number of reads per sample for Whole Genome Shotgun metagenomic dataset
Sample ID	Nationality	Total reads
		No. of reads	Count N_trimmed	% reads filtered	QC Filtered No. of reads	% reads (Q20, 80%)	Human Contamination removed	% filtered HG removed	Contigs	Scaffolds	Unassembled reads	% Assembled
C10	Indian	3188673	3176530	99.6192	1914166	60.0302	1905266	99.535	15134	7097	764748	59.8614
C13	Indian	5556527	5525192	99.4361	3746541	67.4259	3742949	99.9041	17286	9995	999402	73.2991
C14	Indian	4282243	4264527	99.5863	2797988	65.3393	2791530	99.7692	21553	7895	978333	64.9535
C15	Indian	4636761	4612811	99.4835	3107176	67.0118	3030827	97.5428	11050	7965	920013	69.6448
C16	Indian	6477567	6439227	99.4081	4396888	67.8787	4377827	99.5665	18026	12460	916244	79.0708
C18	Indian	3028089	3021698	99.7889	2016071	66.579	1979254	98.1738	16462	4913	678264	65.7313
C19	Indian	4416602	4407879	99.8025	2804722	63.5041	2802010	99.9033	16692	7253	465919	83.372
C2	Indian	3146434	3129026	99.4467	2027728	64.4453	1946168	95.9778	19718	7876	925661	52.4367
C22	Indian	2727122	2722752	99.8398	1532177	56.1829	1529851	99.8482	18014	5383	396462	74.0849
C23	Indian	3519556	3510167	99.7332	2048009	58.1894	2010985	98.1922	20742	7259	745137	62.9467
C24	Indian	4869866	4852758	99.6487	3116790	64.0016	3113257	99.8866	42523	14603	1177529	62.1769
C25	Indian	3995110	3984549	99.7357	2424459	60.6857	2337498	96.4132	30576	10513	782779	66.5121
C3	Indian	5097379	5075856	99.5778	3377409	66.2578	3376014	99.9587	21574	10904	1021378	69.746
C4	Indian	3185718	3168885	99.4716	2091865	65.6638	2090711	99.9448	17565	10089	907063	56.6146
C5	Indian	3763159	3746717	99.5631	2408551	64.0034	2407695	99.9645	21522	10767	548636	77.2132
C6	Indian	5434901	5415917	99.6507	3680053	67.7115	3675215	99.8685	41249	16013	1755268	52.2404
C7	Indian	4745982	4722840	99.5124	3204666	67.5238	2837404	88.5398	18387	8945	721102	74.5859
C9	Indian	4776815	4755885	99.5618	3219435	67.3971	3212470	99.7837	32367	10776	1280132	60.1512
HA	Indian	5516416	5500739	99.7158	3893996	70.5892	3892851	99.9706	20681	10662	881342	77.36
HAA	Indian	5317449	5298840	99.65	3635045	68.3607	3634064	99.973	24814	11100	1013636	72.1074
HAB	Indian	5314932	5301366	99.7448	3632985	68.3543	3628811	99.8851	25538	12933	1107702	69.4748
HAC	Indian	5987796	5966065	99.6371	3947929	65.9329	3943848	99.8966	31703	11467	904061	77.0767
HAD	Indian	7093509	7065921	99.6111	4860289	68.5174	4855041	99.892	33859	16941	1627798	66.472
HAE	Indian	6298510	6275464	99.6341	4641614	73.6938	4636744	99.8951	29826	13087	848282	81.7052
HAF	Indian	5157956	5137490	99.6032	3715999	72.044	3714758	99.9666	14230	9565	479446	87.0935
HAG	Indian	4068339	4052739	99.6166	2833279	69.6422	2830114	99.8883	15664	7291	739832	73.8586
HAH	Indian	5151391	5135983	99.7009	3515762	68.2488	2991652	85.0926	9927	6287	997913	66.6434
HAI	Indian	8833198	8759551	99.1662	6336756	71.738	6323416	99.7895	12124	6934	1154376	81.7444
HAJ	Indian	3098300	3085552	99.5885	2210985	71.3612	2207891	99.8601	20499	11904	593061	73.139
HAK	Indian	5349433	5327757	99.5948	3765922	70.3985	3763330	99.9312	31235	10421	1524261	59.497
HAL	Indian	4659561	4635661	99.4871	3161552	67.8509	3160628	99.9708	23936	11759	1109365	64.9005
HAM	Indian	6516848	6489812	99.5851	4420910	67.8382	4419932	99.9779	38013	16651	1533858	65.2968
HAN	Indian	6612607	6572595	99.3949	4491316	67.9205	4488804	99.9441	29584	17806	725381	83.8402
HAO	Indian	8524325	8466086	99.3168	5902444	69.2424	5901116	99.9775	23592	18631	1192558	79.791
HAP	Indian	6202448	6177888	99.604	4130886	66.6009	4129329	99.9623	16647	8520	1247320	69.7936
HAR	Indian	5109842	5092908	99.6686	3425202	67.0315	3424361	99.9754	16035	4924	823376	75.9553
HAT	Indian	2985769	2976229	99.6805	1878065	62.9005	1877665	99.9787	19376	6457	624943	66.717
HAU	Indian	3266419	3257390	99.7236	2023353	61.9441	2022646	99.9651	15477	6964	678649	66.4475
HAV	Indian	2729941	2715208	99.4603	1895908	69.4487	1872794	98.7808	16757	7541	1053832	43.7294
HAX	Indian	3410204	3401237	99.7371	2127804	62.3952	2126545	99.9408	18357	7386	784827	63.0938
HAZ	Indian	3879842	3867895	99.6921	2489558	64.1665	2482657	99.7228	12805	9005	623489	74.8862
HB	Indian	7801870	7774333	99.647	5644087	72.3427	5641589	99.9557	17419	8117	1346602	76.1308
HBA	Indian	3268664	3259188	99.7101	2030525	62.1209	2030212	99.9846	14799	2676	1146078	43.5489
HBB	Indian	3808900	3798982	99.7396	2413771	63.3719	2413554	99.991	20270	5749	1226125	49.1984
HBC	Indian	2418401	2413085	99.7802	1392724	57.5886	1392433	99.9791	8892	5041	471661	66.1268
HBD	Indian	4535677	4522927	99.7189	2938039	64.7762	2936584	99.9505	23039	9468	845851	71.1961
HBE	Indian	6724904	6702847	99.672	4295680	63.8772	4289183	99.8488	32039	14725	980182	77.1476
HBF	Indian	3097844	3091962	99.8101	1710980	55.2313	1710589	99.9771	32314	7950	764723	55.2948
HBG	Indian	3881328	3872683	99.7773	2315856	59.6666	2312183	99.8414	20244	10838	790563	65.8088
HBH	Indian	5067763	5054915	99.7465	3087370	60.9218	3086362	99.9674	28563	18517	753902	75.5731
HBI	Indian	3816278	3807183	99.7617	2232481	58.4989	2232144	99.9849	29240	12557	879375	60.604
HBJ	Indian	4015415	4005867	99.7622	2480171	61.7662	2475911	99.8282	25834	10342	819799	66.889
HBK	Indian	3013618	3007048	99.782	1799501	59.7123	1799134	99.9796	14958	5556	850298	52.7385
HBL	Indian	3567702	3559849	99.7799	2213541	62.0439	2211401	99.9033	17886	8056	612775	72.2902
HBM	Indian	5089989	5077882	99.7621	3112398	61.1474	3111183	99.961	23329	18036	804445	74.1434
HBR	Indian	2128552	2125747	99.8682	878596	41.2767	872403	99.2951	10168	3737	369086	57.6932
HBV	Indian	3537050	3531470	99.8422	1706527	48.2472	1705912	99.964	13230	7064	395905	76.7922
HBW	Indian	3180539	3173926	99.7921	1614225	50.7532	1613340	99.9452	19538	4129	766160	52.5109
HBY	Indian	2652920	2648300	99.8259	1388073	52.3225	1387757	99.9772	10950	7914	328474	76.3306
HBZ	Indian	2929255	2924935	99.8525	1483591	50.6474	1483422	99.9886	17778	6243	649558	56.2122
HC	Indian	6248568	6230116	99.7047	4445288	71.1409	4443364	99.9567	17733	9093	981808	77.9039
HCA	Indian	3818384	3812459	99.8448	1904763	49.884	1904332	99.9774	14788	5386	564657	70.3488
HCB	Indian	2414957	2411209	99.8448	1218212	50.4445	1218063	99.9878	14720	4611	585568	51.9263
HCD	Indian	4773120	4760294	99.7313	3148920	65.9719	3146534	99.9242	30319	14629	999377	68.2388
HCF	Indian	3974848	3961443	99.6628	2565383	64.5404	2549857	99.3948	19492	10096	1025996	59.7626
HCH	Indian	3645820	3637856	99.7816	2173522	59.6168	2173316	99.9905	9465	5763	494955	77.2258
HCI	Indian	3697491	3689014	99.7707	2252904	60.9306	2252605	99.9867	11519	7522	610018	72.9194
HCJ	Indian	3395595	3387844	99.7717	1997148	58.8158	1996685	99.9768	11173	5739	717738	64.0535
HCK	Indian	4922091	4911510	99.785	3101298	63.0077	3100462	99.973	30568	13694	971454	68.6674
HCL	Indian	3684468	3677879	99.8212	2031537	55.1379	2031305	99.9886	19192	3808	973204	52.0897
HCM	Indian	3682741	3676295	99.825	2032871	55.1999	2032370	99.9754	13556	3931	952073	53.1545
HCN	Indian	5088263	5071197	99.6646	3409597	67.0091	3387374	99.3482	22798	13579	1347491	60.2202
HCO	Indian	4631881	4621466	99.7751	2720665	58.7378	2720504	99.9941	12281	4571	772390	71.6086
HCP	Indian	3360910	3352289	99.7435	2051400	61.037	2044450	99.6612	21091	6543	1099415	46.2244
HCQ	Indian	2821901	2817611	99.848	1475788	52.2977	1474455	99.9097	19162	6049	754400	48.8353
HCR	Indian	3361776	3355264	99.8063	1942685	57.7875	1942219	99.976	11756	5394	687924	64.5805
HCS	Indian	2767013	2760663	99.7705	1702364	61.5235	1701880	99.9716	18102	4767	861595	49.3739
HCT	Indian	4834911	4825692	99.8093	2840034	58.7402	2839678	99.9875	8326	6451	287458	89.8771
HCU	Indian	5570278	5552421	99.6794	3747762	67.2814	3747254	99.9864	15472	9792	948353	74.6921
HCV	Indian	5509283	5498126	99.7975	3195457	58.0013	3195231	99.9929	12772	5313	877533	72.5362
HCW	Indian	3430822	3422843	99.7674	2055061	59.9	2054327	99.9643	16239	5782	915327	55.4439
HCY	Indian	2627881	2623761	99.8432	1411521	53.7133	1410137	99.9019	7789	2144	352469	75.0046
HCZ	Indian	3941548	3932652	99.7743	2364116	59.9794	2362821	99.9452	21352	6688	882478	62.6515
HD	Indian	6217970	6194300	99.6193	4279789	68.8294	4275802	99.9068	9085	4637	1115861	73.9029
HAD	Indian	3808808	3799622	99.7588	2254391	59.1889	2253153	99.9451	28319	9660	1131704	49.7724
HDB	Indian	2362899	2358961	99.8333	1193069	50.4917	1183975	99.2378	11562	3542	452580	61.7745
HDC	Indian	5964176	5949657	99.7566	3786696	63.4907	3785649	99.9724	24228	11445	1015028	73.1875
HDD	Indian	2884691	2877527	99.7517	1727002	59.8678	1724735	99.8687	15897	9714	428640	75.1475
HDE	Indian	4957222	4945396	99.7614	3099457	62.5241	3079180	99.3458	45487	16112	1064585	65.4263
HDF	Indian	3694051	3688177	99.841	1944710	52.6444	1944284	99.9781	11694	7824	422282	78.2808
HE	Indian	4381525	4366008	99.6459	3010464	68.7081	3007268	99.8938	20970	10206	926290	69.1983
HF	Indian	7211751	7192358	99.7311	4956839	68.7328	4955401	99.971	13946	8327	760315	84.6568
HG	Indian	4295824	4280619	99.6461	3011310	70.0985	3009768	99.9488	15926	7030	786136	73.8805
HI	Indian	7580593	7547451	99.5628	5260358	69.3924	5254545	99.8895	33100	18990	1224860	76.6895
HJ	Indian	6238632	6216249	99.6412	4291262	68.7853	4289871	99.9676	13104	6799	669889	84.3844
HK	Indian	3757107	3745782	99.6986	2602088	69.2578	2601442	99.9752	13142	6502	513946	80.2438
HL	Indian	3979729	3953595	99.3433	2794308	70.2135	2771990	99.2013	31359	12972	1267093	54.2894
HM	Indian	5188922	5173150	99.696	3578230	68.959	3573272	99.8614	10088	9649	350313	90.1963
HN	Indian	3233188	3221798	99.6477	2305609	71.3107	2304980	99.9727	10861	7279	735885	68.0741
HO	Indian	5496952	5482332	99.734	3607152	65.6209	3606138	99.9719	22860	7344	1545457	57.1437
HP	Indian	4661261	4638439	99.5104	3297990	70.7532	3291896	99.8152	21592	9432	1084297	67.0616
HQ	Indian	7615475	7584975	99.5995	5382567	70.6793	5380937	99.9697	15854	5441	1481579	72.4662
HR	Indian	4492522	4475736	99.6264	3039147	67.649	3037637	99.9503	16108	7905	686296	77.4069
HS	Indian	6745649	6721091	99.6359	4735653	70.2031	4722664	99.7257	31423	10516	1862985	60.5522
HT	Indian	3386158	3374683	99.6611	2320848	68.5393	2319521	99.9428	17181	7389	731697	68.4548
HU	Indian	4326590	4312759	99.6803	2952939	68.251	2950382	99.9134	18245	7552	1066763	63.8432
HV	Indian	5153095	5119631	99.3506	3483394	67.5981	3481401	99.9428	6668	2650	487404	85.9998
HW	Indian	3494312	3476219	99.4822	2267140	64.8809	2261190	99.7376	5523	3101	329321	85.4359
HY	Indian	9608338	9572252	99.6244	6653405	69.2462	6491320	97.5639	18238	16505	655771	89.8977
HZ	Indian	4568496	4555676	99.7194	3059311	66.9654	2984645	97.5594	21773	6781	1018570	65.873
		4.54528e+06
		1.36358
