# Supplementary material for: The unique composition of Indian gut microbiome, gene catalogue, and associated fecal metabolome deciphered using multi-omics approaches
Source: Gigascience. 2019 Jan 30;8(3):giz004. doi: 10.1093/gigascience/giz004 (PMC6394208; doi:10.1093/gigascience/giz004)
Supplement: Supplemental Files [file giz004_supplemental_files.zip › Additional_file_4.xlsx]

## Sheet: INDIAN_READS_MAPPED
Samples	Initial reads	No. of reads mapped to Updated IGC	% reads mapped to Updated IGC	No. of reads mapped to IGC	% reads mapped to IGC
C10	1905266	1.36359e+06	71.5693	1165224	61.1581
C13	3742949	2.70016e+06	72.1399	2.36518e+06	63.1902
C14	2791530	1.95108e+06	69.8928	1.68898e+06	60.5038
C15	3030827	2.14794e+06	70.8698	1881509	62.0791
C16	4377827	3161103	72.2071	2757121	62.9792
C18	1979254	1419292	71.7084	1263825	63.8536
C19	2802010	1.99627e+06	71.2441	1831849	65.3762
C2	1946168	1.41276e+06	72.5918	1313298	67.4812
C22	1529851	1.11914e+06	73.1537	1062436	69.447
C23	2010985	1453869	72.2964	1324336	65.8551
C24	3113257	2245019	72.1116	2.07174e+06	66.5457
C25	2337498	1.66814e+06	71.3644	1529720	65.4426
C3	3376014	2453093	72.6624	2.21617e+06	65.6446
C4	2090711	1496365	71.5721	1377710	65.8967
C5	2407695	1.78756e+06	74.2436	1.69724e+06	70.4921
C6	3675215	2589320	70.4536	2.37163e+06	64.5304
C7	2837404	2008979	70.8034	1775733	62.583
C9	3212470	2.32651e+06	72.4213	2.14971e+06	66.9176
HA	3892851	2.87212e+06	73.7793	2.51815e+06	64.6866
HAA	3634064	2.61376e+06	71.9239	2.38087e+06	65.5153
HAB	3628811	2.6122e+06	71.985	2.33201e+06	64.2638
HAC	3943848	2.99087e+06	75.8363	2776159	70.3921
HAD	4855041	3410624	70.2491	3047949	62.7791
HAE	4636744	3.53837e+06	76.3115	3248731	70.0649
HAF	3714758	2.83879e+06	76.4193	2592007	69.7759
HAG	2830114	2.04766e+06	72.3527	1829481	64.6434
HAH	2991652	2228961	74.506	2022158	67.5934
HAI	6323416	4653938	73.5985	4169323	65.9347
HAJ	2207891	1688314	76.4673	1.59711e+06	72.3366
HAK	3763330	2626621	69.7951	2.36493e+06	62.8414
HAL	3160628	2.20358e+06	69.7198	1.95363e+06	61.8115
HAM	4419932	3.0827e+06	69.7455	2.49663e+06	56.4856
HAN	4488804	3463398	77.1564	3285025	73.1826
HAO	5901116	4206322	71.2801	3.69768e+06	62.6607
HAP	4129329	2957301	71.617	2.56057e+06	62.0094
HAR	3424361	2479718	72.414	2.18101e+06	63.6911
HAT	1877665	1287482	68.5682	1137900	60.6019
HAU	2022646	1.3599e+06	67.2335	1262390	62.4128
HAV	1872794	1.23264e+06	65.8185	1.13817e+06	60.7739
HAX	2126545	1.39544e+06	65.62	1.23695e+06	58.1673
HAZ	2482657	1736701	69.9533	1.55481e+06	62.6267
HB	5641589	4.21511e+06	74.7149	3.6971e+06	65.5329
HBA	2030212	1325876	65.3073	1165477	57.4067
HBB	2413554	1.58577e+06	65.7025	1400961	58.0456
HBC	1392433	957122	68.7373	865296	62.1428
HBD	2936584	2062226	70.2253	1847570	62.9156
HBE	4289183	3.08026e+06	71.8146	2494725	58.1632
HBF	1710589	1.19802e+06	70.0354	1.11209e+06	65.012
HBG	2312183	1.6482e+06	71.2835	1496767	64.7339
HBH	3086362	2.31252e+06	74.927	2152621	69.7462
HBI	2232144	1.585e+06	71.0081	1.44105e+06	64.5591
HBJ	2475911	1.71239e+06	69.1621	1.59639e+06	64.4767
HBK	1799134	1.10266e+06	61.2882	966826	53.7384
HBL	2211401	1518627	68.6726	1.35588e+06	61.3132
HBM	3111183	2.36359e+06	75.9707	2.22807e+06	71.6147
HBR	872403	575289	65.943	520532	59.6665
HBV	1705912	1.21064e+06	70.9671	1033534	60.5854
HBW	1613340	975708	60.4775	846238	52.4526
HBY	1387757	1.04659e+06	75.4157	995278	71.7185
HBZ	1483422	1000255	67.4289	915072	61.6865
HC	4443364	3317251	74.6563	2978727	67.0377
HCA	1904332	1237159	64.9655	1.10376e+06	57.9607
HCB	1218063	827016	67.896	757411	62.1816
HCD	3146534	2.23012e+06	70.8755	2093683	66.5393
HCF	2549857	1706493	66.925	1.46928e+06	57.6222
HCH	2173316	1525804	70.2063	1378830	63.4436
HCI	2252605	1628442	72.2915	1224250	54.3482
HCJ	1996685	1.41806e+06	71.0209	1.30631e+06	65.4239
HCK	3100462	2141902	69.0833	1.90224e+06	61.3535
HCL	2031305	1.32655e+06	65.3052	1164065	57.3063
HCM	2032370	1393792	68.5796	1256233	61.8112
HCN	3387374	2.31723e+06	68.4079	2009467	59.3223
HCO	2720504	1.89375e+06	69.6102	1.66951e+06	61.3678
HCP	2044450	1310422	64.0966	1.21809e+06	59.5804
HCQ	1474455	1021574	69.2849	942488	63.9211
HCR	1942219	1.36908e+06	70.4903	1258332	64.7884
HCS	1701880	1091398	64.129	979200	57.5364
HCT	2839678	1.96571e+06	69.2229	1780063	62.6854
HCU	3747254	2.52869e+06	67.4813	2214309	59.0915
HCV	3195231	2192056	68.604	1.92682e+06	60.303
HCW	2054327	1380888	67.2185	1246932	60.6978
HCY	1410137	794537	56.3447	652372	46.263
HCZ	2362821	1.44811e+06	61.2875	1.25513e+06	53.1201
HD	4275802	3.16167e+06	73.9432	2.81397e+06	65.8114
HDA	2253153	1.42313e+06	63.1616	1254708	55.6868
HDB	1183975	806596	68.1261	734009	61.9953
HDC	3785649	2.51125e+06	66.3361	2.2031e+06	58.1961
HDD	1724735	1.28387e+06	74.4385	1.22833e+06	71.2182
HDE	3079180	2.31143e+06	75.0665	2.18572e+06	70.9838
HDF	1944284	1.46758e+06	75.4818	1.39491e+06	71.7442
HE	3007268	2152920	71.5906	1907566	63.4319
HF	4955401	3658262	73.8237	3.22377e+06	65.0557
HG	3009768	2.27135e+06	75.4659	2074004	68.9091
HI	5254545	3.86527e+06	73.5606	3510842	66.8153
HJ	4289871	3.13566e+06	73.0945	2.76323e+06	64.4129
HK	2601442	1.92962e+06	74.1751	1.64938e+06	63.4024
HL	2771990	1903317	68.6625	1.73815e+06	62.7041
HM	3573272	2.7245e+06	76.2467	2.54068e+06	71.1022
HN	2304980	1.7182e+06	74.543	1.53134e+06	66.436
HO	3606138	2625786	72.8144	2.30301e+06	63.8635
HP	3291896	2.35248e+06	71.4628	2075522	63.0494
HQ	5380937	3966442	73.7128	3.5769e+06	66.4735
HR	3037637	2255681	74.2578	2042989	67.2559
HS	4722664	3416481	72.3422	3080463	65.2272
HT	2319521	1.6334e+06	70.4199	1.49058e+06	64.2626
HU	2950382	2117826	71.7814	1.90964e+06	64.7252
HV	3481401	2.55653e+06	73.434	2363537	67.8904
HW	2261190	1.64259e+06	72.6428	1418542	62.7343
HY	6491320	4922470	75.8316	4351359	67.0335
HZ	2984645	2170159	72.7108	1902610	63.7466

## Sheet: CHINA_READS_MAPPED
Samples	Read Count	No. of reads mapped to Updated IGC	% of reads mapped to updated IGC	No. of reads mappe to IGC	% reads mapped to IGC Only
SAMN00715166	14705716	1.1486e+07	78.1054	11261138	76.5766
SAMN00715167	12334544	9508096	77.0851	9129597	74.0165
SAMN00715168	15897791	1.21396e+07	76.36	1.17194e+07	73.7169
SAMN00715169	12934566	7198999	55.6571	6931381	53.588
SAMN00715170	15756858	1.19782e+07	76.0187	1.17784e+07	74.7508
SAMN00715171	13693089	10590139	77.3393	10441976	76.2573
SAMN00715172	14552583	11434682	78.5749	11187205	76.8744
SAMN00715174	15528294	8714643	56.1211	8586970	55.2989
SAMN00715175	12226855	9.47219e+06	77.4704	9.1972e+06	75.2213
SAMN00715176	13060103	7008006	53.6597	6830778	52.3026
SAMN00715177	13862866	7.45498e+06	53.7766	7.24247e+06	52.2436
SAMN00715178	14892719	1.13265e+07	76.0541	1.06178e+07	71.2953
SAMN00715179	14609934	11004764	75.3238	1.05348e+07	72.1074
SAMN00715180	13928825	7.171e+06	51.4832	6.86785e+06	49.3067
SAMN00715181	12200326	9808160	80.3926	9.26502e+06	75.9408
SAMN00715182	25335219	2.00012e+07	78.9464	1.89843e+07	74.9326
SAMN00715183	27270111	20876216	76.5535	19657144	72.0831
SAMN00715184	15703692	11264962	71.7345	10736926	68.372
SAMN00715185	11825407	8.66864e+06	73.3052	8526612	72.1042
SAMN00715186	15737705	12238894	77.768	1.21218e+07	77.024
SAMN00715187	11766211	8.95309e+06	76.0915	8714079	74.0602
SAMN00715188	12704486	9.88626e+06	77.8171	9.76408e+06	76.8554
SAMN00715189	16538390	1.28672e+07	77.8022	12615624	76.2808
SAMN00715190	16350912	13058983	79.867	1.29455e+07	79.1732
SAMN00715191	13474074	1.05695e+07	78.443	10523535	78.1021
SAMN00715192	14695204	11311868	76.9766	1.12735e+07	76.7152
SAMN00715193	20090101	1.53129e+07	76.2213	1.50263e+07	74.7946
SAMN00715194	15851195	12502706	78.8755	12055084	76.0516
SAMN00715195	9343159	6.78157e+06	72.5833	6.5758e+06	70.3809
SAMN00715196	19496799	1.56275e+07	80.1543	1.50094e+07	76.984
SAMN00715197	9029627	6635166	73.4822	6.43981e+06	71.3186
SAMN00715198	9141840	6785656	74.2264	6618547	72.3984
SAMN00715199	21914956	17140066	78.2117	16898828	77.1109
SAMN00715200	20391327	1.54834e+07	75.9311	1.4941e+07	73.2713
SAMN00715201	14037175	8.28239e+06	59.0033	8.12605e+06	57.8895
SAMN00715202	17168409	9513612	55.4135	9.3197e+06	54.284
SAMN00715203	17089346	13171245	77.0728	1.28576e+07	75.2372
SAMN00715240	13330195	10593116	79.4671	10478380	78.6064
SAMN00715241	14899079	1.16246e+07	78.0223	1.14696e+07	76.9821
SAMN00715242	12309832	9408877	76.4338	9.23693e+06	75.037
SAMN00715243	16844124	1.35531e+07	80.4619	13502430	80.1611
SAMN00715244	18867222	1.39498e+07	73.9366	1.34041e+07	71.0442
SAMN00715245	18434232	13369813	72.5271	12991684	70.4759
SAMN00715246	19038219	14376952	75.5163	1.41392e+07	74.2676
SAMN00715247	16005210	1.26101e+07	78.7874	12450335	77.7893
SAMN00715248	13834956	1.06891e+07	77.2614	10662330	77.068
SAMN00715249	18069525	13843743	76.6138	13770464	76.2082
SAMN00715250	14587018	11310604	77.5388	11216176	76.8915
SAMN00715251	12731381	1.0208e+07	80.18	9910148	77.8403
SAMN00715252	17398859	1.28993e+07	74.1389	1.25717e+07	72.2559
SAMN00715253	17619974	1.22451e+07	69.4958	1.24557e+07	70.6907
SAMN00715254	17251045	1.36104e+07	78.8963	1.34786e+07	78.1321
SAMN00715255	17033123	1.28839e+07	75.6402	12646678	74.2476
SAMN00715256	16009784	1.22181e+07	76.3163	12179335	76.0743
SAMN00715257	18844388	1.41265e+07	74.9639	13986516	74.2211
SAMN00715258	17496758	1.35617e+07	77.5098	13427030	76.7401
SAMN00715259	16980799	12972617	76.3958	1.29478e+07	76.2498
SAMN00715260	16452809	1.27488e+07	77.4871	12585612	76.4952
SAMN00715262	14746141	1.15837e+07	78.5543	11271379	76.4361
SAMN00715263	18316385	1.42224e+07	77.6483	14229081	77.685
SAMN00715264	13430671	10033093	74.7028	9.83308e+06	73.2136
SAMN00715265	16182878	1.21827e+07	75.2815	1.20539e+07	74.4858
SAMN00715266	16391807	1.2727e+07	77.6423	12651399	77.1812
SAMN00715267	16022769	12370622	77.2065	11275376	70.371
SAMN00715268	11964019	9428536	78.8074	9315059	77.8589
SAMN00715269	11868995	9101239	76.6808	9033311	76.1085
SAMN00715271	11630344	8688011	74.7012	8.51402e+06	73.2053
SAMN00715272	18078489	14244669	78.7935	1.40378e+07	77.6491
SAMN00715273	11837005	9355874	79.0392	9202068	77.7398
SAMN00715274	16818330	1.27805e+07	75.9915	12687640	75.4394
SAMN00715275	12691424	9829281	77.4482	9.8206e+06	77.3798

## Sheet: USA_READS_MAPPING
Samples	Read Count	No. of reads mapped to updated IGC	% reads mapped to updated IGC	No. of reads mappe to IGC Only	% of reads mapped to IGC Only
SAMN00032498	33895313	1.49127e+07	43.9964	14326507	42.2669
SAMN00032571	37193780	2.10164e+07	56.5051	20106795	54.0596
SAMN00032676	39079481	2.73264e+07	69.9251	2.7127e+07	69.4149
SAMN00032708	35378325	2.45768e+07	69.4685	2.44319e+07	69.0589
SAMN00032739	37594106	2.43625e+07	64.8041	2.29858e+07	61.142
SAMN00032842	34323995	2.34638e+07	68.3596	2.36521e+07	68.9084
SAMN00032966	36046502	2.45875e+07	68.2105	2.40465e+07	66.7098
SAMN00033023	34577314	2.26988e+07	65.6466	22282127	64.4415
SAMN00033491	32175897	2.07284e+07	64.4222	20446111	63.5448
SAMN00034120	29446550	2.21498e+07	75.2204	2.2222e+07	75.4656
SAMN00034376	33445823	2.37185e+07	70.9161	23831899	71.2552
SAMN00034433	32939387	2.31207e+07	70.1917	2.32343e+07	70.5367
SAMN00034694	34419681	2.01844e+07	58.6422	1.85707e+07	53.9536
SAMN00034739	28052205	2.16422e+07	77.1496	2.17737e+07	77.6185
SAMN00034905	31922155	2.14518e+07	67.2005	2.13081e+07	66.7503
SAMN00035018	33487843	2.14582e+07	64.0774	21733921	64.9009
SAMN00035169	30964419	2.11605e+07	68.3381	20544266	66.348
SAMN00035453	26423129	1.92064e+07	72.688	19293541	73.0176
SAMN00035677	29526282	2.16684e+07	73.3868	21338298	72.2688
SAMN00035831	29390115	2.17867e+07	74.1294	2.19406e+07	74.6528
SAMN00035901	19078448	1.45041e+07	76.0232	14826008	77.7108
SAMN00036141	30688732	2.06873e+07	67.41	2.0486e+07	66.754
SAMN00036197	26646211	1.80192e+07	67.6237	17877995	67.0939
SAMN00036283	29617394	2.15538e+07	72.7741	21435020	72.3731
SAMN00036408	35486132	2.57718e+07	72.6251	25594829	72.1263
SAMN00036435	28286131	2.02115e+07	71.4537	20508207	72.5027
SAMN00036587	26620601	1.66145e+07	62.4122	12785908	48.0301
SAMN00036649	17613634	1.28733e+07	73.087	13073204	74.2221
SAMN00036796	31552674	2.36606e+07	74.9876	23717594	75.1683
SAMN00036881	27183095	1.99763e+07	73.488	1.9996e+07	73.5605
SAMN00037000	28208357	2.02517e+07	71.7933	20285341	71.9125
SAMN00037012	31043736	2.18158e+07	70.2743	21761447	70.0993
SAMN00037072	28477174	1.79806e+07	63.1404	17735361	62.2792
SAMN00037108	17949142	1.33517e+07	74.386	13538170	75.4252
SAMN00037178	28014115	2.00619e+07	71.6136	2.00891e+07	71.7105
SAMN00037236	20497598	1.53329e+07	74.8036	1.57463e+07	76.8204
SAMN00037274	23451867	1.78226e+07	75.9964	18077161	77.082
SAMN00037313	29197445	2.01927e+07	69.1591	20229338	69.2846
SAMN00037421	7815968	5.51926e+06	70.6151	5496379	70.3224
SAMN00037485	28513489	1.91257e+07	67.076	1.90753e+07	66.8991
SAMN00037553	32034207	2.15983e+07	67.4226	21618219	67.4848
SAMN00037713	31797008	2.19489e+07	69.0282	2.18339e+07	68.6666
SAMN00037735	32253991	1.60301e+07	49.6997	15130824	46.9115
SAMN00037803	36678377	2.23446e+07	60.9203	2.09772e+07	57.1922
SAMN00037971	31722891	2.26531e+07	71.4092	22681713	71.4995
SAMN00038172	35444147	2.16275e+07	61.0185	20792477	58.6627
SAMN00038207	36475666	2.56756e+07	70.3911	25451418	69.7764
SAMN00038321	33357158	2.41814e+07	72.4925	2.4119e+07	72.3054
SAMN00038409	24960763	1.82527e+07	73.1257	1.86098e+07	74.5561
SAMN00038465	21455553	1.67685e+07	78.1547	1.71053e+07	79.7245
SAMN00038525	34698542	2.46646e+07	71.0826	2.46729e+07	71.1064
SAMN00038651	30915524	2.18464e+07	70.6647	21478804	69.4758
SAMN00038739	31256283	2.17122e+07	69.4652	2.16446e+07	69.2488
SAMN00038919	30988299	1.88788e+07	60.9224	1.88481e+07	60.8234
SAMN00039039	31817440	1.87307e+07	58.8692	1.68872e+07	53.0752
SAMN00039351	31566027	1.93495e+07	61.2987	1.87851e+07	59.5106
SAMN00039531	39012543	2.22845e+07	57.1215	2.19506e+07	56.2656
SAMN00039569	31212137	1.98778e+07	63.6861	19211938	61.5528
SAMN00039645	32734151	2.28365e+07	69.7634	2.22275e+07	67.9032
SAMN00039793	25401352	1.58589e+07	62.4333	1.57263e+07	61.9112
SAMN00039874	13606381	8.85798e+06	65.1016	9052476	66.5311
SAMN00040379	34362345	2.46649e+07	71.779	24273772	70.6406
SAMN00040485	27745291	1.93553e+07	69.7608	19324423	69.6494
SAMN00040599	21517838	1.53023e+07	71.1143	15436939	71.7402
SAMN00040615	27879103	2.01758e+07	72.3689	20305851	72.8354
SAMN00040903	31071627	1.77631e+07	57.1683	1.71883e+07	55.3182
SAMN00041005	30636280	2.07063e+07	67.5876	2.03516e+07	66.4298
SAMN00041128	23131942	1.28571e+07	55.5816	12063958	52.1528
SAMN00041186	32343119	2.19759e+07	67.9462	2.08301e+07	64.4034
SAMN00041451	38253259	2.34184e+07	61.2195	23143477	60.5007
			67.7517		66.9364

## Sheet: DENMARK_READS_MAPPING
Samples	Reads	No. of reads mapped to updated IGC	% reads mapped to updated IGC	No. of reads mapped to IGC only	% reads mappe to IGC ony
SAMEA728582	12593829	9430463	74.8816	9.15279e+06	72.6768
SAMEA728589	14015764	8.98137e+06	64.0805	8743038	62.38
SAMEA728594	10147104	7.57017e+06	74.6042	7.68683e+06	75.7539
SAMEA728599	9743654	7590208	77.899	7.60145e+06	78.0144
SAMEA728602	10287026	7.52691e+06	73.1689	7477323	72.6869
SAMEA728607	8544899	6.66589e+06	78.0101	6.63142e+06	77.6068
SAMEA728611	11363843	8584199	75.5396	8702026	76.5764
SAMEA728614	9451423	6995294	74.0131	7.08498e+06	74.962
SAMEA728617	4294575	3463796	80.6552	3559465	82.8828
SAMEA728622	12108362	8.77583e+06	72.4774	8.52638e+06	70.4173
SAMEA728627	8483622	6.26941e+06	73.9001	6349670	74.8462
SAMEA728630	9724974	7.20088e+06	74.0452	7.28043e+06	74.8632
SAMEA728635	3638211	2834821	77.918	2.89649e+06	79.6131
SAMEA728638	8332459	7034876	84.4274	7.14869e+06	85.7932
SAMEA728646	7074531	5.98975e+06	84.6664	5955213	84.1782
SAMEA728655	8212544	6101852	74.2992	6.1644e+06	75.0608
SAMEA728658	3610077	2880063	79.7784	2948137	81.6641
SAMEA728663	8489772	7153804	84.2638	7234068	85.2092
SAMEA728667	4504296	3420871	75.9469	3536865	78.522
SAMEA728670	12046353	8732515	72.4909	8640425	71.7265
SAMEA728672	4721859	3.64647e+06	77.2252	3720418	78.7914
SAMEA728674	8613082	6425005	74.5959	6.41293e+06	74.4557
SAMEA728676	13733035	9641870	70.2093	9.34976e+06	68.0823
SAMEA728680	9613240	8.01576e+06	83.3825	8.06228e+06	83.8664
SAMEA728685	8980098	6.42689e+06	71.5682	6.45384e+06	71.8682
SAMEA728690	4587880	3.49271e+06	76.1291	3545996	77.2905
SAMEA728692	7532222	6.06534e+06	80.5252	6.13223e+06	81.4134
SAMEA728697	8264044	6.01366e+06	72.7689	6065862	73.4006
SAMEA728700	10682610	7.80843e+06	73.0948	7838621	73.3774
SAMEA728703	8387591	5.85508e+06	69.8065	5.83227e+06	69.5345
SAMEA728706	9691989	6945819	71.6656	7050878	72.7495
SAMEA728712	10872109	8.40108e+06	77.2718	8370979	76.995
SAMEA728714	8223561	6808620	82.7941	6803607	82.7331
SAMEA728728	8798772	6.44703e+06	73.272	6.49115e+06	73.7734
SAMEA728731	3868272	2905821	75.1194	2867216	74.1214
SAMEA728734	10148482	7081079	69.7748	7082778	69.7915
SAMEA728737	7953909	6.003e+06	75.4723	6082949	76.4775
SAMEA728745	9973653	8321877	83.4386	8.31776e+06	83.3973
SAMEA728749	10182294	7529805	73.95	6.69031e+06	65.7053
SAMEA728752	8408288	6.0434e+06	71.8743	6040341	71.8379
SAMEA728760	9863289	7339677	74.4141	7.43566e+06	75.3873
SAMEA728763	10436937	7891123	75.6077	7.99307e+06	76.5845
SAMEA728766	9680140	6.92468e+06	71.5349	7032215	72.6458
SAMEA728774	10073109	7769940	77.1355	7.86054e+06	78.0349
SAMEA728777	6906991	5751216	83.2666	5.8087e+06	84.0988
SAMEA728785	10728563	8.17822e+06	76.2284	8.29887e+06	77.353
SAMEA728799	6279901	4267091	67.9484	4.22491e+06	67.2768
SAMEA728802	10903239	7.93487e+06	72.7754	7.99015e+06	73.2823
SAMEA728808	10623952	8311172	78.2305	8390724	78.9793
SAMEA728812	9020723	6824039	75.6485	6.90814e+06	76.5808
SAMEA728814	2983756	1.67597e+06	56.1698	1.49974e+06	50.2634
SAMEA728826	11663130	8.98093e+06	77.0028	9141864	78.3826
SAMEA728829	10392751	7.97629e+06	76.7486	8.14668e+06	78.3881
SAMEA728831	4614652	2.94984e+06	63.9233	2845223	61.6563
SAMEA728835	10481359	8.2111e+06	78.34	8.36921e+06	79.8485
SAMEA728839	8932876	6.71498e+06	75.1716	6.79116e+06	76.0244
SAMEA728848	6511132	4662052	71.6013	4618010	70.9248
SAMEA728851	8209350	5596841	68.1764	5544239	67.5357
SAMEA728854	4234882	3310096	78.1627	3.39795e+06	80.2371
SAMEA728859	11991483	8370425	69.8031	8386625	69.9382
SAMEA728862	10440354	7.47848e+06	71.6305	7520338	72.0314
SAMEA728865	10909040	7912329	72.53	7842340	71.8885
SAMEA728867	8970364	7.20834e+06	80.3572	7.30185e+06	81.3997
SAMEA728870	7994352	5746157	71.8777	5655364	70.742
SAMEA728878	7734811	6068476	78.4567	6134967	79.3163
SAMEA728881	9638333	6952424	72.1331	6933930	71.9412
SAMEA728884	9670253	6874782	71.0921	6.80767e+06	70.398
SAMEA728887	10364290	7.76085e+06	74.8806	7.76381e+06	74.9092
SAMEA728890	11504257	8.92866e+06	77.6118	9020523	78.4103
SAMEA728897	8318631	6728234	80.8815	6812285	81.8919
SAMEA728902	10744459	8.2074e+06	76.3873	8.27348e+06	77.0023
SAMEA728905	9030110	6802098	75.3269	6.84481e+06	75.7998
SAMEA728910	2160200	1190978	55.1328	1.11864e+06	51.7841
SAMEA728913	7992462	6.66209e+06	83.3547	6717116	84.0431
SAMEA728916	8918076	6816715	76.4371	6890800	77.2678
SAMEA728918	9976480	7.6667e+06	76.8478	7.74567e+06	77.6393
SAMEA728920	10554921	9045982	85.7039	9.06908e+06	85.9228
SAMEA728923	9770593	7.57101e+06	77.4877	7.71625e+06	78.9742
SAMEA728925	6360359	3881787	61.0309	3.70654e+06	58.2756
SAMEA728929	5261149	3.70007e+06	70.3283	3658341	69.535
SAMEA728933	10963165	8.72958e+06	79.6265	8.86439e+06	80.8561
SAMEA728938	8943181	7321315	81.8648	7.42721e+06	83.0488
SAMEA728942	9631412	7.50468e+06	77.9188	7.59873e+06	78.8953
SAMEA728946	9463817	7.18382e+06	75.9083	7289927	77.0295
SAMEA728950	11405428	8399284	73.6429	8566444	75.1085
			75.0276		75.2074

## Sheet: GENE_QUANTITATION_STATS
Samples	% reads mapped to Updated IGC	% reads mapped to IGC	Country
C10	71.5693	61.1581	INDIAN
C13	72.1399	63.1902	INDIAN
C14	69.8928	60.5038	INDIAN
C15	70.8698	62.0791	INDIAN
C16	72.2071	62.9792	INDIAN
C18	71.7084	63.8536	INDIAN
C19	71.2441	65.3762	INDIAN
C2	72.5918	67.4812	INDIAN
C22	73.1537	69.447	INDIAN
C23	72.2964	65.8551	INDIAN
C24	72.1116	66.5457	INDIAN
C25	71.3644	65.4426	INDIAN
C3	72.6624	65.6446	INDIAN
C4	71.5721	65.8967	INDIAN
C5	74.2436	70.4921	INDIAN
C6	70.4536	64.5304	INDIAN
C7	70.8034	62.583	INDIAN
C9	72.4213	66.9176	INDIAN
HA	73.7793	64.6866	INDIAN
HAA	71.9239	65.5153	INDIAN
HAB	71.985	64.2638	INDIAN
HAC	75.8363	70.3921	INDIAN
HAD	70.2491	62.7791	INDIAN
HAE	76.3115	70.0649	INDIAN
HAF	76.4193	69.7759	INDIAN
HAG	72.3527	64.6434	INDIAN
HAH	74.506	67.5934	INDIAN
HAI	73.5985	65.9347	INDIAN
HAJ	76.4673	72.3366	INDIAN
HAK	69.7951	62.8414	INDIAN
HAL	69.7198	61.8115	INDIAN
HAM	69.7455	56.4856	INDIAN
HAN	77.1564	73.1826	INDIAN
HAO	71.2801	62.6607	INDIAN
HAP	71.617	62.0094	INDIAN
HAR	72.414	63.6911	INDIAN
HAT	68.5682	60.6019	INDIAN
HAU	67.2335	62.4128	INDIAN
HAV	65.8185	60.7739	INDIAN
HAX	65.62	58.1673	INDIAN
HAZ	69.9533	62.6267	INDIAN
HB	74.7149	65.5329	INDIAN
HBA	65.3073	57.4067	INDIAN
HBB	65.7025	58.0456	INDIAN
HBC	68.7373	62.1428	INDIAN
HBD	70.2253	62.9156	INDIAN
HBE	71.8146	58.1632	INDIAN
HBF	70.0354	65.012	INDIAN
HBG	71.2835	64.7339	INDIAN
HBH	74.927	69.7462	INDIAN
HBI	71.0081	64.5591	INDIAN
HBJ	69.1621	64.4767	INDIAN
HBK	61.2882	53.7384	INDIAN
HBL	68.6726	61.3132	INDIAN
HBM	75.9707	71.6147	INDIAN
HBR	65.943	59.6665	INDIAN
HBV	70.9671	60.5854	INDIAN
HBW	60.4775	52.4526	INDIAN
HBY	75.4157	71.7185	INDIAN
HBZ	67.4289	61.6865	INDIAN
HC	74.6563	67.0377	INDIAN
HCA	64.9655	57.9607	INDIAN
HCB	67.896	62.1816	INDIAN
HCD	70.8755	66.5393	INDIAN
HCF	66.925	57.6222	INDIAN
HCH	70.2063	63.4436	INDIAN
HCI	72.2915	54.3482	INDIAN
HCJ	71.0209	65.4239	INDIAN
HCK	69.0833	61.3535	INDIAN
HCL	65.3052	57.3063	INDIAN
HCM	68.5796	61.8112	INDIAN
HCN	68.4079	59.3223	INDIAN
HCO	69.6102	61.3678	INDIAN
HCP	64.0966	59.5804	INDIAN
HCQ	69.2849	63.9211	INDIAN
HCR	70.4903	64.7884	INDIAN
HCS	64.129	57.5364	INDIAN
HCT	69.2229	62.6854	INDIAN
HCU	67.4813	59.0915	INDIAN
HCV	68.604	60.303	INDIAN
HCW	67.2185	60.6978	INDIAN
HCY	56.3447	46.263	INDIAN
HCZ	61.2875	53.1201	INDIAN
HD	73.9432	65.8114	INDIAN
HDA	63.1616	55.6868	INDIAN
HDB	68.1261	61.9953	INDIAN
HDC	66.3361	58.1961	INDIAN
HDD	74.4385	71.2182	INDIAN
HDE	75.0665	70.9838	INDIAN
HDF	75.4818	71.7442	INDIAN
HE	71.5906	63.4319	INDIAN
HF	73.8237	65.0557	INDIAN
HG	75.4659	68.9091	INDIAN
HI	73.5606	66.8153	INDIAN
HJ	73.0945	64.4129	INDIAN
HK	74.1751	63.4024	INDIAN
HL	68.6625	62.7041	INDIAN
HM	76.2467	71.1022	INDIAN
HN	74.543	66.436	INDIAN
HO	72.8144	63.8635	INDIAN
HP	71.4628	63.0494	INDIAN
HQ	73.7128	66.4735	INDIAN
HR	74.2578	67.2559	INDIAN
HS	72.3422	65.2272	INDIAN
HT	70.4199	64.2626	INDIAN
HU	71.7814	64.7252	INDIAN
HV	73.434	67.8904	INDIAN
HW	72.6428	62.7343	INDIAN
HY	75.8316	67.0335	INDIAN
HZ	72.7108	63.7466	INDIAN
SAMN00715166	78.1054	76.5766	CHINA
SAMN00715167	77.0851	74.0165	CHINA
SAMN00715168	76.36	73.7169	CHINA
SAMN00715169	55.6571	53.588	CHINA
SAMN00715170	76.0187	74.7508	CHINA
SAMN00715171	77.3393	76.2573	CHINA
SAMN00715172	78.5749	76.8744	CHINA
SAMN00715174	56.1211	55.2989	CHINA
SAMN00715175	77.4704	75.2213	CHINA
SAMN00715176	53.6597	52.3026	CHINA
SAMN00715177	53.7766	52.2436	CHINA
SAMN00715178	76.0541	71.2953	CHINA
SAMN00715179	75.3238	72.1074	CHINA
SAMN00715180	51.4832	49.3067	CHINA
SAMN00715181	80.3926	75.9408	CHINA
SAMN00715182	78.9464	74.9326	CHINA
SAMN00715183	76.5535	72.0831	CHINA
SAMN00715184	71.7345	68.372	CHINA
SAMN00715185	73.3052	72.1042	CHINA
SAMN00715186	77.768	77.024	CHINA
SAMN00715187	76.0915	74.0602	CHINA
SAMN00715188	77.8171	76.8554	CHINA
SAMN00715189	77.8022	76.2808	CHINA
SAMN00715190	79.867	79.1732	CHINA
SAMN00715191	78.443	78.1021	CHINA
SAMN00715192	76.9766	76.7152	CHINA
SAMN00715193	76.2213	74.7946	CHINA
SAMN00715194	78.8755	76.0516	CHINA
SAMN00715195	72.5833	70.3809	CHINA
SAMN00715196	80.1543	76.984	CHINA
SAMN00715197	73.4822	71.3186	CHINA
SAMN00715198	74.2264	72.3984	CHINA
SAMN00715199	78.2117	77.1109	CHINA
SAMN00715200	75.9311	73.2713	CHINA
SAMN00715201	59.0033	57.8895	CHINA
SAMN00715202	55.4135	54.284	CHINA
SAMN00715203	77.0728	75.2372	CHINA
SAMN00715240	79.4671	78.6064	CHINA
SAMN00715241	78.0223	76.9821	CHINA
SAMN00715242	76.4338	75.037	CHINA
SAMN00715243	80.4619	80.1611	CHINA
SAMN00715244	73.9366	71.0442	CHINA
SAMN00715245	72.5271	70.4759	CHINA
SAMN00715246	75.5163	74.2676	CHINA
SAMN00715247	78.7874	77.7893	CHINA
SAMN00715248	77.2614	77.068	CHINA
SAMN00715249	76.6138	76.2082	CHINA
SAMN00715250	77.5388	76.8915	CHINA
SAMN00715251	80.18	77.8403	CHINA
SAMN00715252	74.1389	72.2559	CHINA
SAMN00715253	69.4958	70.6907	CHINA
SAMN00715254	78.8963	78.1321	CHINA
SAMN00715255	75.6402	74.2476	CHINA
SAMN00715256	76.3163	76.0743	CHINA
SAMN00715257	74.9639	74.2211	CHINA
SAMN00715258	77.5098	76.7401	CHINA
SAMN00715259	76.3958	76.2498	CHINA
SAMN00715260	77.4871	76.4952	CHINA
SAMN00715262	78.5543	76.4361	CHINA
SAMN00715263	77.6483	77.685	CHINA
SAMN00715264	74.7028	73.2136	CHINA
SAMN00715265	75.2815	74.4858	CHINA
SAMN00715266	77.6423	77.1812	CHINA
SAMN00715267	77.2065	70.371	CHINA
SAMN00715268	78.8074	77.8589	CHINA
SAMN00715269	76.6808	76.1085	CHINA
SAMN00715271	74.7012	73.2053	CHINA
SAMN00715272	78.7935	77.6491	CHINA
SAMN00715273	79.0392	77.7398	CHINA
SAMN00715274	75.9915	75.4394	CHINA
SAMN00715275	77.4482	77.3798	CHINA
SAMN00032498	43.9964	42.2669	USA
SAMN00032571	56.5051	54.0596	USA
SAMN00032676	69.9251	69.4149	USA
SAMN00032708	69.4685	69.0589	USA
SAMN00032739	64.8041	61.142	USA
SAMN00032842	68.3596	68.9084	USA
SAMN00032966	68.2105	66.7098	USA
SAMN00033023	65.6466	64.4415	USA
SAMN00033491	64.4222	63.5448	USA
SAMN00034120	75.2204	75.4656	USA
SAMN00034376	70.9161	71.2552	USA
SAMN00034433	70.1917	70.5367	USA
SAMN00034694	58.6422	53.9536	USA
SAMN00034739	77.1496	77.6185	USA
SAMN00034905	67.2005	66.7503	USA
SAMN00035018	64.0774	64.9009	USA
SAMN00035169	68.3381	66.348	USA
SAMN00035453	72.688	73.0176	USA
SAMN00035677	73.3868	72.2688	USA
SAMN00035831	74.1294	74.6528	USA
SAMN00035901	76.0232	77.7108	USA
SAMN00036141	67.41	66.754	USA
SAMN00036197	67.6237	67.0939	USA
SAMN00036283	72.7741	72.3731	USA
SAMN00036408	72.6251	72.1263	USA
SAMN00036435	71.4537	72.5027	USA
SAMN00036587	62.4122	48.0301	USA
SAMN00036649	73.087	74.2221	USA
SAMN00036796	74.9876	75.1683	USA
SAMN00036881	73.488	73.5605	USA
SAMN00037000	71.7933	71.9125	USA
SAMN00037012	70.2743	70.0993	USA
SAMN00037072	63.1404	62.2792	USA
SAMN00037108	74.386	75.4252	USA
SAMN00037178	71.6136	71.7105	USA
SAMN00037236	74.8036	76.8204	USA
SAMN00037274	75.9964	77.082	USA
SAMN00037313	69.1591	69.2846	USA
SAMN00037421	70.6151	70.3224	USA
SAMN00037485	67.076	66.8991	USA
SAMN00037553	67.4226	67.4848	USA
SAMN00037713	69.0282	68.6666	USA
SAMN00037735	49.6997	46.9115	USA
SAMN00037803	60.9203	57.1922	USA
SAMN00037971	71.4092	71.4995	USA
SAMN00038172	61.0185	58.6627	USA
SAMN00038207	70.3911	69.7764	USA
SAMN00038321	72.4925	72.3054	USA
SAMN00038409	73.1257	74.5561	USA
SAMN00038465	78.1547	79.7245	USA
SAMN00038525	71.0826	71.1064	USA
SAMN00038651	70.6647	69.4758	USA
SAMN00038739	69.4652	69.2488	USA
SAMN00038919	60.9224	60.8234	USA
SAMN00039039	58.8692	53.0752	USA
SAMN00039351	61.2987	59.5106	USA
SAMN00039531	57.1215	56.2656	USA
SAMN00039569	63.6861	61.5528	USA
SAMN00039645	69.7634	67.9032	USA
SAMN00039793	62.4333	61.9112	USA
SAMN00039874	65.1016	66.5311	USA
SAMN00040379	71.779	70.6406	USA
SAMN00040485	69.7608	69.6494	USA
SAMN00040599	71.1143	71.7402	USA
SAMN00040615	72.3689	72.8354	USA
SAMN00040903	57.1683	55.3182	USA
SAMN00041005	67.5876	66.4298	USA
SAMN00041128	55.5816	52.1528	USA
SAMN00041186	67.9462	64.4034	USA
SAMN00041451	61.2195	60.5007	USA
SAMEA728582	74.8816	72.6768	DENMARK
SAMEA728589	64.0805	62.38	DENMARK
SAMEA728594	74.6042	75.7539	DENMARK
SAMEA728599	77.899	78.0144	DENMARK
SAMEA728602	73.1689	72.6869	DENMARK
SAMEA728607	78.0101	77.6068	DENMARK
SAMEA728611	75.5396	76.5764	DENMARK
SAMEA728614	74.0131	74.962	DENMARK
SAMEA728617	80.6552	82.8828	DENMARK
SAMEA728622	72.4774	70.4173	DENMARK
SAMEA728627	73.9001	74.8462	DENMARK
SAMEA728630	74.0452	74.8632	DENMARK
SAMEA728635	77.918	79.6131	DENMARK
SAMEA728638	84.4274	85.7932	DENMARK
SAMEA728646	84.6664	84.1782	DENMARK
SAMEA728655	74.2992	75.0608	DENMARK
SAMEA728658	79.7784	81.6641	DENMARK
SAMEA728663	84.2638	85.2092	DENMARK
SAMEA728667	75.9469	78.522	DENMARK
SAMEA728670	72.4909	71.7265	DENMARK
SAMEA728672	77.2252	78.7914	DENMARK
SAMEA728674	74.5959	74.4557	DENMARK
SAMEA728676	70.2093	68.0823	DENMARK
SAMEA728680	83.3825	83.8664	DENMARK
SAMEA728685	71.5682	71.8682	DENMARK
SAMEA728690	76.1291	77.2905	DENMARK
SAMEA728692	80.5252	81.4134	DENMARK
SAMEA728697	72.7689	73.4006	DENMARK
SAMEA728700	73.0948	73.3774	DENMARK
SAMEA728703	69.8065	69.5345	DENMARK
SAMEA728706	71.6656	72.7495	DENMARK
SAMEA728712	77.2718	76.995	DENMARK
SAMEA728714	82.7941	82.7331	DENMARK
SAMEA728728	73.272	73.7734	DENMARK
SAMEA728731	75.1194	74.1214	DENMARK
SAMEA728734	69.7748	69.7915	DENMARK
SAMEA728737	75.4723	76.4775	DENMARK
SAMEA728745	83.4386	83.3973	DENMARK
SAMEA728749	73.95	65.7053	DENMARK
SAMEA728752	71.8743	71.8379	DENMARK
SAMEA728760	74.4141	75.3873	DENMARK
SAMEA728763	75.6077	76.5845	DENMARK
SAMEA728766	71.5349	72.6458	DENMARK
SAMEA728774	77.1355	78.0349	DENMARK
SAMEA728777	83.2666	84.0988	DENMARK
SAMEA728785	76.2284	77.353	DENMARK
SAMEA728799	67.9484	67.2768	DENMARK
SAMEA728802	72.7754	73.2823	DENMARK
SAMEA728808	78.2305	78.9793	DENMARK
SAMEA728812	75.6485	76.5808	DENMARK
SAMEA728814	56.1698	50.2634	DENMARK
SAMEA728826	77.0028	78.3826	DENMARK
SAMEA728829	76.7486	78.3881	DENMARK
SAMEA728831	63.9233	61.6563	DENMARK
SAMEA728835	78.34	79.8485	DENMARK
SAMEA728839	75.1716	76.0244	DENMARK
SAMEA728848	71.6013	70.9248	DENMARK
SAMEA728851	68.1764	67.5357	DENMARK
SAMEA728854	78.1627	80.2371	DENMARK
SAMEA728859	69.8031	69.9382	DENMARK
SAMEA728862	71.6305	72.0314	DENMARK
SAMEA728865	72.53	71.8885	DENMARK
SAMEA728867	80.3572	81.3997	DENMARK
SAMEA728870	71.8777	70.742	DENMARK
SAMEA728878	78.4567	79.3163	DENMARK
SAMEA728881	72.1331	71.9412	DENMARK
SAMEA728884	71.0921	70.398	DENMARK
SAMEA728887	74.8806	74.9092	DENMARK
SAMEA728890	77.6118	78.4103	DENMARK
SAMEA728897	80.8815	81.8919	DENMARK
SAMEA728902	76.3873	77.0023	DENMARK
SAMEA728905	75.3269	75.7998	DENMARK
SAMEA728910	55.1328	51.7841	DENMARK
SAMEA728913	83.3547	84.0431	DENMARK
SAMEA728916	76.4371	77.2678	DENMARK
SAMEA728918	76.8478	77.6393	DENMARK
SAMEA728920	85.7039	85.9228	DENMARK
SAMEA728923	77.4877	78.9742	DENMARK
SAMEA728925	61.0309	58.2756	DENMARK
SAMEA728929	70.3283	69.535	DENMARK
SAMEA728933	79.6265	80.8561	DENMARK
SAMEA728938	81.8648	83.0488	DENMARK
SAMEA728942	77.9188	78.8953	DENMARK
SAMEA728946	75.9083	77.0295	DENMARK
SAMEA728950	73.6429	75.1085	DENMARK
