# Supplementary material for: The unique composition of Indian gut microbiome, gene catalogue, and associated fecal metabolome deciphered using multi-omics approaches
Source: Gigascience. 2019 Jan 30;8(3):giz004. doi: 10.1093/gigascience/giz004 (PMC6394208; doi:10.1093/gigascience/giz004)
Supplement: Supplemental Files [file giz004_supplemental_files.zip › Additional_File_6.xlsx]

## Sheet: ODDS_RATIO_P_VALUE_TABLE
MGS	Odds_Ratio (INDIA/(USA+DENMARK+CHINA)	Log_Odds_Ratio (INDIA/OTHERS)	FDR Adj. P-value (NB Model based Wald test)
MGS_CAG00153_Dialister_succinatiphilus	284.238	8.15096	7.04154e-102
MGS_CAG00062_Megasphaera	246.265	7.94407	2.48737e-106
CAG00483_Dialister_succinatiphilus	243.162	7.92578	8.5057e-52
CAG00659_Unknown	209.322	7.70958	6.81123e-114
CAG00471_Megasphaera	170.983	7.41771	2.33655e-78
MGS_CAG00286_Prevotella	168.047	7.39272	1.50833e-83
CAG00587_Unknown	124.227	6.95684	3.06182e-145
CAG00395_Lactobacillus_ruminis	123.351	6.94663	4.56338e-48
CAG00534_Unknown	113.748	6.8297	8.30985e-46
CAG00494_Unknown	110.729	6.79089	1.11864e-78
MGS_CAG00281_Bifidobacterium	66.556	6.0565	8.05368e-52
CAG00718_Unknown	65.4307	6.0319	2.94955e-46
CAG00375_Mitsuokella_multacida	64.0805	6.00181	2.53351e-27
CAG00836_Enterobacter_cloacae	62.3526	5.96238	3.28607e-31
CAG00915_Prevotella	44.8383	5.48666	1.68972e-41
CAG00866_Mitsuokella_multacida	41.9821	5.3917	1.1159e-18
CAG00783_Prevotella	41.6318	5.37962	9.02377e-42
CAG00569_Unknown	40.2075	5.32939	2.89033e-20
MGS_CAG00311_Unknown	39.0135	5.2859	5.06409e-84
CAG00619_Unknown	35.8236	5.16284	1.16716e-13
MGS_CAG00262_Firmicutes	34.9576	5.12754	0.308318
CAG00676_Prevotella	30.1857	4.91579	2.38062e-37
CAG00367_Klebsiella	28.4677	4.83125	1.118e-15
CAG00450_Unknown	27.2393	4.76762	1.19897e-20
CAG00863_Prevotella	21.8225	4.44774	1.3293e-19
CAG00766_Enterobacter_cloacae	21.4053	4.41989	1.92845e-21
CAG00880_Klebsiella	21.1349	4.40156	1.91451e-19
MGS_CAG00160_Dialister	21.0073	4.39282	1.26503e-11
MGS_CAG00159_Prevotella	20.5291	4.3596	1.69514e-18
CAG00780_Prevotella	20.4646	4.35506	4.6834e-36
MGS_CAG00015_Klebsiella_pneumoniae	20.3289	4.34546	3.0651e-18
CAG00639_Prevotella	19.3471	4.27405	9.15024e-15
CAG00467_Enterobacter	19.2469	4.26655	2.2523e-19
MGS_CAG00335_Prevotella	18.0185	4.17141	1.81579e-18
CAG00862_Collinsella	17.0604	4.09258	1.3036e-18
MGS_CAG00306_Alistipes_sp.	16.641	4.05667	6.34117e-06
CAG00522_Clostridium_sp.	16.3599	4.03209	4.49162e-12
CAG00590_Clostridiales	15.2386	3.92965	1.76183e-23
CAG00850_Klebsiella	15.0005	3.90694	9.14519e-15
CAG00853_Escherichia_coli	14.433	3.8513	9.1958e-34
MGS_CAG00322_Klebsiella	14.3122	3.83917	2.0558e-26
CAG00419_Prevotella	14.2655	3.83445	3.63646e-18
MGS_CAG00263_Prevotella	13.7713	3.78359	2.14122e-26
CAG00481_Enterobacter_cloacae	13.5767	3.76306	1.65749e-28
CAG00396_Bifidobacterium_bifidum	13.3664	3.74054	1.75758e-17
CAG00671_Chlamydia_trachomatis	13.286	3.73184	1.5049e-11
MGS_CAG00073_Prevotella	13.0065	3.70116	3.48086e-16
MGS_CAG00320_Prevotella	12.7616	3.67374	5.40785e-13
CAG00704_Prevotella	12.6265	3.65838	1.57669e-40
CAG00501_Unknown	12.3613	3.62775	2.88128e-07
MGS_CAG00111_Dialister	12.2511	3.61484	5.95664e-09
CAG00650_Clostridium_sp.	12.0656	3.59282	5.7209e-14
MGS_CAG00300_Bacteroidetes	11.9279	3.57626	1.71185e-44
CAG00641_Prevotella	10.977	3.45641	4.09209e-16
CAG00688_Prevotella	10.5926	3.40498	1.5569e-13
CAG00666_Prevotella	10.4554	3.38617	8.37522e-52
CAG00431_Unknown	10.2358	3.35555	2.05771e-15
CAG00455_Prevotella	10.1797	3.34762	1.39085e-16
MGS_CAG00318_Prevotella	10.0901	3.33487	1.07348e-19
CAG00607_Bacteroidales	9.76876	3.28817	5.83452e-22
CAG00811_Bacteroides_fragilis	9.55755	3.25664	1.85741e-17
MGS_CAG00230_Bifidobacterium	9.24487	3.20865	3.60301e-20
CAG00405_Unknown	8.86103	3.14747	1.00514e-26
CAG00573_Escherichia_coli	8.38046	3.06703	3.4411e-16
CAG00802_Clostridium_sp.	8.28109	3.04982	0.000114299
CAG00736_Proteobacteria	7.98872	2.99796	9.86104e-25
CAG00906_Clostridium_sp.	7.63822	2.93324	1.93746e-08
CAG00771_Prevotella	7.40471	2.88844	9.941e-07
CAG00449_Bifidobacterium_adolescentis	7.36397	2.88048	1.57244e-27
MGS_CAG00211_Prevotella_copri	6.93347	2.79358	1.40111e-11
CAG00759_Firmicutes	6.92734	2.7923	0.216187
MGS_CAG00036_Prevotella_copri	6.7896	2.76333	1.02584e-11
CAG00474_Prevotella	6.7409	2.75294	5.63088e-17
MGS_CAG00074_Prevotella	6.61895	2.7266	2.13644e-11
MGS_CAG00240_Unknown	6.48216	2.69648	6.66792e-09
CAG00717_Unknown	6.2136	2.63543	1.43268e-16
CAG00748_Bifidobacterium	6.17381	2.62616	1.14644e-26
MGS_CAG00095_Bifidobacterium_adolescentis	6.131	2.61612	1.911e-19
CAG00627_Bacteroidales	6.06609	2.60077	8.10825e-05
MGS_CAG00328_Unknown	5.9532	2.57366	2.94289e-27
CAG00695_Prevotella_copri	5.54339	2.47077	5.49399e-07
CAG00412_Firmicutes	5.51943	2.46452	0.359002
CAG00565_Prevotella	5.47455	2.45274	4.28225e-11
MGS_CAG00209_Bacteroidales	5.41901	2.43803	1.10734e-22
MGS_CAG00134_Bacteroides_fragilis	5.35187	2.42004	5.08017e-13
CAG00381_Unknown	5.34247	2.41751	2.85583e-08
CAG00625_Firmicutes	5.20121	2.37885	3.23837e-08
CAG00675_Prevotella	5.19251	2.37643	4.90404e-22
CAG00383_Firmicutes	5.14089	2.36202	0.203481
CAG00379_Clostridium	4.95693	2.30945	0.00138239
CAG00340_Firmicutes	4.88124	2.28725	0.0533562
CAG00380_Firmicutes	4.8646	2.28232	0.0649943
CAG00500_Unknown	4.78598	2.25882	1.46248e-14
MGS_CAG00243_Prevotella_copri	4.76041	2.25109	5.34326e-07
MGS_CAG00097_Proteobacteria	4.72758	2.2411	5.77371e-31
CAG00504_Prevotella	4.72585	2.24057	7.17656e-08
MGS_CAG00296_Unknown	4.71953	2.23864	0.0265906
CAG00801_Unknown	4.63908	2.21384	0.604307
MGS_CAG00333_Firmicutes	4.56093	2.18933	0.226021
CAG00642_Unknown	4.51443	2.17455	0.0326207
MGS_CAG00198_Clostridium_sp.	4.50219	2.17063	0.0303188
MGS_CAG00217_Unknown	4.28795	2.10029	8.97572e-05
CAG00849_Bacteroidales	4.27685	2.09655	2.82148e-11
CAG00921_Unknown	4.23709	2.08307	0.0289084
MGS_CAG00107_Bifidobacterium_longum	4.16949	2.05987	2.40462e-13
CAG00760_Actinobacteria	4.12882	2.04573	0.518391
MGS_CAG00283_Unknown	4.07995	2.02855	5.15748e-14
CAG00864_Unknown	4.07005	2.02505	0.00264712
MGS_CAG00101_Unknown	4.04067	2.0146	8.24859e-17
CAG00513_Enterobacter_aerogenes	4.00884	2.00318	2.6317e-17
MGS_CAG00080_Prevotella_sp.	3.96973	1.98904	1.50903e-05
CAG00397_Clostridium	3.93523	1.97645	0.10123
CAG00855_Firmicutes	3.8432	1.94231	0.0969506
MGS_CAG00156_Prevotella	3.82802	1.9366	1.67869e-09
CAG00424_Akkermansia_muciniphila	3.82612	1.93588	0.145656
CAG00364_Unknown	3.73338	1.90048	8.83727e-19
MGS_CAG00151_Unknown	3.60248	1.84899	0.0257889
MGS_CAG00294_Unknown	3.54059	1.82399	0.664892
MGS_CAG00147_Prevotella_stercorea	3.52439	1.81737	1.63749e-07
CAG00692_Unknown	3.51881	1.81509	0.00146498
CAG00591_Prevotella_copri	3.4199	1.77396	0.000436877
MGS_CAG00216_Unknown	3.4036	1.76706	0.00052869
CAG00493_Enterobacter_aerogenes	3.39548	1.76361	3.12494e-19
CAG00365_Unknown	3.32869	1.73495	0.291204
CAG00553_Unknown	3.30451	1.72444	0.00206244
CAG00770_Clostridiales	3.27939	1.71343	3.06879e-05
CAG00347_Bacteroides	3.24462	1.69805	0.00121315
MGS_CAG00087_Unknown	3.14039	1.65094	0.66001
CAG00712_Firmicutes	2.98078	1.57569	2.74017e-12
CAG00831_Unknown	2.90602	1.53905	0.472207
MGS_CAG00256_Unknown	2.84906	1.51049	0.777487
MGS_CAG00284_Clostridiales	2.82436	1.49792	0.0714867
MGS_CAG00186_Unknown	2.7608	1.46509	5.15867e-06
MGS_CAG00049_Veillonella	2.6936	1.42954	2.06608e-07
MGS_CAG00028_Unknown	2.64033	1.40072	0.000379644
MGS_CAG00079_Unknown	2.57148	1.3626	6.10994e-27
MGS_CAG00304_Collinsella_aerofaciens	2.51804	1.3323	7.90021e-08
CAG00566_Unknown	2.49972	1.32177	2.40462e-13
CAG00793_Unknown	2.49605	1.31965	0.000285057
MGS_CAG00121_Alistipes_indistinctus	2.46008	1.29871	0.166396
MGS_CAG00314_Clostridium	2.43205	1.28217	0.00251214
MGS_CAG00018_Bacteroides	2.41605	1.27265	0.0135755
CAG00401_Firmicutes	2.37179	1.24598	0.0397028
CAG00775_Bacteroides	2.28552	1.19253	0.241916
CAG00662_Collinsella	2.27741	1.1874	3.99946e-08
CAG00745_Unknown	2.26695	1.18075	0.0232502
CAG00596_Veillonella_sp.	2.26345	1.17853	0.000656989
MGS_CAG00213_Faecalibacterium	2.26037	1.17656	0.0739311
MGS_CAG00088_Prevotella	2.25999	1.17631	0.94092
CAG00524_Unknown	2.24604	1.16738	0.267319
CAG00461_Unknown	2.23305	1.15901	0.200711
CAG00363_Unknown	2.20968	1.14384	0.549644
MGS_CAG00237_Methanobrevibacter_smithii	2.18549	1.12796	0.080358
CAG00352_Unknown	2.14632	1.10187	0.0108135
MGS_CAG00109_Firmicutes	2.14003	1.09763	0.140552
CAG00373_Clostridiales	2.11615	1.08144	0.152846
MGS_CAG00070_Akkermansia_muciniphila	2.05519	1.03927	0.0872721
CAG00790_Firmicutes	2.01785	1.01282	3.83216e-07
CAG00668_Unknown	2.01519	1.01091	0.0250566
MGS_CAG00233_Clostridiales	2.00626	1.00451	0.690158
MGS_CAG00274_Unknown	2.00435	1.00314	0.0141731
MGS_CAG00051_Ruminococcus_sp.	1.99302	0.994953	0.108855
CAG00556_Firmicutes	1.98553	0.989527	3.12122e-08
CAG00462_Unknown	1.95566	0.967652	0.048733
MGS_CAG00128_Dorea_longicatena	1.93012	0.948692	0.874367
CAG00345_Firmicutes	1.91761	0.939312	0.310885
MGS_CAG00104_Firmicutes	1.91506	0.937388	0.851125
MGS_CAG00210_Lachnospiraceae	1.90158	0.927202	6.2849e-16
MGS_CAG00254_Unknown	1.86891	0.902196	0.0484595
MGS_CAG00249_Unknown	1.85739	0.893277	0.0518793
MGS_CAG00002_Escherichia_coli	1.81773	0.862136	2.37312e-09
CAG00536_Clostridiales	1.80325	0.850595	0.435501
MGS_CAG00268_Unknown	1.79703	0.845616	0.420875
MGS_CAG00267_Unknown	1.78841	0.838675	0.553969
MGS_CAG00089_Roseburia_inulinivorans	1.78055	0.832327	0.00251684
CAG00592_Escherichia_coli	1.7367	0.796352	1.1912e-08
CAG00484_Unknown	1.73557	0.795409	0.218632
CAG00511_Bacteroides	1.72935	0.790229	0.621231
CAG00740_Eubacterium_rectale	1.72778	0.788922	0.0022875
MGS_CAG00123_Faecalibacterium_cf.	1.69886	0.764571	0.0460447
MGS_CAG00251_Unknown	1.68584	0.753467	0.385207
MGS_CAG00120_Eubacterium	1.68391	0.751811	0.000510292
CAG00369_Eubacterium_rectale	1.65819	0.729611	0.0344612
MGS_CAG00091_Unknown	1.65587	0.727593	0.398472
CAG00860_Unknown	1.63442	0.708775	0.610066
CAG00830_Firmicutes	1.61301	0.689751	0.0046093
MGS_CAG00239_Unknown	1.604	0.681675	0.748309
CAG00507_Unknown	1.60152	0.679443	1.68323e-05
CAG00422_Firmicutes	1.59581	0.674293	0.000428456
CAG00629_Clostridiales	1.59287	0.671631	0.0113045
MGS_CAG00319_Bacteroides_fragilis	1.58898	0.668097	0.603273
CAG00444_Faecalibacterium	1.58701	0.666311	0.869886
CAG00744_Unknown	1.56932	0.650143	0.009051
CAG00618_Bacteroides_plebeius	1.5648	0.64598	0.308907
MGS_CAG00165_Faecalibacterium	1.56288	0.644208	0.660115
MGS_CAG00143_Eubacterium	1.53566	0.618862	0.749089
CAG00687_Clostridiales	1.53507	0.618304	0.00121112
CAG00672_Unknown	1.53065	0.61414	0.597651
MGS_CAG00203_Unknown	1.51838	0.602533	0.991602
MGS_CAG00259_Desulfovibrio_piger	1.51644	0.600691	0.169844
CAG00815_Roseburia_hominis	1.51364	0.598019	0.00205805
CAG00820_Firmicutes	1.51243	0.596865	0.00888918
CAG00705_Clostridium	1.50991	0.594461	0.278427
CAG00903_Firmicutes	1.49017	0.575477	0.0109027
CAG00535_Clostridiales	1.46948	0.555303	0.127398
MGS_CAG00227_Firmicutes	1.45792	0.543908	0.801345
MGS_CAG00228_Firmicutes	1.45688	0.54288	1.2684e-26
CAG00758_Eubacterium_sp.	1.44133	0.527396	2.76569e-05
MGS_CAG00207_Eubacterium	1.43494	0.520995	0.739892
MGS_CAG00206_Faecalibacterium	1.43293	0.518966	0.00875441
MGS_CAG00152_Faecalibacterium	1.42967	0.515684	0.230709
CAG00528_Unknown	1.41812	0.503984	0.964636
MGS_CAG00076_Clostridium	1.39923	0.484634	3.35271e-07
CAG00707_Unknown	1.39871	0.484099	0.877082
CAG00433_Akkermansia_muciniphila	1.39812	0.483489	0.308907
CAG00508_Unknown	1.39738	0.482726	0.589328
MGS_CAG00327_Clostridiales	1.39019	0.47528	0.102602
MGS_CAG00060_Lachnospiraceae	1.38926	0.474315	0.604307
MGS_CAG00127_Faecalibacterium_prausnitzii	1.36422	0.448079	0.585726
MGS_CAG00330_Unknown	1.3507	0.433707	0.0139911
CAG00404_Eubacterium	1.32604	0.407122	4.75452e-07
CAG00356_Faecalibacterium	1.32478	0.405752	0.385347
CAG00799_Adlercreutzia_equolifaciens	1.31511	0.395188	0.00149636
MGS_CAG00057_Unknown	1.31277	0.392615	0.0916412
CAG00782_Firmicutes	1.30351	0.382401	0.0624494
CAG00703_Parabacteroides	1.29359	0.371382	2.16062e-05
MGS_CAG00285_Unknown	1.2881	0.365247	9.80465e-11
CAG00882_Bacteroidales	1.2826	0.359068	0.687695
CAG00523_Desulfovibrio_sp.	1.27728	0.35308	0.339237
MGS_CAG00122_Eubacterium	1.27615	0.351799	0.501524
MGS_CAG00329_Clostridium	1.26671	0.341086	0.0861369
MGS_CAG00066_Unknown	1.26508	0.339229	0.684482
MGS_CAG00032_Unknown	1.25228	0.324556	0.14598
MGS_CAG00086_Unknown	1.23917	0.309375	0.226033
MGS_CAG00288_Eubacterium	1.23177	0.300738	0.655543
MGS_CAG00133_Clostridium	1.22085	0.287881	0.174242
MGS_CAG00039_Clostridiales	1.22066	0.287656	0.525259
MGS_CAG00069_Roseburia_hominis	1.21799	0.284504	0.53446
MGS_CAG00164_Bilophila_wadsworthia	1.21418	0.279979	0.833504
CAG00488_Firmicutes	1.21211	0.277516	0.817531
CAG00439_Unknown	1.20414	0.268001	0.00614624
MGS_CAG00187_Sutterella	1.19495	0.256951	0.0303382
MGS_CAG00096_Faecalibacterium_prausnitzii	1.19186	0.253218	0.443519
MGS_CAG00253_Ruminococcus	1.18833	0.248934	0.0138252
CAG00851_Roseburia	1.17746	0.235674	0.0385894
CAG00576_Firmicutes	1.17021	0.226765	4.4672e-11
MGS_CAG00163_Clostridium	1.16663	0.222342	0.660512
CAG00904_Firmicutes	1.16369	0.218707	0.660115
CAG00680_Bacteroides	1.163	0.217856	0.410192
CAG00391_Unknown	1.159	0.212882	0.206094
CAG00742_Firmicutes	1.14862	0.1999	0.199679
MGS_CAG00053_Eubacterium_rectale	1.13695	0.185174	0.585054
CAG00678_Eubacterium_rectale	1.13009	0.176443	0.847835
CAG00889_Unknown	1.1209	0.164658	0.315962
CAG00696_Bacteroides	1.1171	0.159759	0.153038
CAG00549_Firmicutes	1.11528	0.157402	1.44849e-07
MGS_CAG00064_Firmicutes	1.11408	0.155857	0.000124129
CAG00737_Clostridium	1.11154	0.152566	0.992104
CAG00546_Faecalibacterium	1.11145	0.152442	0.363187
MGS_CAG00124_Clostridium_sp.	1.08205	0.113773	0.192603
CAG00885_Faecalibacterium	1.07166	0.0998444	0.102602
CAG00451_Faecalibacterium	1.0681	0.0950497	0.538941
MGS_CAG00054_Unknown	1.06441	0.0900542	0.167927
MGS_CAG00014_Firmicutes	1.05553	0.0779652	0.00527
CAG00558_Firmicutes	1.05343	0.0750937	0.024406
CAG00386_Faecalibacterium	1.05206	0.0732166	0.53446
MGS_CAG00185_Unknown	1.04181	0.0590905	0.21131
MGS_CAG00041_Unknown	1.04073	0.0575916	0.318035
MGS_CAG00295_Bacteroidales	1.03217	0.0456823	0.000155163
CAG00499_Firmicutes	1.02072	0.0295853	0.000937788
CAG00823_Clostridiales	1.0133	0.0190623	0.977526
MGS_CAG00132_Eubacterium_eligens	1.0073	0.0104901	0.200216
CAG00423_Clostridiales	1.00658	0.00946358	0.000809781
MGS_CAG00055_Clostridiales	0.999369	-0.000910767	0.979783
MGS_CAG00100_Unknown	0.99679	-0.00463866	0.948743
CAG00846_Clostridiales	0.987525	-0.0181105	0.646402
CAG00819_Unknown	0.985377	-0.0212523	0.385207
MGS_CAG00181_Clostridiales	0.98105	-0.0276014	7.28864e-08
MGS_CAG00309_Unknown	0.967544	-0.0476004	0.0714867
CAG00784_Unknown	0.952754	-0.0698245	0.0476378
CAG00752_Unknown	0.950597	-0.0730937	0.800676
CAG00913_Unknown	0.949955	-0.0740693	0.00189332
MGS_CAG00182_Clostridiales	0.944055	-0.0830565	7.81042e-05
CAG00719_Clostridiales	0.941129	-0.087535	0.975448
CAG00856_Eubacterium	0.937835	-0.0925946	0.458075
CAG00646_Unknown	0.914276	-0.129299	0.469892
MGS_CAG00331_Faecalibacterium	0.90958	-0.136728	0.00880169
MGS_CAG00223_Bacteroidales	0.90832	-0.138728	0.00183774
MGS_CAG00299_Dorea	0.900545	-0.151129	0.00734139
MGS_CAG00242_Unknown	0.899495	-0.152813	0.0954284
MGS_CAG00196_Clostridium_sp.	0.894233	-0.161278	6.9034e-07
MGS_CAG00056_Ruminococcus_bromii	0.88785	-0.171613	0.988231
MGS_CAG00166_Unknown	0.883676	-0.17841	0.89891
CAG00359_Firmicutes	0.875667	-0.191546	0.128254
CAG00765_Clostridium_sp.	0.875182	-0.192345	0.13417
CAG00829_Unknown	0.874469	-0.19352	0.0844819
CAG00446_Unknown	0.873517	-0.195091	0.656708
CAG00385_Eubacterium	0.871768	-0.197984	0.904029
CAG00394_Unknown	0.864174	-0.210605	0.0983733
CAG00817_Bacteroidales	0.86328	-0.2121	0.0355802
CAG00358_Clostridium_sp.	0.858281	-0.220479	0.592025
CAG00370_Clostridiales	0.857371	-0.222008	0.660115
MGS_CAG00334_Unknown	0.844376	-0.244042	0.0895786
CAG00612_Unknown	0.839274	-0.252786	1.09749e-08
CAG00460_Firmicutes	0.835116	-0.259952	0.00612487
CAG00476_Ruminococcus	0.831682	-0.265896	0.414982
MGS_CAG00006_Clostridiales	0.823757	-0.27971	0.000631509
MGS_CAG00103_Eubacterium_sp.	0.822875	-0.281254	2.95796e-09
CAG00339_Clostridium_sp.	0.796394	-0.328446	0.856843
MGS_CAG00149_Clostridiales	0.789002	-0.3419	2.85583e-08
MGS_CAG00290_Coprococcus_eutactus	0.788144	-0.343468	0.180996
MGS_CAG00110_Bacteroides_coprocola	0.786817	-0.3459	0.931268
MGS_CAG00305_Clostridiales	0.781157	-0.356316	5.58093e-07
CAG00388_Firmicutes	0.779434	-0.359501	0.420875
MGS_CAG00098_Unknown	0.770182	-0.376728	0.0290743
CAG00814_Unknown	0.769035	-0.378879	4.63211e-05
MGS_CAG00171_Ruminococcus	0.767617	-0.381542	0.0513456
CAG00526_Firmicutes	0.765262	-0.385974	3.08905e-08
MGS_CAG00257_Bacteroides	0.763557	-0.389192	2.24348e-06
MGS_CAG00167_Coprococcus_sp.	0.760951	-0.394124	0.0418289
MGS_CAG00280_Alistipes	0.751066	-0.412988	0.615856
CAG00700_Unknown	0.734838	-0.444502	6.19059e-07
CAG00655_Bacteroides_ovatus	0.734516	-0.445135	0.400141
MGS_CAG00275_Unknown	0.732734	-0.448638	0.000184316
CAG00818_Unknown	0.730688	-0.452673	0.841616
MGS_CAG00303_Coprococcus	0.730347	-0.453346	0.0314388
MGS_CAG00025_Clostridiales	0.729685	-0.454655	0.204172
CAG00778_Faecalibacterium	0.729526	-0.45497	0.633047
CAG00804_Clostridium	0.726483	-0.461	0.00107934
CAG00584_Unknown	0.718615	-0.476709	0.000654171
MGS_CAG00293_Unknown	0.715562	-0.482851	0.855081
CAG00415_Coprococcus_catus	0.71104	-0.491998	0.0269591
MGS_CAG00138_Alistipes	0.705176	-0.503946	1.42313e-10
CAG00845_Unknown	0.694993	-0.524929	0.958584
CAG00398_Firmicutes	0.694023	-0.526945	6.6638e-22
MGS_CAG00020_Firmicutes	0.691762	-0.531651	0.0845162
CAG00490_Ruminococcaceae	0.686352	-0.542979	0.000909995
CAG00918_Unknown	0.683675	-0.548617	0.299346
CAG00792_Unknown	0.681779	-0.552625	0.000535382
CAG00664_Unknown	0.681262	-0.553718	0.0809937
CAG00589_Firmicutes	0.676008	-0.564888	0.524547
MGS_CAG00190_Ruminococcus_obeum	0.674708	-0.567665	1.68499e-07
MGS_CAG00085_Unknown	0.672494	-0.572407	0.0410889
CAG00764_Firmicutes	0.66702	-0.584198	0.420875
CAG00538_Unknown	0.655463	-0.609414	8.5477e-10
CAG00757_Unknown	0.654821	-0.610828	0.885661
MGS_CAG00231_Firmicutes	0.654743	-0.611	0.00478647
CAG00902_Firmicutes	0.651373	-0.618445	0.435501
CAG00392_Clostridium_sp.	0.647671	-0.626666	0.0184255
CAG00714_Firmicutes	0.646566	-0.629131	0.0430154
CAG00777_Firmicutes	0.645808	-0.630822	0.291384
MGS_CAG00308_Coprococcus_catus	0.638599	-0.647017	0.324257
MGS_CAG00050_Sutterella_wadsworthensis	0.631619	-0.662874	0.128254
CAG00890_Clostridiales	0.627518	-0.672271	0.0101434
CAG00492_Faecalibacterium	0.623168	-0.682307	0.283154
MGS_CAG00200_Faecalibacterium	0.622207	-0.684534	0.0351046
MGS_CAG00236_Firmicutes	0.617846	-0.694681	0.000316734
CAG00828_Clostridiales	0.615085	-0.701141	0.00994068
MGS_CAG00023_Faecalibacterium_prausnitzii	0.60223	-0.731614	0.231537
MGS_CAG00140_Faecalibacterium	0.601343	-0.733741	0.140552
CAG00701_Unknown	0.595616	-0.747545	0.745326
CAG00749_Ruminococcus_sp.	0.590093	-0.760986	7.53478e-23
MGS_CAG00003_Clostridiales	0.590007	-0.761196	0.167927
CAG00427_Eubacterium	0.589471	-0.762508	0.000225983
CAG00786_Unknown	0.589111	-0.763389	0.801345
CAG00554_Turicibacter	0.589111	-0.763389	0.921582
MGS_CAG00220_Unknown	0.585208	-0.77298	0.365427
CAG00465_Bacteroides	0.584118	-0.775668	0.578038
MGS_CAG00197_Coprococcus_comes	0.583491	-0.777218	2.47289e-05
MGS_CAG00245_Unknown	0.57864	-0.789261	8.99189e-07
CAG00651_Bacteroides_ovatus	0.573004	-0.803384	0.000283501
CAG00354_Firmicutes	0.572435	-0.804817	1.16733e-05
CAG00516_Clostridium_sp.	0.570259	-0.81031	2.31555e-07
CAG00408_Unknown	0.564263	-0.82556	0.420672
CAG00485_Unknown	0.562919	-0.829	4.97025e-05
MGS_CAG00139_Clostridium_sp.	0.557925	-0.841857	0.00109775
CAG00725_Ruminococcaceae	0.557102	-0.843986	0.618334
MGS_CAG00204_Firmicutes	0.555492	-0.848161	2.63465e-06
CAG00774_Unknown	0.554845	-0.849844	0.109743
CAG00835_Unknown	0.554698	-0.850226	0.000378134
CAG00869_Clostridiales	0.551265	-0.859181	3.17066e-08
MGS_CAG00112_Ruminococcus_sp.	0.550266	-0.861799	4.05387e-25
CAG00713_Alistipes	0.549646	-0.863426	9.36307e-07
CAG00789_Lachnospiraceae	0.548862	-0.865483	0.000168812
CAG00648_Parabacteroides	0.545257	-0.874992	3.81395e-07
MGS_CAG00168_Phascolarctobacterium	0.541227	-0.885695	1.58642e-24
CAG00368_Firmicutes	0.541014	-0.886263	0.0254002
CAG00601_Unknown	0.536423	-0.898556	0.004667
CAG00689_Eubacterium_rectale	0.534809	-0.902905	0.991873
MGS_CAG00048_Eubacterium_siraeum	0.533406	-0.906695	7.57769e-07
CAG00355_Lachnospiraceae	0.533294	-0.906998	3.84115e-05
MGS_CAG00043_Roseburia_intestinalis	0.53116	-0.912782	0.000119743
CAG00809_Clostridiales	0.530923	-0.913427	4.20191e-14
CAG00342_Firmicutes	0.527734	-0.922117	6.90022e-05
CAG00844_Unknown	0.521458	-0.939378	0.518793
CAG00542_Alistipes	0.51598	-0.954612	0.880174
MGS_CAG00102_Unknown	0.51537	-0.95632	0.234799
CAG00562_Firmicutes	0.514343	-0.959197	1.56314e-26
MGS_CAG00175_Faecalibacterium	0.511426	-0.967402	0.0730856
CAG00785_Parabacteroides	0.510944	-0.968762	1.28996e-07
CAG00615_Bacteroidales	0.509131	-0.97389	0.95772
CAG00660_Unknown	0.506623	-0.981016	4.71716e-07
CAG00898_Clostridiales	0.505474	-0.984292	0.0212322
CAG00791_Eubacterium_ventriosum	0.498795	-1.00348	3.62798e-10
MGS_CAG00202_Roseburia_intestinalis	0.497381	-1.00758	2.86554e-06
CAG00543_Clostridiales	0.497379	-1.00758	7.16751e-20
MGS_CAG00035_Odoribacter_splanchnicus	0.488893	-1.03241	0.000756419
MGS_CAG00001_Firmicutes	0.486503	-1.03948	0.24532
CAG00808_Bacteroides_caccae	0.483257	-1.04914	0.0452308
CAG00579_Bacteroides	0.480498	-1.0574	5.63375e-10
CAG00788_Unknown	0.480214	-1.05825	0.0141629
CAG00399_Unknown	0.477953	-1.06506	6.27555e-09
MGS_CAG00278_Clostridiales	0.471446	-1.08484	8.61879e-06
CAG00572_Firmicutes	0.469036	-1.09223	1.99632e-06
MGS_CAG00260_Firmicutes	0.466614	-1.0997	0.000335011
CAG00800_Firmicutes	0.466223	-1.10091	7.04446e-13
MGS_CAG00289_Clostridiales	0.465805	-1.1022	0.97073
CAG00896_Bacteroides	0.460401	-1.11904	0.00433684
CAG00479_Ruminococcus	0.459025	-1.12336	3.46845e-23
MGS_CAG00034_Subdoligranulum_sp.	0.45593	-1.13311	0.000733303
CAG00901_Unknown	0.455817	-1.13347	0.000297023
MGS_CAG00009_Bacteroides_fragilis	0.455312	-1.13507	1.61264e-09
MGS_CAG00031_Unknown	0.453088	-1.14214	6.64794e-08
CAG00559_Eubacterium_rectale	0.450336	-1.15093	0.00594159
MGS_CAG00083_Clostridiales	0.449733	-1.15286	9.38345e-08
MGS_CAG00063_Alistipes	0.448063	-1.15823	0.0243203
CAG00693_Bacteroidales	0.446781	-1.16236	0.229229
CAG00715_Parabacteroides	0.445794	-1.16555	0.807641
CAG00772_Clostridiales	0.443165	-1.17408	0.0389781
MGS_CAG00094_Unknown	0.44185	-1.17837	0.928475
CAG00600_Bacteroides	0.439308	-1.1867	2.17302e-05
MGS_CAG00072_Unknown	0.438594	-1.18904	0.0345181
CAG00878_Bacteroides	0.437973	-1.19109	0.316983
CAG00647_Firmicutes	0.435272	-1.20001	0.000490072
MGS_CAG00169_Ruminococcus_lactaris	0.433594	-1.20558	3.50382e-05
CAG00418_Bacteroides	0.431368	-1.21301	3.0399e-10
CAG00892_Clostridiales	0.430938	-1.21445	2.03894e-11
CAG00884_Unknown	0.430795	-1.21493	0.857185
MGS_CAG00199_Unknown	0.429404	-1.21959	5.219e-08
CAG00825_Bacteroides_nordii	0.424723	-1.23541	0.000114012
CAG00833_Unknown	0.424549	-1.236	5.804e-05
CAG00795_Bacteroides_vulgatus	0.423479	-1.23964	5.54384e-07
MGS_CAG00010_Bacteroides_caccae	0.421763	-1.2455	0.0660926
CAG00448_Firmicutes	0.419825	-1.25214	0.575168
MGS_CAG00161_Firmicutes	0.419174	-1.25438	1.64338e-07
CAG00702_Bacteroides	0.418866	-1.25544	7.07015e-06
CAG00586_Unknown	0.416889	-1.26226	1.852e-09
CAG00861_Sutterella_wadsworthensis	0.414837	-1.26938	0.125065
CAG00899_Bacteroides	0.41116	-1.28223	2.43651e-08
MGS_CAG00005_Unknown	0.409117	-1.28942	0.000136139
CAG00338_Firmicutes	0.408574	-1.29133	0.334241
CAG00529_Unknown	0.408548	-1.29142	0.000148757
MGS_CAG00099_Firmicutes	0.40809	-1.29304	2.62923e-21
MGS_CAG00119_Bacteroides	0.40736	-1.29562	5.26665e-11
CAG00911_Clostridiales	0.406499	-1.29868	0.148919
CAG00763_Unknown	0.405243	-1.30314	4.64053e-05
CAG00453_Bacteroidales	0.404467	-1.30591	3.99055e-11
CAG00721_Unknown	0.402672	-1.31232	0.0704627
CAG00658_Clostridiales	0.401957	-1.31489	0.00354867
CAG00581_Streptococcus_thermophilus	0.399967	-1.32205	0.761774
MGS_CAG00114_Bacteroides_nordii	0.399483	-1.32379	1.09402e-05
CAG00634_Unknown	0.39748	-1.33105	0.00155271
MGS_CAG00273_Roseburia	0.396775	-1.33361	6.75686e-06
CAG00382_Bacteroides_nordii	0.396701	-1.33388	6.07274e-05
CAG00733_Unknown	0.395525	-1.33816	0.00554317
CAG00857_Parabacteroides	0.395189	-1.33939	5.41823e-13
CAG00452_Firmicutes	0.392726	-1.3484	3.7698e-05
MGS_CAG00238_Unknown	0.391687	-1.35223	0.234799
MGS_CAG00282_Clostridiales	0.389673	-1.35966	3.5196e-10
CAG00807_Firmicutes	0.386293	-1.37223	0.000390595
MGS_CAG00214_Proteobacteria	0.381533	-1.39012	0.000971665
CAG00891_Bacteroides	0.380723	-1.39318	2.3289e-09
CAG00900_Bacteroides	0.379722	-1.39698	0.00429015
CAG00402_Ruminococcus	0.375931	-1.41146	0.12775
CAG00870_Firmicutes	0.375792	-1.41199	1.6919e-08
MGS_CAG00292_Bacteroides_coprophilus	0.374637	-1.41644	0.469126
CAG00502_Bacteroides_xylanisolvens	0.372357	-1.42524	1.26845e-09
CAG00726_Bacteroides_fragilis	0.370989	-1.43055	1.69364e-06
MGS_CAG00047_Unknown	0.369464	-1.43649	0.469126
CAG00512_Bacteroides_caccae	0.369198	-1.43753	0.00682958
MGS_CAG00093_Phascolarctobacterium_sp.	0.364957	-1.4542	9.73294e-09
CAG00454_Unknown	0.3645	-1.45601	0.0269591
MGS_CAG00179_Ruminococcus	0.363941	-1.45822	2.04712e-16
CAG00859_Unknown	0.363164	-1.46131	0.422417
MGS_CAG00145_Firmicutes	0.35968	-1.47521	0.437933
CAG00533_Alistipes	0.359266	-1.47687	0.0741473
CAG00515_Alistipes	0.356221	-1.48916	4.21822e-11
MGS_CAG00092_Clostridium_sp.	0.352478	-1.50439	7.01147e-08
CAG00747_Unknown	0.351181	-1.50971	0.802208
CAG00604_Unknown	0.349399	-1.51705	0.116414
CAG00645_Firmicutes	0.349387	-1.5171	0.000118505
CAG00746_Blautia_obeum	0.349376	-1.51715	4.94149e-06
MGS_CAG00038_Faecalibacterium_sp.	0.347727	-1.52397	1.67725e-09
CAG00684_Firmicutes	0.344197	-1.53869	1.12439e-12
MGS_CAG00150_Sutterella_wadsworthensis	0.339779	-1.55733	3.02957e-06
CAG00669_Proteobacteria	0.337606	-1.56659	0.00020206
MGS_CAG00316_Alistipes_putredinis	0.335611	-1.57514	0.011585
CAG00393_Firmicutes	0.335515	-1.57555	0.00265701
MGS_CAG00004_Streptococcus	0.333821	-1.58285	0.140552
MGS_CAG00078_Bacteroides	0.329067	-1.60354	5.96899e-09
CAG00440_Firmicutes	0.326095	-1.61664	0.0595028
CAG00456_Roseburia	0.325246	-1.6204	0.520241
CAG00469_Alistipes	0.322473	-1.63275	7.33014e-07
CAG00873_Firmicutes	0.321445	-1.63736	0.268545
CAG00403_Bacteroides	0.320157	-1.64315	2.12607e-41
MGS_CAG00030_Paraprevotella_clara	0.31747	-1.65531	0.00190541
MGS_CAG00258_Bacteroides	0.316217	-1.66102	0.00171251
CAG00727_Bacteroides	0.313112	-1.67525	1.08856e-10
MGS_CAG00221_Ruminococcus_sp.	0.312327	-1.67887	5.34156e-15
CAG00919_Clostridiales	0.312213	-1.6794	2.24557e-07
CAG00816_Bacteroides	0.310901	-1.68547	3.82743e-06
CAG00724_Bacteroides_ovatus	0.309713	-1.69099	1.41323e-13
MGS_CAG00075_Unknown	0.308588	-1.69625	5.37288e-21
CAG00509_Faecalibacterium_sp.	0.308432	-1.69698	1.35659e-06
CAG00567_Bacteroides	0.306931	-1.70402	1.10313e-32
MGS_CAG00042_Firmicutes	0.304905	-1.71357	1.10354e-14
MGS_CAG00317_Firmicutes	0.303368	-1.72086	0.00302229
CAG00377_Bacteroides	0.302703	-1.72403	2.57296e-13
CAG00916_Unknown	0.300723	-1.73349	2.81459e-14
MGS_CAG00046_Alistipes_putredinis	0.297521	-1.74894	0.0002666
CAG00623_Clostridium_sp.	0.296599	-1.75341	3.21368e-05
CAG00653_Firmicutes	0.295186	-1.76031	0.00022944
MGS_CAG00241_Firmicutes	0.291119	-1.78032	1.24078e-09
CAG00920_Unknown	0.290068	-1.78554	0.096075
MGS_CAG00250_Unknown	0.289897	-1.78639	1.33781e-11
CAG00525_Clostridiales	0.288971	-1.791	4.09731e-10
CAG00887_Firmicutes	0.288375	-1.79398	3.06879e-05
CAG00694_Bacteroidales	0.287083	-1.80046	4.60017e-14
CAG00743_Bacteroides_vulgatus	0.284702	-1.81247	6.50179e-17
MGS_CAG00261_Paraprevotella	0.281368	-1.82947	0.00016432
CAG00852_Unknown	0.280471	-1.83408	1.1898e-13
MGS_CAG00012_Bacteroides	0.279612	-1.8385	4.52014e-27
CAG00753_Clostridiales	0.279326	-1.83998	5.27824e-08
CAG00729_Firmicutes	0.27798	-1.84695	3.92815e-35
CAG00917_Unknown	0.274834	-1.86337	0.00640032
CAG00636_Bacteroides	0.274137	-1.86703	2.78222e-10
CAG00472_Ruminococcus	0.273798	-1.86882	1.43855e-20
CAG00457_Firmicutes	0.271864	-1.87904	2.63781e-07
CAG00843_Clostridiales	0.271591	-1.88049	1.19708e-16
MGS_CAG00026_Bacteroides	0.270242	-1.88767	2.44639e-21
CAG00842_Bacteroides_massiliensis	0.268741	-1.89571	0.000322025
CAG00893_Unknown	0.268224	-1.89849	0.00744315
MGS_CAG00090_Bacteroides	0.268029	-1.89954	2.70185e-21
MGS_CAG00071_Clostridium_sp.	0.264718	-1.91747	9.67397e-12
MGS_CAG00246_Unknown	0.263806	-1.92245	2.84493e-13
MGS_CAG00224_Firmicutes	0.259355	-1.947	0.000988262
CAG00498_Faecalibacterium	0.258434	-1.95213	0.077754
CAG00824_Unknown	0.255842	-1.96668	0.576459
CAG00865_Firmicutes	0.254763	-1.97277	8.10927e-10
MGS_CAG00144_Firmicutes	0.25415	-1.97625	0.0257889
CAG00681_Alistipes	0.252958	-1.98303	3.01006e-05
CAG00881_Clostridiales	0.246208	-2.02205	1.29467e-17
MGS_CAG00244_Firmicutes	0.245322	-2.02725	0.00110901
MGS_CAG00007_Bacteroides	0.244402	-2.03267	9.43281e-15
CAG00803_Bacteroides	0.243765	-2.03644	7.23995e-17
CAG00677_Firmicutes	0.243078	-2.04051	0.615856
CAG00708_Bacteroides_ovatus	0.243074	-2.04053	7.89576e-32
MGS_CAG00013_Bacteroides	0.242726	-2.0426	3.66897e-17
MGS_CAG00332_Firmicutes	0.241246	-2.05142	0.00875441
MGS_CAG00067_Parabacteroides_goldsteinii	0.240063	-2.05852	1.86634e-06
CAG00409_Paraprevotella_xylaniphila	0.238423	-2.0684	0.000250964
CAG00400_Bacteroides	0.236814	-2.07818	3.15152e-15
CAG00722_Bacteroides	0.23517	-2.08822	6.03304e-16
CAG00574_Bacteroides	0.234869	-2.09007	3.31935e-28
CAG00420_Unknown	0.234517	-2.09223	0.000347617
CAG00781_Unknown	0.232913	-2.10214	0.382531
CAG00750_Bacteroides	0.232448	-2.10502	1.03572e-06
CAG00840_Clostridiales	0.2311	-2.11341	0.314208
MGS_CAG00312_Bacteroides	0.230769	-2.11548	1.34237e-20
CAG00530_Firmicutes	0.230273	-2.11858	2.541e-34
MGS_CAG00044_Unknown	0.229352	-2.12437	2.73789e-06
CAG00879_Phascolarctobacterium_sp.	0.225317	-2.14997	1.87165e-15
MGS_CAG00027_Alistipes_shahii	0.223702	-2.16035	4.25439e-11
CAG00624_Bacteroides_intestinalis	0.222225	-2.16991	3.4418e-27
CAG00389_Bacteroides	0.22211	-2.17065	0.000178149
CAG00637_Bacteroides_finegoldii	0.221319	-2.1758	5.67787e-18
CAG00480_Clostridium_sp.	0.21896	-2.19126	2.40339e-11
MGS_CAG00126_Faecalibacterium_prausnitzii	0.218151	-2.1966	0.00722379
CAG00413_Unknown	0.21743	-2.20137	2.54197e-08
MGS_CAG00052_Firmicutes	0.216278	-2.20904	2.5477e-25
MGS_CAG00265_Firmicutes	0.215676	-2.21306	0.00485802
CAG00366_Bacteroides_ovatus	0.214935	-2.21803	2.13805e-20
CAG00679_Bacteroides_ovatus	0.214146	-2.22333	2.28381e-20
CAG00867_Unknown	0.213432	-2.22815	0.874367
CAG00640_Unknown	0.212855	-2.23206	1.90427e-10
CAG00564_Clostridiales	0.209912	-2.25214	6.88887e-10
MGS_CAG00287_Proteobacteria	0.209599	-2.2543	2.37113e-09
CAG00429_Unknown	0.209556	-2.25459	9.51733e-28
MGS_CAG00040_Barnesiella_intestinihominis	0.209223	-2.25688	5.68713e-10
CAG00769_Bacteroidales	0.207566	-2.26835	6.04961e-18
CAG00361_Unknown	0.205507	-2.28274	3.47413e-16
MGS_CAG00162_Firmicutes	0.204278	-2.29139	6.15246e-08
CAG00561_Clostridium_sp.	0.203853	-2.2944	7.23567e-07
CAG00521_Clostridiales	0.203444	-2.2973	0.00403049
CAG00551_Alistipes	0.201367	-2.3121	1.1142e-07
MGS_CAG00045_Unknown	0.201164	-2.31356	7.51244e-09
CAG00665_Firmicutes	0.200241	-2.32019	3.76433e-14
MGS_CAG00157_Ruminococcus_torques	0.198363	-2.33378	1.88782e-14
MGS_CAG00177_Eubacterium_ventriosum	0.195949	-2.35145	3.71545e-13
MGS_CAG00024_Bacteroides	0.194805	-2.3599	9.32107e-26
MGS_CAG00130_Bacteroides_intestinalis	0.19119	-2.38692	1.68277e-41
CAG00482_Unknown	0.18974	-2.3979	0.00263968
CAG00868_Alistipes_inops	0.189695	-2.39824	9.65141e-11
MGS_CAG00229_Firmicutes	0.188729	-2.40561	2.97757e-16
MGS_CAG00248_Firmicutes	0.184333	-2.43962	2.50206e-32
CAG00720_Unknown	0.18368	-2.44473	3.02257e-05
CAG00578_Parabacteroides_merdae	0.183149	-2.44891	3.73571e-10
CAG00709_Dialister_invisus	0.180892	-2.4668	3.22821e-07
CAG00630_Bacteroides	0.180814	-2.46742	3.57781e-10
CAG00838_Bacteroides	0.179527	-2.47773	9.36716e-18
CAG00598_Eubacterium_ventriosum	0.179406	-2.4787	1.59404e-08
CAG00738_Firmicutes	0.177823	-2.49149	0.000230697
CAG00527_Bacteroides	0.177348	-2.49535	4.59385e-15
MGS_CAG00141_Alistipes	0.176671	-2.50086	2.76721e-18
MGS_CAG00148_Dorea_formicigenerans	0.176393	-2.50314	7.44851e-15
CAG00463_Bacteroides_ovatus	0.175886	-2.50728	1.30293e-13
CAG00491_Unknown	0.175295	-2.51214	1.3602e-16
CAG00442_Unknown	0.173048	-2.53076	1.85693e-08
CAG00905_Bacteroides	0.171904	-2.54032	1.12568e-13
CAG00734_Unknown	0.171776	-2.5414	7.81042e-05
CAG00362_Unknown	0.170586	-2.55143	6.62886e-05
CAG00540_Bacteroides_finegoldii	0.170295	-2.55389	2.45658e-13
CAG00432_Unknown	0.169986	-2.55651	8.57658e-22
CAG00425_Eubacterium	0.169701	-2.55893	2.42989e-07
CAG00923_Clostridiales	0.169523	-2.56044	3.33216e-13
MGS_CAG00315_Ruminococcus_obeum	0.168306	-2.57084	2.46986e-13
CAG00478_Unknown	0.168172	-2.57199	4.74185e-08
CAG00518_Bacteroides_uniformis	0.168048	-2.57305	1.65962e-19
MGS_CAG00226_Clostridiales	0.167768	-2.57546	1.28934e-15
CAG00632_Clostridiales	0.167385	-2.57876	8.11731e-19
CAG00599_Lachnospiraceae	0.166389	-2.58737	1.12266e-34
MGS_CAG00301_Bacteroides_ovatus	0.164672	-2.60234	2.7357e-15
CAG00649_Phascolarctobacterium	0.161934	-2.62652	6.98163e-18
MGS_CAG00191_Unknown	0.161496	-2.63043	6.15108e-05
MGS_CAG00279_Unknown	0.160152	-2.64249	5.72254e-12
MGS_CAG00008_Parabacteroides_merdae	0.159507	-2.64831	5.45017e-19
CAG00739_Alistipes	0.157136	-2.66992	7.01711e-10
CAG00575_Bacteroides	0.157097	-2.67028	4.00901e-12
MGS_CAG00019_Parabacteroides	0.155702	-2.68314	6.27833e-32
MGS_CAG00173_Firmicutes	0.153817	-2.70071	1.42656e-10
CAG00806_Clostridiales	0.150713	-2.73013	1.96146e-07
MGS_CAG00065_Unknown	0.14985	-2.73841	1.52899e-08
CAG00822_Clostridium	0.149775	-2.73913	8.7906e-30
CAG00384_Bacteroides	0.148929	-2.7473	4.54797e-34
CAG00445_Firmicutes	0.148127	-2.7551	4.5657e-05
CAG00621_Bacteroides	0.146169	-2.77429	7.01711e-10
MGS_CAG00129_Bacteroides_finegoldii	0.144752	-2.78835	4.73935e-18
CAG00854_Dialister	0.144232	-2.79354	4.58385e-08
MGS_CAG00037_Bacteroides_stercoris	0.144203	-2.79382	7.66734e-31
CAG00741_Clostridiales	0.142456	-2.81141	3.77415e-07
CAG00908_Clostridiales	0.141758	-2.8185	5.88065e-21
CAG00756_Bacteroidales	0.140559	-2.83075	9.52021e-31
CAG00611_Bacteroides	0.137755	-2.85983	2.47662e-44
CAG00337_Parabacteroides_merdae	0.135878	-2.87962	1.80242e-15
CAG00552_Firmicutes	0.135814	-2.88029	2.4753e-07
MGS_CAG00183_Firmicutes	0.135451	-2.88415	0.00196609
MGS_CAG00195_Firmicutes	0.135157	-2.88729	2.90813e-27
MGS_CAG00022_Dialister_invisus	0.133152	-2.90885	1.6279e-14
CAG00631_Unknown	0.132791	-2.91277	0.000171948
MGS_CAG00142_Ruminococcus	0.132775	-2.91295	1.90922e-42
MGS_CAG00033_Firmicutes	0.131923	-2.92223	0.000596001
CAG00555_Bacteroides_clarus	0.131124	-2.931	2.0638e-34
CAG00510_Clostridiales	0.131006	-2.9323	9.36988e-08
CAG00390_Bacteroides	0.130824	-2.9343	2.05853e-10
CAG00417_Bacteroides	0.130311	-2.93997	1.70429e-22
MGS_CAG00058_Bacteroides_salyersiae	0.129368	-2.95045	1.76029e-32
MGS_CAG00302_Bacteroidales	0.129004	-2.95452	0.122244
MGS_CAG00061_Firmicutes	0.127799	-2.96806	4.99747e-12
MGS_CAG00113_Unknown	0.12633	-2.98473	3.04826e-18
CAG00798_Bacteroides	0.12528	-2.99677	0.000272042
CAG00796_Firmicutes	0.123425	-3.01829	4.82737e-18
CAG00699_Bacteroides	0.123285	-3.01993	1.22935e-16
CAG00912_Bacteroides	0.122664	-3.02721	4.86704e-18
CAG00728_Bacteroides	0.121199	-3.04455	1.0727e-15
CAG00810_Unknown	0.120488	-3.05304	1.09146e-08
CAG00436_Bacteroidales	0.120248	-3.05591	2.62252e-11
CAG00656_Bacteroides_sp.	0.118651	-3.0752	7.9785e-31
CAG00834_Bacteroides_sp.	0.118025	-3.08284	1.07741e-30
MGS_CAG00059_Clostridium	0.115123	-3.11875	0.00040079
MGS_CAG00212_Clostridiales	0.11487	-3.12193	8.62569e-27
MGS_CAG00021_Firmicutes	0.11461	-3.1252	3.23766e-06
MGS_CAG00155_Unknown	0.11443	-3.12747	2.47883e-10
CAG00410_Bacteroides_intestinalis	0.113429	-3.14014	9.44468e-67
MGS_CAG00193_Firmicutes	0.112823	-3.14787	2.43342e-08
CAG00924_Bacteroides	0.111847	-3.1604	8.78194e-46
MGS_CAG00272_Unknown	0.110125	-3.18279	7.16114e-23
CAG00438_Ruminococcus	0.110125	-3.18279	3.28464e-18
CAG00372_Firmicutes	0.10825	-3.20757	1.00598e-33
CAG00754_Firmicutes	0.107654	-3.21552	1.20504e-27
MGS_CAG00116_Lachnospiraceae	0.106518	-3.23082	1.12775e-16
CAG00839_Unknown	0.106414	-3.23223	2.86628e-42
MGS_CAG00117_Firmicutes	0.104193	-3.26267	4.6939e-42
CAG00674_Unknown	0.103781	-3.26838	6.38695e-06
CAG00350_Unknown	0.10117	-3.30514	0.00148344
CAG00686_Firmicutes	0.0991319	-3.33451	8.71265e-25
CAG00616_Firmicutes	0.096472	-3.37375	4.25856e-26
CAG00610_Unknown	0.0946171	-3.40175	0.693233
CAG00751_Unknown	0.0941639	-3.40868	0.12462
CAG00761_Bacteroides	0.093594	-3.41744	3.13703e-25
CAG00895_Alistipes	0.0932888	-3.42215	9.04374e-13
CAG00821_Unknown	0.0922691	-3.43801	4.3474e-08
CAG00768_Unknown	0.0919341	-3.44326	0.00765589
CAG00577_Parabacteroides	0.0915245	-3.4497	4.57228e-38
CAG00532_Firmicutes	0.0911072	-3.45629	2.34973e-16
CAG00690_Bacteroidales	0.0893702	-3.48406	3.64053e-26
MGS_CAG00232_Unknown	0.088861	-3.49231	1.01056e-12
CAG00706_Firmicutes	0.0885502	-3.49736	1.7682e-28
CAG00360_Clostridiales	0.0879511	-3.50715	4.1077e-45
CAG00353_Unknown	0.0877747	-3.51005	2.4363e-14
CAG00787_Alistipes	0.0873365	-3.51727	7.1962e-16
CAG00682_Unknown	0.0873285	-3.5174	7.5089e-05
CAG00486_Unknown	0.0860598	-3.53852	1.82987e-31
CAG00622_Bacteroides_caccae	0.0853008	-3.5513	1.91015e-06
CAG00886_Firmicutes	0.0844247	-3.56619	0.000275186
MGS_CAG00125_Unknown	0.0842294	-3.56953	9.60109e-32
MGS_CAG00215_Unknown	0.0838735	-3.57564	2.05305e-06
CAG00841_Bacteroides	0.0835806	-3.58069	1.01685e-30
CAG00514_Parabacteroides	0.082624	-3.5973	2.28343e-32
MGS_CAG00264_Unknown	0.0825809	-3.59805	7.44343e-12
MGS_CAG00131_Firmicutes	0.0819491	-3.60913	6.61514e-26
CAG00670_Clostridium_sp.	0.0817125	-3.6133	2.39941e-18
MGS_CAG00270_Parabacteroides_johnsonii	0.0811494	-3.62328	5.08321e-22
CAG00673_Bacteroides	0.0810222	-3.62554	3.16628e-26
CAG00594_Parabacteroides	0.079756	-3.64826	9.3252e-22
CAG00876_Firmicutes	0.079653	-3.65013	3.57983e-16
CAG00691_Bacteroides	0.0792772	-3.65695	3.16076e-31
CAG00428_Holdemania_filiformis	0.0789085	-3.66368	1.97929e-24
CAG00914_Bacteroides	0.0786392	-3.66861	6.90664e-18
CAG00473_Alistipes	0.0786182	-3.66899	1.84694e-24
MGS_CAG00115_Proteobacteria	0.0769075	-3.70073	1.11979e-23
CAG00537_Bacteroides	0.0768741	-3.70136	2.92044e-48
CAG00628_Bacteroides	0.0768135	-3.7025	2.61336e-21
CAG00626_Eubacterium	0.0758721	-3.72029	2.01785e-36
CAG00735_Parabacteroides_merdae	0.0747325	-3.74212	1.24952e-15
CAG00635_Bacteroides	0.0744112	-3.74834	2.24503e-35
CAG00550_Unknown	0.0742799	-3.75088	0.680491
MGS_CAG00068_Unknown	0.0732181	-3.77166	2.09108e-24
CAG00348_Clostridium_sp.	0.0704734	-3.82678	4.07144e-17
MGS_CAG00016_Alistipes	0.0688445	-3.86051	3.58011e-32
CAG00506_Unknown	0.0688212	-3.861	7.7529e-26
MGS_CAG00017_Clostridiales	0.0666385	-3.9075	3.27914e-15
MGS_CAG00326_Unknown	0.0664827	-3.91088	1.90031e-13
CAG00644_Firmicutes	0.0654498	-3.93347	7.38176e-30
CAG00416_Ruminococcus	0.0648549	-3.94664	1.71347e-17
CAG00357_Unknown	0.0633224	-3.98114	7.09775e-21
MGS_CAG00105_Bacteroides_clarus	0.0627838	-3.99346	3.99056e-35
CAG00603_Alistipes	0.0627557	-3.99411	4.87487e-25
CAG00794_Bacteroides	0.0623234	-4.00408	4.99685e-31
CAG00387_Unknown	0.0623014	-4.00459	4.56985e-07
CAG00609_Bacteroides_massiliensis	0.0622794	-4.0051	1.4209e-17
CAG00468_Alistipes	0.0621149	-4.00892	4.47582e-18
CAG00374_Unknown	0.0618119	-4.01597	1.5178e-10
CAG00874_Bacteroides	0.0615762	-4.02148	6.71333e-18
CAG00447_Unknown	0.0611807	-4.03078	0.00123205
MGS_CAG00310_Bacteroides	0.0585694	-4.09371	1.1203e-28
CAG00443_Unknown	0.0584957	-4.09552	0.0233709
CAG00588_Clostridium	0.0580932	-4.10549	8.96956e-36
CAG00910_Parabacteroides_distasonis	0.0576611	-4.11626	6.14518e-37
CAG00517_Firmicutes	0.0564146	-4.14779	6.96672e-71
CAG00614_Bacteroides_sp.	0.0561603	-4.1543	1.62564e-08
CAG00813_Bacteroides_eggerthii	0.0525848	-4.24921	3.39349e-39
MGS_CAG00192_Parabacteroides_johnsonii	0.0515682	-4.27738	3.7949e-26
MGS_CAG00276_Clostridiales	0.0513563	-4.28331	6.05587e-09
CAG00349_Alistipes	0.0511021	-4.29047	1.45039e-34
MGS_CAG00082_Firmicutes	0.0501295	-4.3182	2.80816e-36
MGS_CAG00135_Unknown	0.0495087	-4.33617	1.00875e-23
MGS_CAG00081_Bacteroides_eggerthii	0.0489849	-4.35152	5.67326e-47
CAG00767_Bacteroides	0.0466189	-4.42294	8.5614e-49
CAG00570_Unknown	0.0465408	-4.42536	1.11211e-18
CAG00779_Clostridium_sp.	0.0449851	-4.47441	1.07887e-13
CAG00620_Bacteroides_sp.	0.0449552	-4.47537	9.31702e-37
CAG00812_Clostridium	0.0433232	-4.52872	1.74184e-13
CAG00568_Bacteroides	0.041786	-4.58084	2.43133e-38
CAG00466_Bacteroides	0.0413853	-4.59474	1.1293e-42
CAG00548_Unknown	0.0409049	-4.61158	1.43273e-10
MGS_CAG00174_Bacteroides	0.0405303	-4.62485	1.68277e-41
CAG00827_Clostridium	0.0395114	-4.66159	6.79086e-34
CAG00441_Bacteroides	0.0393885	-4.66608	9.44196e-52
CAG00496_Unknown	0.038549	-4.69716	0.00624544
MGS_CAG00137_Clostridiales	0.0381916	-4.7106	2.19986e-29
CAG00376_Unknown	0.0378009	-4.72544	2.58328e-21
CAG00907_Bacteroides	0.0368652	-4.76159	7.61432e-25
MGS_CAG00118_Unknown	0.0368116	-4.76369	1.65663e-25
CAG00710_Unknown	0.0364363	-4.77848	1.0527e-41
MGS_CAG00106_Firmicutes	0.0361288	-4.79071	3.16469e-27
CAG00557_Unknown	0.0350693	-4.83365	9.21203e-33
MGS_CAG00324_Unknown	0.0332796	-4.90922	4.85419e-46
CAG00652_Firmicutes	0.0331187	-4.91621	3.19506e-20
CAG00597_Clostridium_sp.	0.0329333	-4.92431	1.3323e-23
CAG00602_Clostridiales	0.0328025	-4.93005	3.61959e-11
CAG00871_Bacteroides	0.0323151	-4.95165	4.09595e-59
CAG00605_Firmicutes	0.029935	-5.06202	7.73423e-12
MGS_CAG00011_Bacteroides_cellulosilyticus	0.0292243	-5.09669	2.13244e-63
MGS_CAG00029_Bacteroides_massiliensis	0.0284262	-5.13663	1.40467e-40
CAG00888_Clostridiales	0.0282325	-5.1465	4.93828e-13
MGS_CAG00178_Unknown	0.0266851	-5.22782	1.39884e-50
MGS_CAG00184_Acinetobacter_sp.	0.0250729	-5.31773	5.72193e-19
CAG00613_Burkholderiales	0.0248513	-5.33053	1.0527e-41
CAG00547_Bacteroides	0.0232907	-5.4241	4.32353e-58
CAG00633_Bacteroides	0.0230654	-5.43813	5.61895e-59
MGS_CAG00247_Bacteroidales	0.0228579	-5.45116	2.02735e-42
CAG00872_Bacteroidales	0.0218627	-5.51539	1.98878e-37
CAG00875_Unknown	0.021192	-5.56033	2.83732e-15
CAG00489_Unknown	0.0200456	-5.64057	9.58433e-71
CAG00520_Clostridiales	0.0192176	-5.70143	6.51763e-07
CAG00848_Bacteroides_cellulosilyticus	0.0184192	-5.76265	4.44007e-54
CAG00606_Unknown	0.0180321	-5.79329	3.56739e-09
CAG00434_Bacteroides_cellulosilyticus	0.0175316	-5.8339	5.2321e-54
CAG00475_Bacteroides	0.0172657	-5.85594	1.18272e-57
CAG00539_Bacteroides_cellulosilyticus	0.0157476	-5.98873	9.90225e-63
MGS_CAG00084_Clostridiales	0.0148664	-6.0718	1.14608e-38
CAG00497_Alistipes	0.0147537	-6.08278	6.94576e-44
CAG00731_Unknown	0.0140956	-6.14861	1.57906e-93
CAG00698_Alistipes_shahii	0.0138674	-6.17216	5.65133e-72
CAG00595_Unknown	0.0137094	-6.18869	3.15813e-31
MGS_CAG00108_Unknown	0.0133171	-6.23058	2.43412e-35
CAG00571_Bacteroides_cellulosilyticus	0.0130807	-6.25642	5.97283e-61
CAG00593_Bacteroides_cellulosilyticus	0.0130372	-6.26123	5.2321e-54
CAG00697_Alistipes	0.0115586	-6.4349	1.92963e-49
CAG00495_Unknown	0.0113375	-6.46276	9.54344e-112
CAG00341_Unknown	0.00702606	-7.15307	3.61734e-24
MGS_CAG00298_Bacteroidales	0.00683584	-7.19266	7.35405e-73
CAG00797_Bacteroides	0.00469723	-7.73397	9.94632e-52
