# Supplementary material for: The unique composition of Indian gut microbiome, gene catalogue, and associated fecal metabolome deciphered using multi-omics approaches
Source: Gigascience. 2019 Jan 30;8(3):giz004. doi: 10.1093/gigascience/giz004 (PMC6394208; doi:10.1093/gigascience/giz004)
Supplement: Supplemental Files [file giz004_supplemental_files.zip › Additional_file_7.xlsx]

## Sheet: Enriched_KO_Functions
Enriched microbial functions Kegg Orthologues in Indian gut microbiome compared to other populations (USA, China and Denmark)
KO	Odds_Ratio	Log_Odds_Ratio	P-value (NB model based)	Annotation
K07231	891.759	9.80051	0.398573	putative iron-regulated protein
K13482	822.63	9.6841	0.0635459	xanthine dehydrogenase large subunit
K13481	736.22	9.52399	0.375319	xanthine dehydrogenase small subunit
K14680	663.635	9.37425	0.0737549	RNA ligase
K00500	642.896	9.32844	0.414179	phenylalanine-4-hydroxylase
K01432	518.464	9.0181	0.378782	arylformamidase
K02660	513.28	9.0036	0.179613	twitching motility protein PilJ
K05564	476.987	8.89781	0.271866	multicomponent K+:H+ antiporter subunit G
K04090	471.062	8.87977	0.167523	indolepyruvate ferredoxin oxidoreductase
K11711	394.033	8.62217	0.128953	two-component system, LuxR family, sensor histidine kinase DctS
K10221	345.643	8.43314	0.39818	2-pyrone-4,6-dicarboxylate lactonase
K05561	331.817	8.37425	0.0463265	multicomponent K+:H+ antiporter subunit D
K03821	290.34	8.1816	0.112115	polyhydroxyalkanoate synthase
K05797	290.34	8.1816	0.27169	4-cresol dehydrogenase (hydroxylating)
K06596	277.897	8.11841	0.00827689	chemosensory pili system protein ChpA (sensor histidine kinase/response regulator)
K07516	269.602	8.07469	0.00118707	3-hydroxyacyl-CoA dehydrogenase
K17061	269.601	8.07468	0.375641	two-component system, response regulator AauR
K05562	269.601	8.07468	0.410713	multicomponent K+:H+ antiporter subunit E
K00822	265.454	8.05232	0.265893	beta-alanine--pyruvate transaminase
K05973	264.417	8.04667	0.327869	poly(3-hydroxybutyrate) depolymerase
K00119	259.232	8.0181	0.359408	glucose-fructose oxidoreductase
K05560	248.863	7.95921	0.414179	multicomponent K+:H+ antiporter subunit C
K02259	231.087	7.85229	0.0911743	cytochrome c oxidase assembly protein subunit 15
K04100	228.124	7.83368	0.412294	protocatechuate 4,5-dioxygenase, alpha chain
K08800	221.673	7.79229	0.0499515	NUAK family, SNF1-like kinase
K00492	207.386	7.69617	0.418766	nitric-oxide synthase, bacterial
K10025	207.386	7.69617	0.388597	arginine/ornithine transport system ATP-binding protein
K13278	190.307	7.57219	0.272659	60kDa lysophospholipase
K05559	188.721	7.56011	0.225817	multicomponent K+:H+ antiporter subunit A
K09959	186.647	7.54417	0.352122	hypothetical protein
K00274	177.076	7.46822	0.0591442	monoamine oxidase
K16872	171.565	7.42261	0.163045	beta-ketodecanoyl-[acyl-carrier-protein] synthase
K06601	165.909	7.37424	0.42945	flagellar protein FlbT
K09709	155.539	7.28114	0.389059	mesaconyl-C4 CoA hydratase
K12228	145.17	7.1816	0.206997	TrbB protein
K16563	145.17	7.1816	0.294349	succinoglycan biosynthesis protein ExoV
K09008	145.17	7.1816	0.433012	hypothetical protein
K13583	145.17	7.1816	0.433012	GcrA cell cycle regulator
K01555	139.985	7.12913	0.340102	fumarylacetoacetase
K10024	129.616	7.0181	0.386815	arginine/ornithine transport system permease protein
K08688	128.445	7.00501	1.16417e-06	creatinase
K00404	124.431	6.95921	0.20805	cytochrome c oxidase cbb3-type subunit I
K02673	124.431	6.95921	0.267552	type IV pilus assembly protein PilX
K16124	124.431	6.95921	0.436349	tyrocidine synthetase III
K01076	122.546	6.93718	0.0376897	4-hydroxybenzoyl-CoA thioesterase
K09953	117.795	6.88014	0.529826	lipid A 3-O-deacylase
K16152	116.654	6.8661	0.294874	heme acquisition protein HasR
K09814	111.494	6.80082	0.000496454	hemin transport system ATP-binding protein
K09985	110.606	6.78928	0.454375	hypothetical protein
K12790	110.253	6.78468	0.0171846	intimin
K17472	103.693	6.69617	3.25532e-08	Rrf2 family transcriptional regulator, cysteine metabolism repressor
K10219	103.693	6.69617	0.0573465	2-hydroxy-4-carboxymuconate semialdehyde hemiacetal dehydrogenase
K08995	96.78	6.59664	0.159516	putative membrane protein
K13587	96.1516	6.58724	0.111878	two-component system, cell cycle sensor histidine kinase and response regulator CckA
K02658	89.8672	6.48972	0.384828	twitching motility two-component system response regulator PilH
K02657	89.8672	6.48972	0.327477	twitching motility two-component system response regulator PilG
K10022	88.8796	6.47378	0.0142247	arginine/ornithine transport system substrate-binding protein
K00411	88.8796	6.47378	0.344236	ubiquinol-cytochrome c reductase iron-sulfur subunit
K12237	85.917	6.42487	0.168172	nonribosomal peptide synthetase VibF
K08566	85.5467	6.41864	6.33593e-06	plasminogen activator
K12787	85.3245	6.41489	0.484449	LEE-encoded effector Map
K13766	82.9543	6.37424	0.101286	methylglutaconyl-CoA hydratase
K03153	82.9543	6.37424	0.311446	glycine oxidase
K08983	82.9543	6.37424	0.414634	putative membrane protein
K06338	82.9543	6.37424	0.400163	spore coat protein SA
K16041	80.6501	6.3336	0.503243	non-LEE-encoded effector NleA
K01392	71.2156	6.15412	4.80059e-06	thimet oligopeptidase
K12785	66.6598	6.05874	0.148922	LEE-encoded effector EspG
K06044	66.4236	6.05362	1.30842e-12	(1->4)-alpha-D-glucan 1-alpha-D-glucosylmutase
K02592	64.16	6.0036	0.000405362	nitrogenase molybdenum-iron protein NifN
K09792	62.2157	5.95921	0.266738	hypothetical protein
K12784	61.9718	5.95354	0.113267	translocated intimin receptor
K11647	61.7335	5.94798	0.263059	SWI/SNF-related matrix-associated actin-dependent regulator of chromatin subfamily A member 2/4
K16042	54.3351	5.76381	0.243613	non-LEE-encoded effector NleH
K07501	53.9203	5.75276	0.131584	hypothetical protein
K11079	53.7318	5.7477	0.143374	mannopine transport system permease protein
K12788	52.7891	5.72217	0.307421	LEE-encoded effector EspH
K03192	52.5699	5.71616	8.21042e-07	urease accessory protein
K07152	51.8464	5.69617	0.348563	protein SCO1/2
K02596	50.3651	5.65435	0.0177616	nitrogen fixation protein NifX
K02597	49.2541	5.62217	0.0573298	nitrogen fixation protein NifZ
K10242	48.5237	5.60062	0.00316814	cellobiose transport system permease protein
K12786	48.39	5.59664	0.414967	LEE-encoded effector EspF
K01907	47.8583	5.5807	0.0147913	acetoacetyl-CoA synthetase
K15790	47.6987	5.57588	0.0866063	nitrogen fixation protein NifQ
K10843	46.9792	5.55395	0.245408	DNA excision repair protein ERCC-3
K13816	46.556	5.5409	0.000108769	DSF synthase
K10811	44.6028	5.47906	3.66356e-16	thiamine pyridinylase
K13021	41.975	5.39146	5.80024e-09	MFS transporter, ACS family, tartrate transporter
K07453	41.4771	5.37424	0.298496	putative restriction endonuclease
K05356	39.6473	5.30915	0.00297657	all-trans-nonaprenyl-diphosphate synthase
K02859	39.1729	5.29178	4.52235e-05	riboflavin biosynthesis RibT protein
K05603	38.8184	5.27867	1.55407e-05	formimidoylglutamate deiminase
K11015	38.2866	5.25877	0.484803	cytolethal distending toxin subunit C
K09695	37.3294	5.22224	0.167928	lipooligosaccharide transport system ATP-binding protein
K15496	36.2925	5.1816	0.271631	molybdate/tungstate transport system permease protein
K13584	36.1253	5.17494	0.39769	two-component system, cell cycle response regulator CtrA
K00023	35.5961	5.15365	0.00172183	acetoacetyl-CoA reductase
K06138	35.1815	5.13675	7.36322e-06	pyrroloquinoline quinone biosynthesis protein D
K15495	34.5643	5.11121	0.428945	molybdate/tungstate transport system substrate-binding protein
K02595	34.5643	5.11121	0.375304	nitrogenase-stabilizing/protective protein
K16171	33.3499	5.05961	6.5186e-06	fumarylacetoacetate (FAA) hydrolase
K06900	32.7469	5.03329	0.00122979	nucleoid-associated protein
K15054	32.4118	5.01845	3.86196e-06	(S)-mandelate dehydrogenase
K05869	32.26	5.01167	0.0701013	calcium/calmodulin-dependent protein kinase IV
K08152	31.9578	4.9981	0.346964	MFS transporter, DHA1 family, multidrug resistance protein B
K17266	31.3049	4.96831	0.00188403	major vault protein
K17739	31.1079	4.95921	0.374019	tetrahydroxynaphthalene reductase
K13531	30.6931	4.93984	0.14119	methylated-DNA-[protein]-cysteine S-methyltransferase
K00392	30.523	4.93182	1.10212e-07	sulfite reductase (ferredoxin)
K01721	29.6265	4.88882	0.0116209	nitrile hydratase
K00253	29.3797	4.87675	0.14188	isovaleryl-CoA dehydrogenase
K17850	29.3088	4.87326	9.86268e-08	LysR family transcriptional regulator, regulator of gene expression of beta-lactamase
K12453	29.034	4.85967	0.419709	CDP-paratose synthetase
K10240	28.8783	4.85192	0.0621386	cellobiose transport system substrate-binding protein
K09860	28.8714	4.85157	0.000301035	hypothetical protein
K09701	28.5948	4.83768	1.61934e-09	hypothetical protein
K00311	28.0835	4.81165	0.0326861	electron-transferring-flavoprotein dehydrogenase
K06954	27.5555	4.78427	9.02031e-10	uncharacterized protein
K13818	27.4659	4.77957	1.57325e-63	molybdopterin-guanine dinucleotide biosynthesis protein
K09987	27.4284	4.7776	0.442989	hypothetical protein
K08088	27.2387	4.76759	3.34597e-07	fimbrial protein FimY
K11898	27.2325	4.76726	9.06216e-05	type VI secretion system protein ImpE
K12994	24.8034	4.63247	7.18341e-08	alpha-1,3-rhamnosyltransferase
K15783	24.195	4.59664	0.287362	ectoine hydrolase
K12202	24.195	4.59664	0.446519	defect in organelle trafficking protein DotA
K14519	23.8614	4.57661	1.46611e-11	NADP-dependent aldehyde dehydrogenase
K12080	23.7012	4.56689	0.265176	type IV secretion system protein PtlC
K10020	23.3309	4.54417	0.00624269	octopine/nopaline transport system permease protein
K15576	22.7162	4.50565	2.55237e-09	nitrate/nitrite transport system substrate-binding protein
K06137	22.3917	4.48489	4.12853e-08	pyrroloquinoline-quinone synthase
K10018	22.0083	4.45997	0.000243968	octopine/nopaline transport system substrate-binding protein
K16516	21.9049	4.45318	3.32366e-14	LysR family transcriptional regulator, regulator for genes of the gallate degradation pathway
K16842	21.3944	4.41916	1.85381e-06	allantoinase
K00433	21.2372	4.40852	1.21264e-08	chloride peroxidase
K03863	21.1812	4.40471	7.61279e-07	vanillate monooxygenase
K02463	20.9205	4.38685	4.54977e-05	general secretion pathway protein N
K05784	20.9159	4.38653	1.77298e-08	benzoate/toluate 1,2-dioxygenase electron transfer component
K10241	20.8161	4.37963	0.307421	cellobiose transport system permease protein
K02593	20.7386	4.37424	0.276806	nitrogen fixation protein NifT
K15577	20.3146	4.34444	8.9722e-10	nitrate/nitrite transport system permease protein
K15373	20.1591	4.33336	2.08944e-11	sulfoacetaldehyde reductase
K09945	20.0616	4.32636	5.34765e-08	hypothetical protein
K15975	19.956	4.31875	0.107906	glyoxalase family protein
K11890	19.4871	4.28445	0.000311749	type VI secretion system protein ImpM
K00405	19.3083	4.27115	0.216316	cytochrome c oxidase cbb3-type subunit II
K12255	18.69	4.22419	3.27127e-07	guanidinobutyrase
K09880	18.6411	4.22042	5.64713e-09	enolase-phosphatase E1
K09938	18.5637	4.21441	0.0513484	hypothetical protein
K16514	18.485	4.20828	6.39783e-10	4-oxalomesaconate tautomerase
K11897	18.1902	4.18509	2.28766e-06	type VI secretion system protein ImpF
K05358	18.0865	4.17684	9.61816e-10	quinate dehydrogenase (quinone)
K07110	17.9566	4.16644	0.00885552	acyl-CoA thioester hydrolase
K10943	17.8526	4.15806	0.000380002	two-component system, response regulator FlrC
K17330	17.7759	4.15185	0.452193	N,N'-diacetylchitobiose transport system permease protein
K00039	17.7094	4.14644	3.0365e-09	ribitol 2-dehydrogenase
K05783	17.664	4.14274	5.12955e-08	dihydroxycyclohexadiene carboxylate dehydrogenase
K10019	17.6499	4.14158	0.0155295	octopine/nopaline transport system permease protein
K17290	17.548	4.13324	0.0574001	oxidoreductase
K16840	17.5245	4.1313	1.16355e-07	2-oxo-4-hydroxy-4-carboxy-5-ureidoimidazoline decarboxylase
K10941	17.4214	4.12279	3.80901e-05	sigma-54 specific transcriptional regulator, flagellar regulatory protein A
K07395	17.3921	4.12036	2.55551e-07	putative proteasome-type protease
K12282	17.2821	4.11121	0.433987	MSHA biogenesis protein MshL
K07396	17.1421	4.09947	6.16514e-29	putative protein-disulfide isomerase
K08964	16.9319	4.08167	1.11698e-06	methylthioribulose-1-phosphate dehydratase
K00839	16.9222	4.08085	1.90896e-09	aminotransferase
K00712	16.9189	4.08056	2.39556e-09	poly(glycerol-phosphate) alpha-glucosyltransferase
K04099	16.8765	4.07694	5.48465e-11	gallate dioxygenase
K06122	16.8461	4.07434	4.68183e-09	glycerol dehydratase small subunit
K00457	16.8109	4.07132	1.55897e-05	4-hydroxyphenylpyruvate dioxygenase
K17228	16.5909	4.05232	0.070458	FMNH2-dependent dimethyl sulfone monooxygenase
K07241	16.5095	4.04522	2.64333e-08	high-affinity nickel-transport protein
K07182	16.5092	4.0452	0.000870887	CBS domain-containing protein
K09984	16.4689	4.04167	0.0166614	hypothetical protein
K01032	16.3911	4.03484	8.05004e-07	3-oxoadipate CoA-transferase, beta subunit
K16839	16.366	4.03263	1.24032e-07	FAD-dependent urate hydroxylase
K13921	16.3641	4.03247	3.91383e-16	1-propanol dehydrogenase
K06169	16.216	4.01934	1.06072e-05	tRNA-(ms[2]io[6]A)-hydroxylase
K00481	16.2032	4.01821	1.09004e-07	p-hydroxybenzoate 3-monooxygenase
K14091	16.1842	4.01652	2.80856e-29	ech hydrogenase subunit F
K00449	16.1404	4.01261	2.33347e-06	protocatechuate 3,4-dioxygenase, beta subunit
K13633	16.0557	4.00501	3.88996e-08	AraC family transcriptional regulator, transcriptional activator FtrA
K02670	16.04	4.0036	0.00561715	twitching motility protein PilU
K08082	15.9477	3.99528	0.00188033	two-component system, LytT family, sensor histidine kinase AlgZ
K10021	15.8176	3.98346	9.55913e-05	octopine/nopaline transport system ATP-binding protein
K13936	15.8082	3.9826	6.11748e-08	malonate transporter
K15201	15.6074	3.96416	0.0677668	general transcription factor 3C polypeptide 3 (transcription factor C subunit 4)
K00448	15.569	3.9606	0.000143588	protocatechuate 3,4-dioxygenase, alpha subunit
K14268	15.5539	3.95921	0.324285	5-aminovalerate aminotransferase
K00543	15.5539	3.95921	0.371844	acetylserotonin N-methyltransferase
K10953	15.5539	3.95921	0.444867	RTX toxin RtxA
K01930	15.4809	3.95242	1.42818e-05	folylpolyglutamate synthase
K00205	15.4748	3.95185	8.66526e-11	4Fe-4S ferredoxin
K13522	15.463	3.95075	0.0113892	bifunctional NMN adenylyltransferase/nudix hydrolase
K06892	15.3746	3.94248	9.69803e-07	ATP-dependent Clp protease adaptor protein ClpS
K01234	15.2842	3.93397	1.32397e-05	neopullulanase
K08167	15.1833	3.92442	1.6169e-11	MFS transporter, DHA2 family, methyl viologen resistance protein SmvA
K08139	14.9255	3.89971	6.49385e-09	MFS transporter, SP family, sugar:H+ symporter
K10195	14.9021	3.89745	1.11213e-10	oligogalacturonide transport system ATP-binding protein
K11081	14.8241	3.88987	7.06633e-07	2-aminoethylphosphonate transport system substrate-binding protein
K05550	14.8028	3.8878	3.97223e-07	benzoate/toluate 1,2-dioxygenase subunit beta
K07128	14.6925	3.87701	0.0201544	5-hydroxyisourate hydrolase
K12979	14.2874	3.83667	5.67859e-07	beta-hydroxylase
K16077	14.2454	3.83243	1.41215e-08	sucrose porin
K00713	14.098	3.81742	6.48106e-07	UDP-glucose:(glucosyl)LPS alpha-1,2-glucosyltransferase
K01969	14.0726	3.81482	0.0456385	3-methylcrotonyl-CoA carboxylase beta subunit
K03381	13.8646	3.79333	1.56192e-06	catechol 1,2-dioxygenase
K11811	13.8257	3.78928	3.17591e-06	arsenical resistance protein ArsH
K14257	13.8257	3.78928	0.374019	FADH2 O2-dependent halogenase II
K00811	13.8257	3.78928	0.238991	aspartate aminotransferase, chloroplastic
K03288	13.7794	3.78444	1.57171e-08	MFS transporter, MHS family, citrate/tricarballylate:H+ symporter
K06876	13.7645	3.78288	0.00491664	deoxyribodipyrimidine photolyase-related protein
K12991	13.6239	3.76807	0.192699	rhamnosyltransferase
K07169	13.5212	3.75715	5.07084e-06	FHA domain-containing protein
K13923	13.473	3.752	4.36731e-13	phosphate propanoyltransferase
K09958	13.4402	3.74848	4.31829e-08	hypothetical protein
K00007	13.4335	3.74776	4.6295e-08	D-arabinitol 4-dehydrogenase
K07696	13.367	3.74061	4.21586e-10	two-component system, NarL family, response regulator NreC
K08195	13.3391	3.73759	6.94481e-09	MFS transporter, AAHS family, 4-hydroxybenzoate transporter
K01576	13.239	3.72672	9.96387e-07	benzoylformate decarboxylase
K12658	13.222	3.72487	8.51882e-07	4-hydroxyproline epimerase
K00154	13.1848	3.7208	0.55913	coniferyl-aldehyde dehydrogenase
K10023	13.0219	3.70287	0.255445	arginine/ornithine transport system permease protein
K05549	13.0035	3.70082	1.35568e-06	benzoate/toluate 1,2-dioxygenase subunit alpha
K10942	12.9616	3.69618	0.000252878	two-component system, sensor histidine kinase FlrB
K12239	12.9616	3.69617	0.0122459	dihydroaeruginoic acid synthetase
K07649	12.9127	3.69072	2.86124e-13	two-component system, OmpR family, sensor histidine kinase TctE
K17094	12.7622	3.67381	0.463902	annexin A6
K17737	12.6113	3.65665	1.397e-06	LysR family transcriptional regulator, carnitine catabolism transcriptional activator
K14333	12.4912	3.64284	4.74858e-08	2,3-dihydroxybenzoate decarboxylase
K13745	12.4257	3.63526	6.16516e-08	L-2,4-diaminobutyrate decarboxylase
K02465	12.3517	3.62663	8.08984e-06	general secretion pathway protein S
K03862	12.3085	3.62159	1.18457e-05	vanillate monooxygenase
K16921	12.2546	3.61525	0.0832183	acetoin utilization transport system ATP-binding protein
K00413	12.2392	3.61343	0.0114553	ubiquinol-cytochrome c reductase cytochrome c1 subunit
K01856	12.2033	3.6092	2.84006e-06	muconate cycloisomerase
K00055	12.1703	3.60529	3.21747e-22	aryl-alcohol dehydrogenase
K08178	12.1537	3.60332	3.2433e-06	MFS transporter, SHS family, lactate transporter
K06120	12.1063	3.59769	1.49302e-09	glycerol dehydratase large subunit
K03279	12.0083	3.58596	5.07055e-11	UDP-glucose:(galactosyl)LPS alpha-1,2-glucosyltransferase
K11083	11.8544	3.56735	5.41307e-07	2-aminoethylphosphonate transport system permease protein
K04782	11.8506	3.56689	0.0139139	isochorismate pyruvate lyase
K06121	11.7792	3.55816	8.32634e-05	glycerol dehydratase medium subunit
K07774	11.6987	3.54828	0.000449236	two-component system, OmpR family, response regulator TctD
K06990	11.6171	3.53817	3.87691e-12	aspartate dehydrogenase
K00151	11.5156	3.52551	4.3888e-09	5-carboxymethyl-2-hydroxymuconic-semialdehyde dehydrogenase
K03283	11.4506	3.51735	0.00867587	heat shock 70kDa protein 1/8
K13409	11.4208	3.51359	2.97103e-07	ATP-binding cassette, subfamily B, bacterial RaxB
K08170	11.1841	3.48337	2.00775e-08	MFS transporter, DHA2 family, multidrug resistance protein
K08476	11.1783	3.48262	2.01168e-10	two-component system, NtrC family, phosphoglycerate transport system response regulator PgtA
K07401	11.1295	3.47632	0.000369721	selenoprotein W-related protein
K05655	11.0844	3.47046	0.00341183	ATP-binding cassette, subfamily B (MDR/TAP), member 8
K16701	11.0606	3.46735	0.000459214	amylovoran biosynthesis glycosyltransferase AmsD
K05579	10.9939	3.45864	0.00014249	NAD(P)H-quinone oxidoreductase subunit H
K07117	10.9792	3.45671	0.0154033	acyl-homoserine-lactone acylase
K01436	10.9542	3.45341	8.30036e-57	amidohydrolase
K02609	10.9294	3.45014	7.12832e-05	ring-1,2-phenylacetyl-CoA epoxidase subunit PaaA
K07807	10.8878	3.44463	0.00289552	hypothetical protein NreA
K07222	10.8853	3.44431	1.58923e-11	putative flavoprotein involved in K+ transport
K02778	10.838	3.43802	0.000233736	PTS system, glucose-specific IIB component
K01884	10.8201	3.43565	0.0634692	cysteinyl-tRNA synthetase, unknown class
K07345	10.8165	3.43517	2.43263e-10	major type 1 subunit fimbrin (pilin)
K05662	10.7681	3.42869	0.0373575	ATP-binding cassette, subfamily B (MDR/TAP), member 7
K01364	10.7313	3.42376	0.000186816	streptopain
K10218	10.7134	3.42135	7.18649e-12	4-hydroxy-4-methyl-2-oxoglutarate aldolase
K16299	10.7038	3.42005	0.0549235	ATP-binding cassette, subfamily C, bacterial EexD
K08967	10.5682	3.40165	9.33945e-06	1,2-dihydroxy-3-keto-5-methylthiopentene dioxygenase
K13727	10.4731	3.38862	3.94757e-07	phenolic acid decarboxylase
K01965	10.3967	3.37806	1.35547e-10	propionyl-CoA carboxylase alpha chain
K15357	10.3693	3.37424	0.533587	N-formylmaleamate deformylase
K01564	10.3693	3.37424	0.153401	haloalkane dehalogenase
K14264	10.3693	3.37424	0.441795	kynurenine aminotransferase
K16696	10.3693	3.37424	0.457535	exopolysaccharide (amylovoran) exporter
K06655	10.3693	3.37424	0.455741	negative regulator of the PHO system
K11061	10.3693	3.37424	0.456327	probable enterotoxin C
K17829	10.3693	3.37424	0.385269	crotonyl-CoA reductase
K11895	10.2861	3.36263	6.14578e-18	type VI secretion system protein ImpH
K01252	10.2233	3.35378	7.28049e-09	bifunctional isochorismate lyase / aryl carrier protein
K08475	10.1432	3.34243	7.60195e-10	two-component system, NtrC family, phosphoglycerate transport system sensor histidine kinase PgtB
K01458	10.1389	3.34182	0.0027289	N-formylglutamate deformylase
K02812	10.1173	3.33875	1.37338e-05	PTS system, sorbose-specific IIA component
K15894	10.0927	3.33524	0.0172397	UDP-N-acetylglucosamine 4,6-dehydratase
K12508	10.0719	3.33227	0.00106369	feruloyl-CoA synthase
K02624	10.0649	3.33127	8.19066e-12	IclR family transcriptional regulator, pca regulon regulatory protein
K11907	10.0325	3.32661	4.76674e-17	type VI secretion system protein VasG
K11963	9.99565	3.3213	1.26099e-21	urea transport system ATP-binding protein
K07349	9.92892	3.31164	6.49385e-09	minor fimbrial subunit
K11896	9.82984	3.29717	2.24339e-19	type VI secretion system protein ImpG
K16348	9.71668	3.28046	0.000409045	entericidin B
K02336	9.68382	3.27558	1.34527e-10	DNA polymerase II
K11905	9.66113	3.27219	3.09709e-10	type VI secretion system protein
K07506	9.64478	3.26975	7.57482e-08	AraC family transcriptional regulator
K03280	9.63446	3.2682	0.00263279	UDP-N-acetylglucosamine:(glucosyl)LPS alpha-1,2-N-acetylglucosaminyltransferase
K02352	9.53919	3.25387	2.49916e-05	drp35
K03774	9.52423	3.2516	1.9125e-08	FKBP-type peptidyl-prolyl cis-trans isomerase SlpA
K12537	9.50518	3.24871	0.00131625	protease secretion protein HasE
K11082	9.41522	3.235	1.21147e-05	2-aminoethylphosphonate transport system permease protein
K01184	9.41039	3.23425	4.34645e-07	polygalacturonase
K00591	9.38174	3.22986	0.0271455	hexaprenyldihydroxybenzoate methyltransferase
K01055	9.37017	3.22808	3.64327e-06	3-oxoadipate enol-lactonase
K11084	9.35701	3.22605	9.48619e-10	2-aminoethylphosphonate transport system ATP-binding protein
K08344	9.32714	3.22143	5.43777e-06	suppressor for copper-sensitivity B
K00455	9.31708	3.21988	1.06916e-07	3,4-dihydroxyphenylacetate 2,3-dioxygenase
K11893	9.31615	3.21973	8.38332e-19	type VI secretion system protein ImpJ
K11960	9.26705	3.21211	6.46516e-23	urea transport system permease protein
K11906	9.2653	3.21184	6.66567e-10	type VI secretion system protein VasD
K07225	9.24734	3.20904	1.89255e-06	putative hemin transport protein
K11959	9.24707	3.209	1.50608e-15	urea transport system substrate-binding protein
K02508	9.21874	3.20457	4.25856e-07	AraC family transcriptional regulator, 4-hydroxyphenylacetate 3-monooxygenase operon regulatory protein
K01758	9.21623	3.20418	8.46539e-14	cystathionine gamma-lyase
K08478	9.18943	3.19997	5.05662e-06	phosphoglycerate transport regulatory protein PgtC
K17209	9.17937	3.1984	0.00527211	inositol transport system permease protein
K06136	9.16771	3.19656	1.64924e-06	pyrroloquinoline quinone biosynthesis protein B
K07168	9.13118	3.1908	2.95628e-12	CBS domain-containing membrane protein
K07348	9.12741	3.19021	1.22731e-07	minor fimbrial subunit
K13998	9.09587	3.18521	0.179091	dihydrofolate reductase / thymidylate synthase
K05346	9.08904	3.18413	2.12323e-17	deoxyribonucleoside regulator
K11892	9.05053	3.178	9.77811e-18	type VI secretion system protein ImpK
K07350	9.02768	3.17436	5.35176e-09	minor fimbrial subunit
K11903	8.97489	3.16589	4.57547e-15	type VI secretion system secreted protein Hcp
K11891	8.93629	3.15968	4.94908e-19	type VI secretion system protein ImpL
K12733	8.92911	3.15852	0.0536535	peptidyl-prolyl cis-trans isomerase-like 1
K13000	8.88796	3.15185	0.261093	mannosyltransferase
K05921	8.87157	3.14919	7.87668e-07	5-oxopent-3-ene-1,2,5-tricarboxylate decarboxylase / 2-hydroxyhepta-2,4-diene-1,7-dioate isomerase
K11925	8.8134	3.1397	2.48822e-09	SgrR family transcriptional regulator
K00886	8.80469	3.13827	1.75422e-11	polyphosphate glucokinase
K01826	8.78239	3.13461	3.69394e-06	5-carboxymethyl-2-hydroxymuconate isomerase
K00801	8.7656	3.13185	1.28906e-10	farnesyl-diphosphate farnesyltransferase
K00406	8.76278	3.13139	0.036002	cytochrome c oxidase cbb3-type subunit III
K16321	8.70327	3.12156	2.08192e-06	high-affinity gluconate transporter
K10794	8.67645	3.1171	2.23218e-17	D-proline reductase (dithiol) PrdB
K11962	8.53245	3.09296	3.80675e-10	urea transport system ATP-binding protein
K02511	8.53062	3.09265	4.08705e-07	MFS transporter, ACS family, 4-hydroxyphenylacetate permease
K06860	8.52221	3.09123	0.0183026	uncharacterized protein
K11909	8.50197	3.0878	1.30054e-10	type VI secretion system protein VasI
K08866	8.49471	3.08656	0.0138462	serine/threonine-protein kinase TTK/MPS1
K11900	8.48364	3.08468	3.46537e-15	type VI secretion system protein ImpC
K07351	8.48318	3.0846	5.82452e-08	fimbrial protein
K01592	8.44718	3.07847	0.145173	tyrosine decarboxylase
K01502	8.43135	3.07576	5.28085e-05	aliphatic nitrilase
K11902	8.41848	3.07356	1.27631e-13	type VI secretion system protein ImpA
K17208	8.3897	3.06862	1.7899e-05	inositol transport system substrate-binding protein
K13408	8.34119	3.06025	3.62427e-06	membrane fusion protein RaxA
K13637	8.30094	3.05327	2.98551e-08	GntR family transcriptional regulator, uxuAB operon transcriptional repressor
K11961	8.29465	3.05218	2.79655e-13	urea transport system permease protein
K02074	8.27945	3.04953	2.29325e-20	zinc/manganese transport system ATP-binding protein
K08164	8.18628	3.03321	0.00518009	MFS transporter, DHA1 family, chloramphenicol resistance protein
K11911	8.17686	3.03155	2.21826e-07	type VI secretion system protein VasL
K08993	8.1737	3.03099	5.42458e-06	putative membrane protein
K11910	8.15461	3.02762	2.54813e-11	type VI secretion system protein VasJ
K04103	8.14427	3.02579	0.000206154	indolepyruvate decarboxylase
K00992	8.08998	3.01614	0.000116393	2-C-methyl-D-erythritol 4-phosphate cytidylyltransferase
K03489	8.08382	3.01504	3.20185e-09	GntR family transcriptional regulator, transcriptional regulator of bglA
K12256	8.065	3.01167	0.0806054	putrescine aminotransferase
K13819	8.02203	3.00397	1.96747e-11	NifU-like protein
K00166	8.01263	3.00228	0.000263123	2-oxoisovalerate dehydrogenase E1 component, alpha subunit
K05910	7.99019	2.99823	0.0438209	NADH peroxidase
K03464	7.97637	2.99573	0.0479536	muconolactone D-isomerase
K11894	7.94829	2.99064	7.05847e-07	type VI secretion system protein ImpI
K11533	7.94261	2.98961	3.08907e-22	fatty acid synthase, bacteria type
K01027	7.91836	2.9852	0.00362709	3-oxoacid CoA-transferase
K01908	7.90554	2.98286	0.000113515	propionyl-CoA synthetase
K07716	7.84703	2.97215	0.00869511	two-component system, cell cycle sensor histidine kinase PleC
K06995	7.79589	2.96271	1.53883e-10	putative drug exporter of the RND superfamily
K02063	7.73992	2.95232	9.98597e-12	thiamine transport system permease protein
K07505	7.7198	2.94856	2.72928e-17	hypothetical protein
K07346	7.68454	2.94196	1.50016e-07	fimbrial chaperone protein
K09932	7.68413	2.94188	7.53568e-05	hypothetical protein
K02813	7.62948	2.93158	1.34689e-06	PTS system, sorbose-specific IIB component
K07233	7.6123	2.92833	1.13782e-08	copper resistance protein B
K08969	7.58308	2.92278	2.22525e-29	aminotransferase
K13207	7.5413	2.91481	0.396904	CUG-BP- and ETR3-like factor
K01777	7.53687	2.91397	2.14545e-16	proline racemase
K02667	7.52654	2.91199	0.01439	two-component system, NtrC family, response regulator PilR
K00484	7.51416	2.90961	4.30251e-06	flavin reductase (NADH)
K13640	7.41845	2.89112	8.19764e-16	MerR family transcriptional regulator, heat shock protein HspR
K07358	7.40867	2.88921	1.44067e-06	type 1 fimbriae regulatory protein FimE
K00480	7.3797	2.88356	7.84409e-05	salicylate hydroxylase
K10793	7.34102	2.87598	2.35725e-16	D-proline reductase (dithiol) PrdA
K01575	7.34	2.87578	1.76476e-19	acetolactate decarboxylase
K13571	7.31484	2.87083	1.03107e-19	proteasome accessory factor A
K16147	7.30862	2.8696	9.884e-19	starch synthase (maltosyl-transferring)
K03225	7.29585	2.86708	0.00163315	type III secretion protein SctQ
K00372	7.27254	2.86246	2.74742e-12	assimilatory nitrate reductase catalytic subunit
K03226	7.26026	2.86002	9.00137e-06	type III secretion protein SctR
K13795	7.21488	2.85098	0.000223694	citrate/tricarballylate utilization protein
K17497	7.21342	2.85068	0.130311	phosphomannomutase
K15269	7.19503	2.847	0.000225694	probable blue pigment (indigoidine) exporter
K16515	7.17284	2.84254	9.73542e-07	4-oxalomesaconate hydratase
K14136	7.16514	2.841	1.32033e-06	decaprenyl-phosphate phosphoribosyltransferase
K11921	7.15819	2.83959	8.64282e-16	LysR family transcriptional regulator, cyn operon transcriptional activator
K05874	7.13518	2.83495	1.72011e-07	methyl-accepting chemotaxis protein I, serine sensor receptor
K09139	7.10313	2.82845	4.37762e-05	hypothetical protein
K08838	7.09478	2.82676	0.140867	serine/threonine-protein kinase 24/25/MST4
K16702	7.06997	2.8217	0.298952	amylovoran biosynthesis glycosyltransferase AmsE
K13273	7.06479	2.82065	0.00542068	phosphomevalonate kinase
K11329	7.06285	2.82025	0.0097268	two-component system, OmpR family, response regulator RpaB
K13746	7.03003	2.81353	0.000329962	carboxynorspermidine synthase
K03481	7.00729	2.80886	2.23245e-21	RpiR family transcriptional regulator, glv operon transcriptional regulator
K13794	6.96369	2.79985	0.000973509	LysR family transcriptional regulator, regulatory protein for tcuABC
K17210	6.95957	2.799	1.16206e-05	inositol transport system ATP-binding protein
K00483	6.95721	2.79851	6.78625e-12	4-hydroxyphenylacetate 3-monooxygenase
K07357	6.95011	2.79704	3.33358e-06	type 1 fimbriae regulatory protein FimB
K11263	6.94712	2.79642	3.89226e-16	acetyl-/propionyl-CoA carboxylase, biotin carboxylase, biotin carboxyl carrier protein
K04785	6.9403	2.795	0.00827759	yersiniabactin synthetase, thiazolinyl reductase component
K13829	6.91052	2.7888	2.66023e-13	shikimate kinase / 3-dehydroquinate synthase
K05798	6.90687	2.78803	3.79355e-07	LysR family transcriptional regulator, transcriptional activator for leuABCD operon
K13979	6.86432	2.77912	2.13114e-09	uncharacterized zinc-type alcohol dehydrogenase-like protein
K03837	6.85621	2.77741	1.03289e-10	serine transporter
K06152	6.83174	2.77225	2.17775e-09	gluconate 2-dehydrogenase gamma chain
K05794	6.82843	2.77155	1.17296e-14	tellurite resistance protein TerC
K03727	6.79183	2.7638	6.51528e-18	ATP-dependent RNA helicase HelY
K02506	6.79045	2.76351	4.69581e-08	leader peptidase HopD
K08194	6.7676	2.75865	3.69062e-17	MFS transporter, ACS family, D-galactonate transporter
K04073	6.76754	2.75863	3.74635e-06	acetaldehyde dehydrogenase
K00862	6.68986	2.74198	0.262026	erythritol kinase
K07093	6.68932	2.74186	4.58721e-16	lipopolysaccharide export system permease protein
K09009	6.6877	2.74151	2.19304e-15	hypothetical protein
K08318	6.68339	2.74058	0.0007934	putative dehydrogenase
K16323	6.66559	2.73673	1.7904e-06	purine nucleoside transport protein
K03228	6.66103	2.73575	0.00228719	type III secretion protein SctT
K00086	6.64036	2.73126	4.25484e-06	1,3-propanediol dehydrogenase
K15108	6.63634	2.73039	0.105933	solute carrier family 25 (mitochondrial thiamine pyrophosphate transporter), member 19
K02062	6.62342	2.72758	7.26107e-12	thiamine transport system ATP-binding protein
K03366	6.61777	2.72634	1.8948e-11	(R,R)-butanediol dehydrogenase / diacetyl reductase
K02668	6.60464	2.72348	0.0479538	two-component system, NtrC family, sensor histidine kinase PilS
K06906	6.59867	2.72218	2.23895e-17	MFS transporter, UMF1 family
K03417	6.58543	2.71928	4.0933e-06	methylisocitrate lyase
K01801	6.55607	2.71283	0.0426912	maleylpyruvate isomerase
K11901	6.49828	2.70006	5.59535e-07	type VI secretion system protein ImpB
K13570	6.46584	2.69284	9.89847e-07	prokaryotic ubiquitin-like protein Pup
K05373	6.37938	2.67342	0.0366059	MFS transporter, putative signal transducer
K16793	6.36121	2.6693	0.281031	methanogen homoaconitase small subunit
K05796	6.3513	2.66705	1.18779e-38	electron transport protein HydN
K13527	6.30507	2.65651	1.81421e-17	proteasome-associated ATPase
K14087	6.30464	2.65641	2.69276e-11	ech hydrogenase subunit B
K06988	6.30093	2.65556	6.34956e-10	aspartyl protease family protein
K05555	6.30033	2.65543	2.86318e-05	cyclase
K09799	6.29771	2.65483	0.000268374	hypothetical protein
K13928	6.29686	2.65463	2.4781e-08	LysR family transcriptional regulator, malonate utilization transcriptional regulator
K00252	6.27278	2.6491	0.0650776	glutaryl-CoA dehydrogenase
K01259	6.24706	2.64318	1.2986e-22	proline iminopeptidase
K10125	6.23969	2.64147	0.0715865	two-component system, NtrC family, C4-dicarboxylate transport sensor histidine kinase DctB
K16784	6.22048	2.63703	1.06714e-15	biotin transport system ATP-binding protein
K03791	6.1592	2.62274	4.97062e-17	putative chitinase
K10938	6.15529	2.62183	0.364978	accessory colonization factor AcfC
K03197	6.1406	2.61838	0.000301005	type IV secretion system protein VirB2
K09607	6.12108	2.61379	1.76559e-06	immune inhibitor A
K13830	6.06983	2.60166	0.0520655	pentafunctional AROM polypeptide
K15578	6.06496	2.6005	0.000213138	nitrate/nitrite transport system ATP-binding protein
K07344	6.03924	2.59437	1.66188e-11	type IV secretion system protein TrbL
K16959	6.01487	2.58853	3.88943e-30	L-cystine transport system permease protein
K11904	6.00916	2.58716	7.42014e-06	type VI secretion system secreted protein VgrG
K07769	6.00875	2.58706	0.023553	two-component system, OmpR family, sensor histidine kinase NblS
K01720	5.99318	2.58332	0.000690275	2-methylcitrate dehydratase
K12985	5.98828	2.58214	0.271983	(galactosyl)LPS 1,2-glucosyltransferase
K10755	5.92531	2.56689	0.400079	replication factor C subunit 2/4
K10005	5.90435	2.56178	7.99382e-15	glutamate transport system substrate-binding protein
K09510	5.89164	2.55867	0.206091	DnaJ homolog subfamily B member 4
K12983	5.8621	2.55142	0.0227095	UDP-glucose:(glucosyl)LPS beta-1,3-glucosyltransferase
K07768	5.85792	2.55039	9.57605e-17	two-component system, OmpR family, sensor histidine kinase SenX3
K03579	5.83774	2.54541	2.82646e-13	ATP-dependent helicase HrpB
K09487	5.76072	2.52625	0.227996	heat shock protein 90kDa beta
K10908	5.71951	2.51589	0.161295	DNA-directed RNA polymerase, mitochondrial
K05372	5.7137	2.51442	0.0439966	AraC family transcriptional regulator
K10006	5.70789	2.51296	7.35701e-21	glutamate transport system permease protein
K10037	5.66672	2.50251	6.25811e-25	glutamine transport system permease protein
K02214	5.65597	2.49978	0.467075	cell division control protein 7
K17203	5.65492	2.49951	2.78022e-12	erythritol transport system permease protein
K07018	5.64947	2.49812	0.351557	putative glutamine amidotransferase
K00356	5.63463	2.49432	0.0268256	NADH dehydrogenase
K07442	5.62977	2.49308	7.66036e-21	tRNA (adenine57-N1/adenine58-N1)-methyltransferase
K01968	5.61224	2.48858	0.0142337	3-methylcrotonyl-CoA carboxylase alpha subunit
K12059	5.58402	2.4813	0.00179475	conjugal transfer pilus assembly protein TrbC
K03222	5.57721	2.47954	0.217083	type III secretion protein SctJ
K15371	5.5574	2.47441	0.784017	glutamate dehydrogenase
K10007	5.54874	2.47216	1.45355e-24	glutamate transport system permease protein
K00385	5.54456	2.47107	1.5919e-16	anaerobic sulfite reductase subunit C
K08294	5.53153	2.46768	0.217268	mitogen-activated protein kinase kinase
K13767	5.53029	2.46735	6.34109e-05	enoyl-CoA hydratase
K03063	5.53029	2.46735	0.202119	26S proteasome regulatory subunit T3
K05311	5.49303	2.4576	1.52921e-24	central glycolytic genes regulator
K03329	5.47307	2.45235	0.0366059	amino acid exporter
K06197	5.46952	2.45141	0.0013109	cation transport regulator
K16148	5.46694	2.45073	7.35106e-15	starch synthase
K04786	5.46278	2.44964	0.000763911	yersiniabactin nonribosomal peptide/polyketide synthase
K12536	5.45939	2.44874	0.000850766	ATP-binding cassette, subfamily C, bacterial exporter for protease/lipase
K00264	5.45752	2.44825	5.70103e-05	glutamate synthase (NADPH/NADH)
K04371	5.45752	2.44825	0.272659	mitogen-activated protein kinase 1/3
K08818	5.41006	2.43565	0.170804	cell division cycle 2-like
K15721	5.40659	2.43472	0.0493727	pesticin/yersiniabactin receptor
K03549	5.40645	2.43468	1.46893e-19	KUP system potassium uptake protein
K02549	5.39304	2.4311	1.12601e-26	O-succinylbenzoate synthase
K01214	5.38168	2.42806	0.00010429	isoamylase
K13663	5.3702	2.42498	0.00151509	acyltransferase
K12984	5.34582	2.41841	5.85378e-09	(heptosyl)LPS beta-1,4-glucosyltransferase
K06974	5.3391	2.4166	7.69784e-05	23S rRNA (adenine1618-N6)-methyltransferase
K01601	5.32183	2.41192	2.92262e-16	ribulose-bisphosphate carboxylase large chain
K03492	5.31186	2.40922	1.82824e-19	GntR family transcriptional regulator
K05374	5.29453	2.4045	0.136431	yersiniabactin synthetase, thioesterase component
K03293	5.25912	2.39482	5.53282e-22	amino acid transporter, AAT family
K01636	5.24362	2.39056	0.548069	tagatose 1,6-diphosphate aldolase
K06151	5.23684	2.3887	7.08607e-08	gluconate 2-dehydrogenase alpha chain
K03638	5.23224	2.38743	4.3799e-24	molybdenum cofactor biosynthesis protein B
K16950	5.2245	2.38529	2.92989e-15	anaerobic sulfite reductase subunit A
K16651	5.22289	2.38485	4.05667e-15	L-threonine kinase
K03229	5.21808	2.38352	0.0463928	type III secretion protein SctU
K14565	5.18464	2.37424	0.174774	nucleolar protein 58
K16700	5.18464	2.37424	0.368421	amylovoran biosynthesis glycosyltransferase AmsB
K11493	5.18464	2.37424	0.271866	regulator of chromosome condensation
K02709	5.18464	2.37424	0.404252	photosystem II PsbH protein
K17204	5.17375	2.37121	1.30054e-10	erythritol transport system ATP-binding protein
K02205	5.16849	2.36974	0.00610559	arginine/ornithine permease
K02077	5.15455	2.36585	2.54393e-18	zinc/manganese transport system substrate-binding protein
K07503	5.13997	2.36176	5.5731e-09	hypothetical protein
K13935	5.10344	2.35147	1.0363e-06	malonate decarboxylase epsilon subunit
K01457	5.04452	2.33472	0.0001102	allophanate hydrolase
K01455	5.03529	2.33207	7.98999e-12	formamidase
K02064	5.02549	2.32926	1.99055e-06	thiamine transport system substrate-binding protein
K12684	5.02515	2.32917	7.09562e-12	serine protease autotransporter
K01697	5.00523	2.32344	1.51001e-10	cystathionine beta-synthase
K07776	4.98569	2.31779	1.46988e-14	two-component system, OmpR family, response regulator RegX3
K02280	4.94364	2.30557	9.5948e-09	pilus assembly protein CpaC
K10552	4.92102	2.29896	0.0342627	fructose transport system substrate-binding protein
K01494	4.92029	2.29874	4.26913e-23	dCTP deaminase
K10008	4.91324	2.29668	7.48643e-16	glutamate transport system ATP-binding protein
K14980	4.88471	2.28827	0.000231091	two-component system, OmpR family, sensor histidine kinase ChvG
K05830	4.87966	2.28678	0.072372	acetylornithine/LysW-gamma-L-lysine aminotransferase
K03802	4.83146	2.27246	0.0493356	cyanophycin synthetase
K16958	4.81025	2.26611	3.53537e-20	L-cystine transport system permease protein
K03652	4.79666	2.26203	9.19821e-28	DNA-3-methyladenine glycosylase
K01026	4.79019	2.26008	5.6435e-18	propionate CoA-transferase
K07288	4.78582	2.25877	0.126821	uncharacterized membrane protein
K00785	4.78582	2.25877	0.233272	beta-galactosamide-alpha-2,3-sialyltransferase
K06308	4.78582	2.25877	0.15338	spore germination protein
K01663	4.78582	2.25877	0.463411	glutamine amidotransferase / cyclase
K14272	4.78582	2.25877	0.357465	glutamate--glyoxylate aminotransferase
K13486	4.78582	2.25877	0.47688	chemotaxis protein methyltransferase WspC
K01632	4.78119	2.25737	2.48352e-11	fructose-6-phosphate phosphoketolase
K02509	4.77173	2.25451	4.54922e-09	2-oxo-hept-3-ene-1,7-dioate hydratase
K16014	4.7692	2.25375	2.48822e-09	ATP-binding cassette, subfamily C, bacterial CydCD
K14831	4.71331	2.23674	0.149361	protein MAK16
K09949	4.70762	2.235	1.93547e-29	hypothetical protein
K09252	4.68707	2.22869	0.000258525	feruloyl esterase
K13714	4.6829	2.2274	0.0513154	bifunctional autolysin
K11733	4.6607	2.22055	4.0435e-25	lysine-specific permease
K13017	4.60857	2.20432	0.146789	UDP-2-acetamido-2-deoxy-ribo-hexuluronate aminotransferase
K09024	4.52695	2.17854	5.99473e-13	flavin reductase
K06344	4.52618	2.17829	0.0225397	spore coat protein Z
K03857	4.51995	2.17631	0.1326	phosphatidylinositol glycan, class A
K11738	4.51777	2.17561	6.20475e-13	L-asparagine permease
K08730	4.50839	2.17261	0.267189	phosphatidylserine synthase 2
K12835	4.50839	2.17261	0.244348	ATP-dependent RNA helicase DDX42
K17865	4.49141	2.16717	2.27742e-12	3-hydroxybutyryl-CoA dehydratase
K02554	4.486	2.16543	2.86058e-06	2-keto-4-pentenoate hydratase
K02594	4.48116	2.16387	0.00130104	homocitrate synthase NifV
K11102	4.47541	2.16202	5.64437e-19	proton glutamate symport protein
K03828	4.46253	2.15786	4.52173e-20	putative acetyltransferase
K02168	4.45288	2.15474	6.20446e-18	choline/glycine/proline betaine transport protein
K15176	4.44398	2.15185	0.194815	RNA polymerase-associated protein CTR9
K03083	4.44398	2.15185	0.210597	glycogen synthase kinase 3 beta
K05572	4.44398	2.15185	0.20994	NAD(P)H-quinone oxidoreductase subunit 1
K05351	4.42788	2.14662	0.282286	D-xylulose reductase
K17246	4.41701	2.14307	0.327391	putative chitobiose transport system permease protein
K06164	4.38432	2.13235	7.36581e-13	alpha-D-ribose 1-methylphosphonate 5-triphosphate synthase subunit PhnI
K11607	4.3781	2.1303	7.14812e-05	manganese/iron transport system ATP-binding protein
K09774	4.3739	2.12892	3.67372e-24	lipopolysaccharide export system protein LptA
K04091	4.36441	2.12579	1.04883e-11	alkanesulfonate monooxygenase
K14088	4.35783	2.12361	1.56451e-17	ech hydrogenase subunit C
K04092	4.35293	2.12199	2.55237e-09	chorismate mutase
K05809	4.35254	2.12186	5.77869e-05	ribosome-associated inhibitor A
K00231	4.33562	2.11624	2.746e-28	oxygen-dependent protoporphyrinogen oxidase
K00996	4.33443	2.11584	6.48109e-21	undecaprenyl-phosphate galactose phosphotransferase
K01615	4.33302	2.11537	5.86217e-22	glutaconyl-CoA decarboxylase
K09802	4.32149	2.11153	3.07787e-08	hypothetical protein
K16951	4.32128	2.11146	1.09075e-11	anaerobic sulfite reductase subunit B
K14552	4.32054	2.11121	0.196259	NET1-associated nuclear protein 1 (U3 small nucleolar RNA-associated protein 17)
K03095	4.31246	2.10851	2.48822e-09	SprT-like protein
K14660	4.3029	2.10531	0.668461	nodulation protein E
K12066	4.30026	2.10442	0.000427668	conjugal transfer pilus assembly protein TraK
K03278	4.29916	2.10406	0.00171912	UDP-D-galactose:(glucosyl)LPS alpha-1,3-D-galactosyltransferase
K00752	4.29451	2.10249	2.6595e-05	hyaluronan synthase
K03050	4.29074	2.10123	0.0355036	DNA-directed RNA polymerase subunit E"
K08161	4.28966	2.10086	4.88211e-24	MFS transporter, DHA1 family, multidrug resistance protein
K07006	4.28575	2.09955	7.2622e-13	NTE family protein
K07497	4.28296	2.09861	8.76942e-12	putative transposase
K12276	4.276	2.09626	0.00128215	MSHA biogenesis protein MshE
K09553	4.27122	2.09465	0.00171912	stress-induced-phosphoprotein 1
K07186	4.25663	2.08971	3.53111e-06	membrane protein
K02532	4.24651	2.08628	1.45192e-13	MFS transporter, OHS family, lactose permease
K00851	4.24173	2.08465	7.29993e-18	gluconokinase
K09144	4.23522	2.08244	0.00260121	hypothetical protein
K07660	4.23008	2.08068	1.15228e-09	two-component system, OmpR family, response regulator PhoP
K11604	4.22053	2.07742	0.000135192	manganese/iron transport system substrate-binding protein
K10697	4.21764	2.07643	0.0175225	two-component system, OmpR family, response regulator RpaA
K03227	4.1569	2.05551	0.000679422	type III secretion protein SctS
K03289	4.15501	2.05485	1.32488e-06	MFS transporter, NHS family, nucleoside permease
K12430	4.14771	2.05232	0.253501	polyketide synthase 1/15
K00683	4.14771	2.05232	0.267189	glutaminyl-peptide cyclotransferase
K09569	4.14771	2.05232	0.320584	FK506-binding protein 2
K11044	4.14771	2.05232	0.238479	C3 family ADP-ribosyltransferase
K15115	4.14771	2.05232	0.155872	solute carrier family 25 (mitochondrial folate transporter), member 32
K14664	4.14771	2.05232	0.0992539	IAA-amino acid hydrolase
K01459	4.14771	2.05232	0.490754	N-formylglutamate deformylase
K07245	4.14646	2.05188	1.91445e-12	putative copper resistance protein D
K11605	4.12843	2.04559	0.000195826	manganese/iron transport system permease protein
K05787	4.11375	2.04046	8.87967e-07	DNA-binding protein HU-alpha
K09963	4.0979	2.03488	2.68787e-20	hypothetical protein
K02841	4.08601	2.03069	7.222e-23	heptosyltransferase I
K01029	4.08587	2.03064	3.07606e-14	3-oxoacid CoA-transferase subunit B
K07790	4.08139	2.02906	0.295766	putative membrane protein PagO
K16925	4.07979	2.02849	1.17672e-11	energy-coupling factor transport system substrate-specific component
K15900	4.07365	2.02632	0.110475	tRNA threonylcarbamoyladenosine biosynthesis protein
K09667	4.06851	2.0245	0.469228	polypeptide N-acetylglucosaminyltransferase
K12541	4.06748	2.02414	1.02852e-06	ATP-binding cassette, subfamily C, bacterial LapB
K08296	4.06602	2.02362	1.19691e-17	phosphohistidine phosphatase
K03535	4.05231	2.01875	1.27532e-13	MFS transporter, ACS family, glucarate transporter
K01434	4.03981	2.01429	0.0524723	penicillin amidase
K07267	4.03601	2.01293	9.2249e-07	porin
K03493	4.02774	2.00997	0.0407852	transcriptional antiterminator
K02815	4.01853	2.00667	0.089616	PTS system, sorbose-specific IID component
K01635	4.01829	2.00658	1.79126e-10	tagatose 1,6-diphosphate aldolase
K10780	4.01392	2.00501	0.123443	enoyl-[acyl-carrier protein] reductase III
K02043	4.0074	2.00267	1.12996e-12	GntR family transcriptional regulator, phosphonate transport system regulatory protein
K11076	4.00599	2.00216	6.37633e-12	putrescine transport system ATP-binding protein
K06605	4.00009	2.00003	1.3632e-10	myo-inositol catabolism protein IolH
K03286	3.99948	1.99981	1.34381e-26	OmpA-OmpF porin, OOP family
K06994	3.99872	1.99954	0.0280446	putative drug exporter of the RND superfamily
K15629	3.98819	1.99573	0.456506	fatty-acid peroxygenase
K07213	3.98249	1.99367	1.68401e-06	copper chaperone
K03855	3.97066	1.98938	7.24902e-20	ferredoxin like protein
K11074	3.96823	1.9885	1.05369e-11	putrescine transport system permease protein
K02688	3.96305	1.98661	4.33718e-08	transcriptional regulator, propionate catabolism operon regulatory protein
K11606	3.95845	1.98494	0.000971122	manganese/iron transport system permease protein
K07000	3.95159	1.98243	2.49722e-20	phospholipase/carboxylesterase
K02446	3.92496	1.97268	1.21202e-25	fructose-1,6-bisphosphatase II
K14768	3.91294	1.96825	0.0869171	U3 small nucleolar RNA-associated protein 7
K16169	3.89809	1.96277	1.9446e-10	xanthine permease
K00823	3.8973	1.96247	1.59424e-15	4-aminobutyrate aminotransferase
K03078	3.89131	1.96026	2.09546e-17	3-dehydro-L-gulonate-6-phosphate decarboxylase
K03355	3.88848	1.95921	0.248692	anaphase-promoting complex subunit 8
K00719	3.88848	1.95921	0.466319	galactosylgalactosylglucosylceramide beta-D-acetylgalactosaminyltransferase
K08850	3.88848	1.95921	0.418459	aurora kinase, other
K00324	3.878	1.95531	2.0999e-11	NAD(P) transhydrogenase subunit alpha
K02525	3.87629	1.95468	9.25979e-12	LacI family transcriptional regulator, kdg operon repressor
K00508	3.86433	1.95022	0.269465	linoleoyl-CoA desaturase
K13888	3.86118	1.94904	2.56121e-18	macrolide-specific efflux protein MacA
K12060	3.85117	1.9453	0.0103886	conjugal transfer pilus assembly protein TraU
K11021	3.84589	1.94332	0.459044	insecticidal toxin complex protein TccC
K13820	3.84219	1.94193	0.0442734	flagellar biosynthetic protein FliR/FlhB
K09857	3.83752	1.94017	0.000167128	hypothetical protein
K12065	3.83652	1.9398	0.0122695	conjugal transfer pilus assembly protein TraB
K06639	3.82866	1.93684	0.0402553	cell division cycle 14
K01682	3.82544	1.93563	1.96943e-12	aconitate hydratase 2 / 2-methylisocitrate dehydratase
K11382	3.81466	1.93156	4.11815e-05	MFS transporter, OPA family, phosphoglycerate transporter protein
K07490	3.81459	1.93153	4.82051e-13	ferrous iron transport protein C
K13148	3.7972	1.92494	0.0971828	integrator complex subunit 11
K00832	3.79027	1.9223	1.40054e-27	aromatic-amino-acid transaminase
K00325	3.77471	1.91637	9.62128e-12	NAD(P) transhydrogenase subunit beta
K08836	3.77065	1.91481	0.287937	STE20-like kinase
K01541	3.77065	1.91481	0.0462366	H+/K+-exchanging ATPase
K05838	3.75756	1.9098	7.70573e-12	putative thioredoxin
K09162	3.7506	1.90712	0.0023856	hypothetical protein
K12068	3.73954	1.90286	0.610402	conjugal transfer pilus assembly protein TraL
K02585	3.73367	1.90059	0.246527	nitrogen fixation protein NifB
K05548	3.73294	1.90031	0.000560572	MFS transporter, AAHS family, benzoate transport protein
K08166	3.73294	1.90031	0.0159164	MFS transporter, DHA2 family, methylenomycin A resistance protein
K15474	3.70509	1.88951	9.30721e-05	enhanced entry protein EnhC
K03224	3.70379	1.889	0.89526	ATP synthase in type III secretion protein SctN
K06307	3.70332	1.88882	0.017572	spore germination protein
K08624	3.70332	1.88882	0.258964	a disintegrin and metalloproteinase with thrombospondin motifs 9
K15192	3.70332	1.88882	0.083209	TATA-binding protein-associated factor
K14163	3.70332	1.88882	0.245103	bifunctional glutamyl/prolyl-tRNA synthetase
K06019	3.68696	1.88243	9.69803e-07	pyrophosphatase PpaX
K00574	3.68335	1.88102	5.51023e-16	cyclopropane-fatty-acyl-phospholipid synthase
K09681	3.67626	1.87824	0.105493	LysR family transcriptional regulator, transcription activator of glutamate synthase operon
K04781	3.67468	1.87762	0.220859	salicylate synthetase
K11073	3.66427	1.87353	3.15228e-09	putrescine transport system substrate-binding protein
K09595	3.65975	1.87174	0.140573	minor histocompatibility antigen H13
K14635	3.65975	1.87174	0.210396	ATP-dependent DNA helicase MPH1
K12297	3.65469	1.86975	6.78755e-15	23S rRNA (guanine2445-N2)-methyltransferase / 23S rRNA (guanine2069-N7)-methyltransferase
K13010	3.64324	1.86522	0.0503028	perosamine synthetase
K08349	3.63087	1.86031	3.71485e-12	formate dehydrogenase-N, beta subunit
K03971	3.63044	1.86014	1.47383e-05	phage shock protein D
K12554	3.62917	1.85964	4.30512e-07	alanine adding enzyme
K05929	3.61719	1.85487	0.292923	phosphoethanolamine N-methyltransferase
K13989	3.60671	1.85068	0.311627	Derlin-2/3
K14832	3.60671	1.85068	0.243678	ribosome biogenesis protein MAK21
K02972	3.59875	1.8475	3.14042e-05	stationary-phase-induced ribosome-associated protein
K02507	3.58081	1.84029	4.58806e-20	protein transport protein HofQ
K00673	3.58063	1.84021	7.93994e-10	arginine N-succinyltransferase
K01522	3.57562	1.83819	0.228778	bis(5'-adenosyl)-triphosphatase
K05590	3.57089	1.83628	1.51863e-12	ATP-dependent RNA helicase SrmB
K02454	3.55936	1.83162	1.70505e-21	general secretion pathway protein E
K09498	3.55518	1.82992	0.145994	T-complex protein 1 subunit zeta
K10036	3.55213	1.82868	2.16028e-23	glutamine transport system substrate-binding protein
K02024	3.55123	1.82832	1.16525e-09	maltoporin
K12067	3.54409	1.82541	0.000202378	conjugal transfer pilus assembly protein TraE
K00631	3.53769	1.82281	8.72736e-15	glycerol-3-phosphate O-acyltransferase
K12543	3.52384	1.81715	5.57023e-06	outer membrane protein LapE
K05952	3.52044	1.81575	0.000144542	hypothetical protein
K02391	3.51412	1.81316	3.81013e-05	flagellar basal-body rod protein FlgF
K07347	3.50037	1.80751	4.92742e-12	outer membrane usher protein
K00580	3.49616	1.80577	0.00511147	tetrahydromethanopterin S-methyltransferase subunit D
K02291	3.49259	1.8043	1.21294e-06	phytoene synthase
K11748	3.4904	1.80339	7.50576e-11	glutathione-regulated potassium-efflux system ancillary protein KefG
K01053	3.48842	1.80257	0.00020951	gluconolactonase
K02100	3.48375	1.80064	1.39907e-08	MFS transporter, SP family, arabinose:H+ symporter
K03221	3.48166	1.79977	0.0024237	type III secretion protein SctF
K12549	3.47774	1.79815	0.552737	surface adhesion protein
K00320	3.47207	1.7958	0.00218453	coenzyme F420-dependent N5,N10-methenyltetrahydromethanopterin reductase
K10857	3.46015	1.79083	2.62046e-16	exodeoxyribonuclease X
K03399	3.45973	1.79066	3.92339e-08	cobalt-precorrin-7 (C5)-methyltransferase
K15552	3.45749	1.78972	4.3644e-16	taurine transport system permease protein
K13091	3.45643	1.78928	0.0852104	RNA-binding protein 39
K11294	3.45643	1.78928	0.447885	nucleolin
K13217	3.45643	1.78928	0.245408	pre-mRNA-processing factor 39
K10866	3.45643	1.78928	0.280825	DNA repair protein RAD50
K14559	3.45643	1.78928	0.320739	U3 small nucleolar RNA-associated protein MPP10
K14570	3.45643	1.78928	0.41319	RNA exonuclease 1
K12857	3.45643	1.78928	0.275966	Prp8 binding protein
K05895	3.45426	1.78838	7.9956e-16	precorrin-6X reductase
K01906	3.45375	1.78816	3.59179e-15	6-carboxyhexanoate--CoA ligase
K03316	3.43872	1.78187	1.43412e-09	monovalent cation:H+ antiporter, CPA1 family
K03576	3.42658	1.77677	3.18132e-15	LysR family transcriptional regulator, regulator for metE and metH
K01762	3.42637	1.77668	0.21739	1-aminocyclopropane-1-carboxylate synthase
K06447	3.42521	1.77619	3.69871e-11	succinylglutamic semialdehyde dehydrogenase
K09583	3.42472	1.77599	0.368257	protein disulfide isomerase family A, member 5
K03647	3.42399	1.77568	9.7458e-09	protein involved in ribonucleotide reduction
K08348	3.41485	1.77182	3.69936e-07	formate dehydrogenase-N, alpha subunit
K14005	3.40908	1.76938	0.0911475	protein transport protein SEC31
K00116	3.40516	1.76772	1.09744e-11	malate dehydrogenase (quinone)
K16957	3.39466	1.76327	9.60915e-14	L-cystine transport system substrate-binding protein
K03220	3.38745	1.7602	0.599155	type III secretion protein SctD
K17838	3.38723	1.76011	0.000365919	beta-lactamase class D
K01631	3.3823	1.758	1.81482e-09	2-dehydro-3-deoxyphosphogalactonate aldolase
K10038	3.37769	1.75604	2.61168e-10	glutamine transport system ATP-binding protein
K07751	3.37574	1.7552	4.45081e-14	PepB aminopeptidase
K13787	3.37301	1.75404	1.80704e-07	geranylgeranyl diphosphate synthase, type I
K12064	3.37137	1.75334	0.00101809	conjugal transfer pilus assembly protein TraV
K10609	3.36301	1.74975	0.174755	cullin 4
K03115	3.36301	1.74975	0.140674	casein kinase II subunit beta
K00870	3.36285	1.74968	4.9081e-06	protein kinase
K02394	3.36259	1.74957	1.06261e-09	flagellar P-ring protein precursor FlgI
K11008	3.3613	1.74902	0.509852	cytotoxic necrotizing factor 1
K09504	3.36095	1.74887	0.155467	DnaJ homolog subfamily A member 3
K12062	3.35968	1.74832	0.0167482	conjugal transfer pilin signal peptidase TrbI
K06215	3.35744	1.74736	2.68517e-19	pyridoxine biosynthesis protein
K08770	3.35684	1.7471	0.535807	ubiquitin C
K05575	3.35294	1.74543	0.0207151	NAD(P)H-quinone oxidoreductase subunit 4
K06610	3.34969	1.74403	6.50904e-09	MFS transporter, SP family, inositol transporter
K12169	3.34493	1.74198	0.165313	Kip1 ubiquitination-promoting complex protein 1
K01595	3.3427	1.74102	4.04296e-12	phosphoenolpyruvate carboxylase
K07123	3.33724	1.73866	0.02566	acyl-homoserine-lactone acylase
K09733	3.33724	1.73866	0.00549237	hypothetical protein
K16066	3.3365	1.73834	3.36576e-12	malonic semialdehyde reductase
K03204	3.33513	1.73774	0.000226092	type IV secretion system protein VirB9
K00247	3.33363	1.7371	1.53307e-13	fumarate reductase subunit D
K03656	3.331	1.73596	1.98937e-15	ATP-dependent DNA helicase Rep
K05829	3.32841	1.73483	0.0226643	N-acetyl-gamma-glutamyl-phosphate/LysW-gamma-L-alpha-aminoadipyl-6-phosphate reductase
K13920	3.3253	1.73349	3.33679e-05	propanediol dehydratase small subunit
K15830	3.32423	1.73302	1.78717e-11	formate hydrogenlyase subunit 5
K07028	3.32112	1.73167	0.134763	mannosyl-3-phosphoglycerate phosphatase
K10599	3.31817	1.73039	0.111812	pre-mRNA-processing factor 19
K15728	3.31817	1.73039	0.246483	phosphatidate phosphatase LPIN
K15255	3.31817	1.73039	0.212402	ATP-dependent DNA helicase PIF1
K12479	3.31817	1.73039	0.186575	vacuolar protein sorting-associated protein 45
K11827	3.31817	1.73039	0.424748	AP-2 complex subunit sigma-1
K00840	3.31687	1.72982	1.68083e-10	succinylornithine aminotransferase
K10109	3.31388	1.72852	9.56451e-11	maltose/maltodextrin transport system permease protein
K09471	3.30817	1.72603	1.96747e-11	gamma-glutamylputrescine oxidase
K09698	3.29708	1.72119	9.89755e-16	nondiscriminating glutamyl-tRNA synthetase
K11258	3.29475	1.72017	9.37342e-21	acetolactate synthase II small subunit
K10126	3.29378	1.71974	0.00269233	two-component system, NtrC family, C4-dicarboxylate transport response regulator DctD
K05541	3.29016	1.71816	3.77708e-07	tRNA-dihydrouridine synthase C
K01857	3.28734	1.71692	1.91084e-10	3-carboxy-cis,cis-muconate cycloisomerase
K03895	3.2869	1.71673	0.0107494	aerobactin synthase
K11746	3.28659	1.71659	2.37057e-11	glutathione-regulated potassium-efflux system ancillary protein KefF
K12072	3.28513	1.71595	0.000122976	conjugative transfer pilus assembly protein TraH
K15296	3.27451	1.71128	0.170995	alpha-soluble NSF attachment protein
K02540	3.27451	1.71128	0.32336	DNA replication licensing factor MCM2
K02814	3.27042	1.70948	0.591563	PTS system, sorbose-specific IIC component
K15832	3.27024	1.7094	1.07406e-11	formate hydrogenlyase subunit 7
K11706	3.26972	1.70917	5.79757e-05	iron/zinc/copper transport system ATP-binding protein
K08867	3.26225	1.70587	0.0384807	WNK lysine deficient protein kinase
K12997	3.26167	1.70561	5.23114e-06	rhamnosyltransferase
K09824	3.25994	1.70484	2.17752e-12	hypothetical protein
K02538	3.25771	1.70386	0.627997	activator of the mannose operon, transcriptional antiterminator
K12525	3.24969	1.7003	2.9961e-13	bifunctional aspartokinase / homoserine dehydrogenase 2
K00568	3.24751	1.69933	3.50503e-12	2-polyprenyl-6-hydroxyphenyl methylase / 3-demethylubiquinone-9 3-methyltransferase
K03724	3.24186	1.69682	1.69538e-14	ATP-dependent helicase Lhr and Lhr-like helicase
K05791	3.24104	1.69646	0.0364467	tellurium resistance protein TerZ
K07675	3.23455	1.69356	1.18036e-12	two-component system, NarL family, sensor histidine kinase UhpB
K10110	3.23403	1.69333	9.21059e-10	maltose/maltodextrin transport system permease protein
K00104	3.23385	1.69325	3.80232e-10	glycolate oxidase
K14117	3.226	1.68975	0.00412842	energy-converting hydrogenase B subunit H
K13918	3.22354	1.68865	7.45638e-15	glucarate dehydratase-related protein
K16510	3.21805	1.68619	0.287091	ribosomal protein S6 kinase alpha-4
K01484	3.21571	1.68514	1.41086e-10	succinylarginine dihydrolase
K12069	3.21528	1.68495	0.0520433	conjugal transfer pilus assembly protein TraA
K02468	3.21482	1.68474	1.87575e-09	DeoR family transcriptional regulator, glucitol operon repressor
K03566	3.21379	1.68428	1.96819e-10	LysR family transcriptional regulator, glycine cleavage system transcriptional activator
K15827	3.2127	1.68379	1.1715e-11	formate hydrogenlyase subunit 2
K13929	3.21152	1.68326	1.46893e-19	malonate decarboxylase alpha subunit
K03894	3.2002	1.67816	0.0145441	N2-citryl-N6-acetyl-N6-hydroxylysine synthase
K14090	3.19978	1.67797	3.536e-11	ech hydrogenase subunit E
K16074	3.19249	1.67468	5.32547e-10	zinc transporter
K12858	3.19055	1.67381	0.0817337	ATP-dependent RNA helicase DDX23/PRP28
K03940	3.19055	1.67381	0.250924	NADH dehydrogenase (ubiquinone) Fe-S protein 7
K03847	3.19055	1.67381	0.137645	alpha-1,6-mannosyltransferase
K12056	3.18714	1.67226	0.000524802	conjugal transfer mating pair stabilization protein TraG
K03435	3.18358	1.67065	1.00892e-09	LacI family transcriptional regulator, fructose operon transcriptional repressor
K01699	3.18033	1.66917	0.00785664	propanediol dehydratase large subunit
K11211	3.17064	1.66478	0.294899	3-deoxy-D-manno-octulosonic acid kinase
K01878	3.16367	1.6616	7.0996e-24	glycyl-tRNA synthetase alpha chain
K02598	3.15852	1.65925	2.72968e-12	nitrite transporter NirC
K11734	3.1553	1.65778	3.01121e-09	aromatic amino acid transport protein AroP
K06916	3.14961	1.65518	1.66063e-10	alpha-ketoglutarate-dependent 2,4-dichlorophenoxyacetate dioxygenase
K08972	3.14609	1.65356	1.65627e-05	putative membrane protein
K00557	3.14517	1.65314	5.33183e-12	tRNA (uracil-5-)-methyltransferase
K00019	3.14442	1.65279	7.10071e-11	3-hydroxybutyrate dehydrogenase
K06891	3.14362	1.65243	5.79323e-19	ATP-dependent Clp protease adaptor protein ClpS
K10805	3.14329	1.65228	6.37515e-09	acyl-CoA thioesterase II
K13572	3.14306	1.65217	1.95677e-08	proteasome accessory factor B
K11750	3.13707	1.64942	3.18845e-12	esterase FrsA
K15710	3.13035	1.64632	0.0908982	E3 ubiquitin-protein ligase SHPRH
K03776	3.12846	1.64545	3.76107e-10	aerotaxis receptor
K14098	3.12642	1.64451	0.00853775	energy-converting hydrogenase A subunit G
K08314	3.12524	1.64397	1.31983e-19	fructose-6-phosphate aldolase 2
K03672	3.11893	1.64105	1.33447e-10	thioredoxin 2
K01713	3.11684	1.64008	7.11273e-16	cyclohexadienyl dehydratase
K12957	3.11404	1.63879	4.87518e-11	uncharacterized zinc-type alcohol dehydrogenase-like protein
K07312	3.11398	1.63876	1.21936e-11	Tat-targeted selenate reductase subunit YnfH
K05984	3.11151	1.63761	2.45197e-11	excinuclease Cho
K02350	3.11079	1.63728	0.359062	DNA polymerase zeta
K15665	3.11079	1.63728	0.506455	fengycin family lipopeptide synthetase B
K06145	3.11034	1.63707	2.48904e-14	LacI family transcriptional regulator, gluconate utilization system Gnt-I transcriptional repressor
K05823	3.10561	1.63488	6.25677e-12	N-acetyldiaminopimelate deacetylase
K03112	3.10212	1.63325	1.56548e-09	DamX protein
K03683	3.09808	1.63138	4.61715e-07	ribonuclease T
K06415	3.0926	1.62882	0.0613424	stage V sporulation protein R
K00344	3.09214	1.62861	2.75617e-14	NADPH2:quinone reductase
K05774	3.09085	1.62801	4.95231e-13	ribose 1,5-bisphosphokinase
K01085	3.08598	1.62573	1.7586e-08	glucose-1-phosphatase
K00135	3.08184	1.62379	1.78212e-09	succinate-semialdehyde dehydrogenase / glutarate-semialdehyde dehydrogenase
K06985	3.07902	1.62247	0.0399938	aspartyl protease family protein
K13498	3.07817	1.62207	1.35884e-10	indole-3-glycerol phosphate synthase / phosphoribosylanthranilate isomerase
K13283	3.07513	1.62065	8.62863e-10	ferrous-iron efflux pump FieF
K03264	3.07238	1.61936	0.00528898	translation initiation factor 6
K12063	3.07136	1.61888	0.0270111	conjugal transfer ATP-binding protein TraC
K00632	3.07086	1.61864	1.33322e-12	acetyl-CoA acyltransferase
K13788	3.06538	1.61607	1.20057e-10	phosphate acetyltransferase
K03929	3.05995	1.61351	3.20858e-21	para-nitrobenzyl esterase
K15834	3.05925	1.61318	1.35816e-10	formate hydrogenlyase maturation protein HycH
K10015	3.05913	1.61312	5.09297e-12	histidine transport system permease protein
K00313	3.05825	1.61271	2.23866e-23	electron transfer flavoprotein-quinone oxidoreductase
K11712	3.05797	1.61257	0.0260758	two-component system, LuxR family, response regulator DctR
K05778	3.05651	1.61189	3.52208e-11	putative thiamine transport system permease protein
K01819	3.05633	1.6118	2.52285e-09	galactose-6-phosphate isomerase
K07479	3.05626	1.61177	5.75543e-12	putative DNA topoisomerase
K07153	3.05117	1.60936	1.59695e-06	high frequency lysogenization protein
K08987	3.05062	1.6091	3.50741e-07	putative membrane protein
K12900	3.04979	1.60871	0.222935	FUS-interacting serine-arginine-rich protein 1
K08163	3.04722	1.60749	1.51001e-10	MFS transporter, DHA1 family, multidrug resistance protein
K07375	3.04316	1.60557	0.0973009	tubulin beta
K02612	3.0396	1.60388	3.30199e-08	ring-1,2-phenylacetyl-CoA epoxidase subunit PaaD
K09800	3.0389	1.60355	4.48671e-16	hypothetical protein
K03548	3.03862	1.60342	1.85709e-09	putative permease
K08154	3.03838	1.6033	6.87681e-10	MFS transporter, DHA1 family, 2-module integral membrane pump EmrD
K09496	3.03491	1.60166	0.0412192	T-complex protein 1 subunit delta
K07342	3.03491	1.60166	0.0342319	protein transport protein SEC61 subunit gamma and related proteins
K00906	3.03277	1.60064	7.90989e-11	isocitrate dehydrogenase kinase/phosphatase
K12993	3.03102	1.5998	0.4086	alpha-1,2-rhamnosyltransferase
K02587	3.02968	1.59917	1.09075e-11	nitrogenase molybdenum-cofactor synthesis protein NifE
K03812	3.02892	1.59881	7.27279e-10	ribosome modulation factor
K08681	3.02727	1.59802	1.50157e-17	glutamine amidotransferase
K16650	3.01413	1.59174	2.52488e-08	galactofuranosylgalactofuranosylrhamnosyl-N-acetylglucosaminyl-diphospho-decaprenol beta-1,5/1,6-galactofuranosyltransferase
K00362	3.00977	1.58965	4.37629e-13	nitrite reductase (NADH) large subunit
K03833	3.00951	1.58953	2.55395e-19	selenocysteine-specific elongation factor
K14393	3.00636	1.58802	3.38491e-11	cation/acetate symporter
K01087	3.0059	1.5878	8.09053e-10	trehalose 6-phosphate phosphatase
K00427	2.99977	1.58485	2.96413e-11	L-lactate permease
K03897	2.99816	1.58408	0.0184403	lysine N6-hydroxylase
K02674	2.99423	1.58219	0.0792546	type IV pilus assembly protein PilY1
K11075	2.99396	1.58206	3.68136e-10	putrescine transport system permease protein
K01342	2.99306	1.58162	0.0261045	subtilisin
K05368	2.99076	1.58051	1.80656e-11	aquacobalamin reductase / NAD(P)H-flavin reductase
K02425	2.98801	1.57919	3.92612e-08	FliZ protein
K03604	2.98423	1.57736	2.38976e-14	LacI family transcriptional regulator, purine nucleotide synthesis repressor
K12370	2.97751	1.57411	2.23219e-13	dipeptide transport system permease protein
K06080	2.96827	1.56962	3.46099e-11	RcsF protein
K00322	2.96702	1.56902	3.21052e-13	NAD(P) transhydrogenase
K10728	2.96265	1.56689	0.20269	topoisomerase (DNA) II binding protein 1
K14791	2.96265	1.56689	0.259335	periodic tryptophan protein 1
K16494	2.96265	1.56689	0.389727	protocadherin beta
K14376	2.96265	1.56689	0.171029	poly(A) polymerase
K14807	2.96265	1.56689	0.159889	ATP-dependent RNA helicase DDX51/DBP6
K15340	2.96265	1.56689	0.33496	DNA cross-link repair 1A protein
K06999	2.96244	1.56678	2.22565e-10	phospholipase/carboxylesterase
K02535	2.96222	1.56668	3.29208e-16	UDP-3-O-[3-hydroxymyristoyl] N-acetylglucosamine deacetylase
K13938	2.9586	1.56491	1.41086e-10	dihydromonapterin reductase / dihydrofolate reductase
K02167	2.956	1.56365	3.03658e-10	TetR/AcrR family transcriptional regulator, transcriptional repressor of bet genes
K02191	2.95575	1.56352	0.00151363	cobalt-precorrin-6B (C15)-methyltransferase
K09017	2.95395	1.56264	1.8072e-08	TetR/AcrR family transcriptional regulator
K09998	2.94737	1.55943	1.22898e-12	arginine transport system permease protein
K07730	2.94646	1.55898	0.0188703	putative transcriptional regulator
K16291	2.94025	1.55594	1.79267e-11	L,D-transpeptidase
K02079	2.93522	1.55347	0.000935831	N-acetylgalactosamine-6-phosphate deacetylase
K01042	2.93269	1.55222	7.12628e-17	L-seryl-tRNA(Ser) seleniumtransferase
K06191	2.93199	1.55188	5.23866e-05	glutaredoxin-like protein NrdH
K11192	2.93194	1.55186	1.52232e-11	PTS system, N-acetylmuramic acid-specific IIC component
K03314	2.9294	1.5506	6.87762e-11	Na+:H+ antiporter, NhaB family
K03684	2.92926	1.55054	7.09562e-12	ribonuclease D
K00108	2.9283	1.55006	8.5526e-12	choline dehydrogenase
K09023	2.92778	1.54981	2.12616e-10	aminoacrylate hydrolase
K07715	2.92164	1.54678	1.65532e-11	two-component system, NtrC family, response regulator GlrR
K07810	2.92003	1.54598	5.20286e-09	Cu(I)/Ag(I) efflux system periplasmic protein CusF
K11131	2.91951	1.54573	0.00889297	H/ACA ribonucleoprotein complex subunit 4
K03756	2.91942	1.54568	3.10378e-20	putrescine:ornithine antiporter
K00140	2.91871	1.54533	1.03697e-07	malonate-semialdehyde dehydrogenase (acetylating) / methylmalonate-semialdehyde dehydrogenase
K01412	2.91636	1.54417	0.355894	mitochondrial-processing peptidase subunit alpha
K15548	2.9096	1.54082	1.6994e-12	p-hydroxybenzoic acid efflux pump subunit AaeA
K00401	2.90579	1.53893	0.0171695	methyl-coenzyme M reductase beta subunit
K11066	2.90354	1.53781	2.77099e-11	N-acetylmuramoyl-L-alanine amidase
K04093	2.9034	1.53774	0.00310423	chorismate mutase
K08059	2.9034	1.53774	0.229881	interferon, gamma-inducible protein 30
K01419	2.90336	1.53773	2.83805e-12	ATP-dependent HslUV protease, peptidase subunit HslV
K06208	2.90152	1.53681	0.00393821	chorismate mutase
K03184	2.90002	1.53606	8.00737e-11	2-octaprenyl-3-methyl-6-methoxy-1,4-benzoquinol hydroxylase
K00146	2.89562	1.53387	4.75031e-09	phenylacetaldehyde dehydrogenase
K07251	2.89443	1.53328	6.66443e-11	thiamine kinase
K03528	2.89432	1.53322	1.40502e-11	cell division protein ZipA
K03119	2.89147	1.5318	1.87279e-10	taurine dioxygenase
K05803	2.88792	1.53003	5.89211e-13	lipoprotein NlpI
K01354	2.887	1.52957	2.88939e-15	oligopeptidase B
K03010	2.88036	1.52625	0.149361	DNA-directed RNA polymerase II subunit RPB2
K09497	2.88036	1.52625	0.229035	T-complex protein 1 subunit epsilon
K08351	2.87984	1.52599	2.27623e-12	biotin/methionine sulfoxide reductase
K10530	2.879	1.52557	0.0278375	lactate oxidase
K01554	2.87712	1.52462	6.41584e-08	myosin ATPase
K10111	2.87551	1.52382	8.14576e-11	multiple sugar transport system ATP-binding protein
K00155	2.87465	1.52339	3.12008e-05	coniferyl-aldehyde dehydrogenase
K03185	2.87336	1.52274	1.18971e-10	2-octaprenyl-6-methoxyphenol hydroxylase
K02457	2.87306	1.52259	3.61651e-09	general secretion pathway protein H
K04022	2.87289	1.5225	5.0887e-11	alcohol dehydrogenase
K05868	2.87149	1.5218	0.150281	cyclin B
K06445	2.86965	1.52087	6.74548e-11	acyl-CoA dehydrogenase
K09773	2.86204	1.51705	3.84939e-27	hypothetical protein
K15113	2.86049	1.51626	0.0989765	solute carrier family 25 (mitochondrial iron transporter), member 28/37
K15446	2.86049	1.51626	0.198387	tRNA:m4X modification enzyme
K05672	2.86049	1.51626	0.311446	ATP-binding cassette, subfamily C (CFTR/MRP), member 12
K02681	2.85989	1.51596	1.1889e-08	prepilin peptidase dependent protein C
K07733	2.8584	1.51521	1.25426e-07	prophage regulatory protein
K12214	2.8579	1.51496	9.89727e-05	intracellular multiplication protein IcmL
K09002	2.85459	1.51328	5.31876e-07	hypothetical protein
K00990	2.85336	1.51266	1.7621e-13	[protein-PII] uridylyltransferase
K07046	2.85226	1.51211	0.245865	probable rRNA maturation factor
K02908	2.85155	1.51175	0.0203691	large subunit ribosomal protein L30e
K07269	2.85151	1.51173	6.84736e-10	hypothetical protein
K00772	2.84906	1.51049	2.40252e-21	5'-methylthioadenosine phosphorylase
K03124	2.84871	1.51031	0.0371393	transcription initiation factor TFIIB
K10680	2.84559	1.50873	5.40516e-11	N-ethylmaleimide reductase
K02635	2.84319	1.50751	0.001836	cytochrome b6
K11937	2.83716	1.50445	5.5309e-10	biofilm PGA synthesis protein PgaD
K00681	2.83515	1.50343	1.1493e-19	gamma-glutamyltranspeptidase
K02386	2.82633	1.49893	5.1934e-08	flagella basal body P-ring formation protein FlgA
K01716	2.8263	1.49891	2.76282e-10	3-hydroxyacyl-[acyl-carrier-protein] dehydratase
K12057	2.82587	1.4987	0.126449	conjugal transfer pilus assembly protein TraF
K00220	2.82432	1.4979	0.00121377	cyclohexadieny/prephenate dehydrogenase
K11939	2.82042	1.49591	7.35106e-15	inner membrane transporter RhtA
K14108	2.8158	1.49354	0.0106649	energy-converting hydrogenase A subunit Q
K05712	2.81285	1.49204	4.56966e-06	3-(3-hydroxy-phenyl)propionate hydroxylase
K14446	2.81201	1.4916	0.229645	crotonyl-CoA carboxylase/reductase
K09823	2.81163	1.49141	3.49033e-10	Fur family transcriptional regulator, zinc uptake regulator
K07308	2.80652	1.48878	4.76674e-17	anaerobic dimethyl sulfoxide reductase subunit C (DMSO reductase anchor subunit)
K11183	2.80617	1.4886	2.38354e-11	phosphocarrier protein FPr
K03405	2.80585	1.48844	2.33465e-16	magnesium chelatase subunit I
K10595	2.80251	1.48672	0.255994	E3 ubiquitin-protein ligase HERC2
K00787	2.80251	1.48672	0.351313	farnesyl diphosphate synthase
K10124	2.80161	1.48626	1.03765e-08	carbohydrate-specific outer membrane porin
K00228	2.79829	1.48455	8.41515e-10	coproporphyrinogen III oxidase
K05713	2.79574	1.48323	1.2886e-05	2,3-dihydroxyphenylpropionate 1,2-dioxygenase
K12270	2.79551	1.48311	0.00135763	accessory secretory protein Asp3
K15828	2.79508	1.48289	2.34926e-10	formate hydrogenlyase subunit 3
K05793	2.79173	1.48116	0.00686534	tellurite resistance protein TerB
K02300	2.79106	1.48081	4.99402e-12	cytochrome o ubiquinol oxidase operon protein cyoD
K07121	2.79078	1.48067	1.26387e-15	acyl-homoserine-lactone acylase
K01879	2.78962	1.48007	2.10393e-20	glycyl-tRNA synthetase beta chain
K03482	2.78925	1.47988	1.7613e-11	GntR family transcriptional regulator, glv operon transcriptional regulator
K01283	2.78578	1.47808	0.349512	peptidyl-dipeptidase A
K14297	2.78578	1.47808	0.0138417	nuclear pore complex protein Nup98-Nup96
K05526	2.78387	1.47709	5.09267e-09	succinylglutamate desuccinylase
K03475	2.78039	1.47529	3.37198e-10	PTS system, ascorbate-specific IIC component
K09188	2.77749	1.47378	0.402244	histone-lysine N-methyltransferase MLL3
K07261	2.77562	1.47281	5.66851e-11	penicillin-insensitive murein endopeptidase
K01239	2.77219	1.47102	0.260934	purine nucleosidase
K13919	2.76836	1.46903	0.000198572	propanediol dehydratase medium subunit
K14556	2.76514	1.46735	0.0349078	U3 small nucleolar RNA-associated protein 12
K17601	2.76514	1.46735	0.282302	WD repeat-containing protein 81
K07250	2.76461	1.46708	3.41229e-11	4-aminobutyrate aminotransferase / (S)-3-amino-2-methylpropionate transaminase
K06918	2.7616	1.4655	1.1175e-11	tRNA 2-selenouridine synthase
K02393	2.76019	1.46477	3.25532e-08	flagellar L-ring protein precursor FlgH
K05818	2.75486	1.46198	9.4854e-05	IclR family transcriptional regulator, mhp operon transcriptional activator
K13934	2.75221	1.46059	0.00173203	phosphoribosyl-dephospho-CoA transferase
K03044	2.75204	1.4605	0.027146	DNA-directed RNA polymerase subunit B'
K08372	2.74965	1.45925	1.15898e-08	putative serine protease PepD
K07136	2.74949	1.45917	3.07929e-09	arylformamidase
K02467	2.74839	1.45859	5.84217e-09	GutQ protein
K07454	2.74822	1.4585	6.73481e-07	putative restriction endonuclease
K16210	2.74765	1.4582	1.7899e-05	oligogalacturonide transporter
K07642	2.7471	1.45791	1.29807e-09	two-component system, OmpR family, sensor histidine kinase BaeS
K01637	2.74427	1.45642	1.1944e-10	isocitrate lyase
K06165	2.74424	1.45641	8.99842e-13	alpha-D-ribose 1-methylphosphonate 5-triphosphate synthase subunit PhnH
K06218	2.73988	1.45412	1.65908e-14	RelE protein
K04102	2.73978	1.45406	0.512151	4,5-dihydroxyphthalate decarboxylase
K03777	2.73551	1.45181	4.92035e-09	D-lactate dehydrogenase
K03926	2.73322	1.4506	3.03564e-11	periplasmic divalent cation tolerance protein
K06166	2.73215	1.45004	1.14276e-06	alpha-D-ribose 1-methylphosphonate 5-triphosphate synthase subunit PhnG
K03148	2.72941	1.44859	2.63965e-08	sulfur carrier protein ThiS adenylyltransferase
K09721	2.72876	1.44825	0.0213836	hypothetical protein
K00888	2.72876	1.44825	0.114415	phosphatidylinositol 4-kinase
K02459	2.72793	1.4478	5.77183e-09	general secretion pathway protein J
K06956	2.7205	1.44387	6.10631e-09	uncharacterized protein
K09904	2.72014	1.44368	6.27272e-11	hypothetical protein
K10560	2.71492	1.44091	3.23294e-05	rhamnose transport system permease protein
K07739	2.7137	1.44026	3.50589e-07	elongator complex protein 3
K03487	2.71191	1.43931	1.61628e-12	LacI family transcriptional regulator, asc operon repressor
K11600	2.70871	1.43761	0.01575	exosome complex component RRP41
K03214	2.70621	1.43628	4.50931e-10	RNA methyltransferase, TrmH family
K11736	2.70531	1.43579	5.07892e-09	proline-specific permease ProY
K11540	2.70503	1.43565	0.099867	carbamoyl-phosphate synthase / aspartate carbamoyltransferase / dihydroorotase
K14535	2.70503	1.43565	0.367462	transcription initiation factor TFIID subunit 9 / adenylate kinase
K00922	2.70503	1.43565	0.253685	phosphatidylinositol-4,5-bisphosphate 3-kinase
K12825	2.70503	1.43565	0.192264	splicing factor 3A subunit 1
K12205	2.70328	1.43471	0.00554771	defect in organelle trafficking protein DotD
K17754	2.6997	1.4328	0.0072527	cyclopentanol dehydrogenase
K05782	2.69938	1.43263	6.74548e-11	benzoate membrane transport protein
K00209	2.699	1.43243	0.0882838	enoyl-[acyl-carrier protein] reductase / trans-2-enoyl-CoA reductase (NAD+)
K06073	2.69887	1.43235	6.329e-09	vitamin B12 transport system permease protein
K03573	2.69728	1.43151	1.42098e-06	DNA mismatch repair protein MutH
K03806	2.69631	1.43099	2.71589e-10	AmpD protein
K08352	2.69542	1.43051	6.90915e-08	thiosulfate reductase / polysulfide reductase chain A
K13069	2.69427	1.4299	7.45125e-10	diguanylate cyclase
K12369	2.69203	1.4287	7.31834e-13	dipeptide transport system permease protein
K15358	2.69173	1.42854	0.0635254	enamidase
K03676	2.68984	1.42752	0.000970585	glutaredoxin 3
K03974	2.68838	1.42673	1.01424e-08	psp operon transcriptional activator
K03274	2.68734	1.42618	1.32938e-16	ADP-L-glycero-D-manno-heptose 6-epimerase
K09890	2.68248	1.42357	7.3617e-15	alternative ribosome-rescue factor
K00363	2.68159	1.42309	1.26707e-09	nitrite reductase (NADH) small subunit
K01622	2.68084	1.42269	0.0604441	fructose 1,6-bisphosphate aldolase/phosphatase
K09016	2.67994	1.4222	4.28433e-10	putative pyrimidine permease RutG
K02201	2.67595	1.42005	0.00682196	pantetheine-phosphate adenylyltransferase
K02498	2.672	1.41792	9.68209e-12	HemY protein
K17105	2.67088	1.41731	0.0211114	geranylgeranylglycerol-phosphate geranylgeranyltransferase
K05804	2.67087	1.41731	1.6269e-10	right origin-binding protein
K07789	2.66774	1.41562	6.25504e-11	RND superfamily, multidrug transport protein MdtC
K16619	2.66639	1.41489	0.243475	phospholipase C / alpha-toxin
K12288	2.66415	1.41367	3.65817e-10	pilus assembly protein HofM
K05997	2.66296	1.41303	3.16278e-08	Fe-S cluster assembly protein SufA
K14089	2.66002	1.41144	5.23377e-07	ech hydrogenase subunit D
K05777	2.65836	1.41054	4.08661e-10	putative thiamine transport system substrate-binding protein
K13276	2.65817	1.41044	0.180277	bacillopeptidase F
K01920	2.65772	1.41019	1.75242e-12	glutathione synthase
K00869	2.65583	1.40916	9.43642e-10	mevalonate kinase
K04333	2.65522	1.40883	1.06369e-10	LuxR family transcriptional regulator, csgAB operon transcriptional regulatory protein
K07724	2.65296	1.40761	4.1956e-06	Ner family transcriptional regulator
K00799	2.65166	1.4069	1.86667e-08	glutathione S-transferase
K03633	2.65103	1.40655	9.14802e-12	chromosome partition protein MukF
K00892	2.64814	1.40498	1.43969e-10	inosine kinase
K17323	2.64748	1.40462	6.95468e-05	glycerol transport system permease protein
K03919	2.64463	1.40306	1.29767e-08	alkylated DNA repair protein
K15545	2.6432	1.40229	1.55941e-09	transcriptional regulator of PTS gene
K02781	2.64024	1.40067	7.56968e-06	PTS system, glucitol/sorbitol-specific IIA component
K11393	2.63945	1.40024	0.119435	methyltransferase
K07134	2.6378	1.39934	0.0250546	arylformamidase
K06957	2.63597	1.39833	4.35685e-12	tRNA(Met) cytidine acetyltransferase
K00101	2.63559	1.39812	1.24164e-10	L-lactate dehydrogenase (cytochrome)
K02298	2.63449	1.39752	4.05092e-11	cytochrome o ubiquinol oxidase subunit I
K01160	2.63379	1.39714	2.73609e-07	crossover junction endodeoxyribonuclease RusA
K10802	2.63347	1.39696	0.224222	high mobility group protein B1
K12542	2.63092	1.39557	0.0175225	membrane fusion protein LapC
K11737	2.62901	1.39452	2.61255e-08	D-serine/D-alanine/glycine transporter
K11059	2.62883	1.39442	0.308072	probable enterotoxin A
K02521	2.62742	1.39365	7.32796e-11	LysR family transcriptional regulator, positive regulator for ilvC
K00689	2.62718	1.39352	0.00224256	dextransucrase
K00982	2.6255	1.39259	1.18944e-12	glutamate-ammonia-ligase adenylyltransferase
K15034	2.62036	1.38977	3.09787e-08	ribosome-associated protein
K00117	2.62028	1.38972	1.10868e-10	quinoprotein glucose dehydrogenase
K07686	2.61976	1.38943	4.83954e-09	two-component system, NarL family, uhpT operon response regulator UhpA
K03597	2.61487	1.38674	2.6835e-12	sigma-E factor negative regulatory protein RseA
K01073	2.61411	1.38632	1.90211e-05	acyl-CoA hydrolase
K06219	2.61398	1.38625	4.20593e-09	S-adenosylmethionine-dependent methyltransferase
K13573	2.61333	1.38589	2.24999e-06	proteasome accessory factor C
K12972	2.61278	1.38559	1.07185e-08	gyoxylate/hydroxypyruvate reductase A
K07235	2.61107	1.38464	2.5974e-11	tRNA 2-thiouridine synthesizing protein D
K00402	2.60949	1.38377	0.0716871	methyl-coenzyme M reductase gamma subunit
K02456	2.608	1.38294	3.87691e-12	general secretion pathway protein G
K03808	2.60621	1.38196	6.80374e-10	paraquat-inducible protein A
K00813	2.60619	1.38194	7.68189e-09	aspartate aminotransferase
K00299	2.60435	1.38092	2.3454e-07	FMN reductase
K13255	2.60413	1.3808	6.21443e-10	ferric iron reductase protein FhuF
K03219	2.6023	1.37979	0.253308	type III secretion protein SctC
K03690	2.60107	1.3791	6.36727e-10	hypothetical protein
K01597	2.60021	1.37863	2.38945e-09	diphosphomevalonate decarboxylase
K05982	2.59834	1.37759	2.96873e-09	deoxyribonuclease V
K00581	2.59232	1.37424	0.0489358	tetrahydromethanopterin S-methyltransferase subunit E
K02210	2.59232	1.37424	0.060033	DNA replication licensing factor MCM7
K03097	2.59232	1.37424	0.129068	casein kinase II subunit alpha
K14563	2.59232	1.37424	0.129713	rRNA 2'-O-methyltransferase fibrillarin
K00025	2.59232	1.37424	0.191642	malate dehydrogenase
K12741	2.59232	1.37424	0.105253	heterogeneous nuclear ribonucleoprotein A1/A3
K06709	2.59232	1.37424	0.2584	jumonji domain-containing protein 2
K11798	2.59232	1.37424	0.294655	bromodomain and WD repeat domain containing protein 1/3
K01411	2.59232	1.37424	0.25539	nardilysin
K14848	2.59232	1.37424	0.369268	ribosome assembly protein RRB1
K11479	2.59232	1.37424	0.299518	aurora kinase B
K05343	2.5922	1.37418	8.30673e-14	maltose alpha-D-glucosyltransferase/ alpha-amylase
K03667	2.59101	1.37352	2.94709e-11	ATP-dependent HslUV protease ATP-binding subunit HslU
K12061	2.59096	1.37349	0.0132166	conjugal transfer pilus assembly protein TraW
K03212	2.59019	1.37306	1.66003e-12	23S rRNA (uracil747-C5)-methyltransferase
K01751	2.58903	1.37241	8.7168e-11	diaminopropionate ammonia-lyase
K07008	2.58819	1.37194	2.33493e-15	glutamine amidotransferase
K05499	2.58809	1.37189	3.84126e-09	LacI family transcriptional regulator, repressor for deo operon, udp, cdd, tsx, nupC, and nupG
K13926	2.58736	1.37148	1.26506e-13	ribosome-dependent ATPase
K07782	2.5872	1.37139	5.07945e-07	LuxR family transcriptional regulator
K15549	2.5861	1.37078	1.3064e-10	multidrug resistance protein MdtN
K05685	2.58422	1.36973	2.13701e-06	macrolide transport system ATP-binding/permease protein
K08159	2.58201	1.3685	2.16028e-23	MFS transporter, DHA1 family, L-arabinose/isopropyl-beta-D-thiogalactopyranoside export protein
K03720	2.5811	1.36799	2.42746e-10	TrpR family transcriptional regulator, trp operon repressor
K01581	2.58008	1.36741	5.40756e-18	ornithine decarboxylase
K03749	2.57894	1.36678	8.56237e-09	DedD protein
K06726	2.57779	1.36613	1.80592e-11	D-ribose pyranase
K07788	2.57623	1.36526	2.42457e-11	RND superfamily, multidrug transport protein MdtB
K00188	2.57622	1.36526	0.0232403	2-oxoisovalerate ferredoxin oxidoreductase, delta subunit
K04046	2.57553	1.36487	3.92958e-11	hypothetical chaperone protein
K04064	2.57283	1.36336	9.80433e-10	osmotically inducible lipoprotein OsmE
K03626	2.57223	1.36302	0.0127694	nascent polypeptide-associated complex subunit alpha
K07147	2.57054	1.36207	8.04016e-09	sulfoxide reductase catalytic subunit YedY
K02301	2.57046	1.36202	4.66839e-10	protoheme IX farnesyltransferase
K04775	2.57024	1.3619	2.06138e-08	protease YdgD
K12975	2.56941	1.36144	7.96952e-11	phosphoethanolamine transferase
K07336	2.56699	1.36008	5.01806e-10	PKHD-type hydroxylase
K00122	2.56614	1.3596	0.109842	formate dehydrogenase
K10011	2.56554	1.35926	5.66851e-11	UDP-4-amino-4-deoxy-L-arabinose formyltransferase / UDP-glucuronic acid dehydrogenase (UDP-4-keto-hexauronic acid decarboxylating)
K11719	2.56445	1.35865	1.22035e-12	lipopolysaccharide export system protein LptC
K00020	2.56351	1.35812	9.20028e-10	3-hydroxyisobutyrate dehydrogenase
K15831	2.56231	1.35745	8.22812e-10	formate hydrogenlyase subunit 6
K00261	2.56171	1.35711	2.01781e-10	glutamate dehydrogenase (NAD(P)+)
K08680	2.56152	1.357	4.3397e-13	2-succinyl-6-hydroxy-2,4-cyclohexadiene-1-carboxylate synthase
K01690	2.5614	1.35693	1.51145e-09	phosphogluconate dehydratase
K10806	2.56114	1.35679	3.16584e-09	acyl-CoA thioesterase YciA
K00370	2.56073	1.35656	1.02861e-17	nitrate reductase alpha subunit
K02637	2.56032	1.35632	0.00905509	cytochrome b6-f complex subunit 4
K11106	2.55953	1.35588	3.66917e-12	L-tartrate/succinate antiporter
K00998	2.55624	1.35402	5.81365e-11	CDP-diacylglycerol---serine O-phosphatidyltransferase
K03642	2.55599	1.35388	4.57945e-12	rare lipoprotein A
K00371	2.55586	1.35381	8.22547e-18	nitrate reductase beta subunit
K07232	2.55564	1.35368	9.87147e-09	cation transport protein ChaC
K05573	2.55431	1.35293	0.109024	NAD(P)H-quinone oxidoreductase subunit 2
K16693	2.55033	1.35068	6.20576e-10	O-antigen flippase
K07243	2.55	1.35049	2.01069e-06	high-affinity iron transporter
K14598	2.54982	1.3504	0.196486	chlorobactene lauroyltransferase
K09020	2.54968	1.35031	5.47714e-08	ureidoacrylate peracid hydrolase
K06921	2.54925	1.35007	2.15504e-20	7-cyano-7-deazaguanine synthase
K01958	2.54773	1.34921	1.39993e-18	pyruvate carboxylase
K16263	2.54745	1.34905	3.38697e-10	amino acid efflux transporter
K07644	2.54733	1.34899	3.80422e-16	two-component system, OmpR family, heavy metal sensor histidine kinase CusS
K11735	2.54585	1.34815	1.00158e-09	GABA permease
K14588	2.54523	1.3478	7.59312e-10	blue copper oxidase
K07654	2.54519	1.34777	6.81224e-05	two-component system, OmpR family, sensor histidine kinase MtrB
K15550	2.54388	1.34703	1.47398e-10	multidrug resistance outer membrane protein MdtP
K14120	2.54341	1.34676	0.0522072	energy-converting hydrogenase B subunit K
K09499	2.54341	1.34676	0.0450168	T-complex protein 1 subunit eta
K13607	2.54177	1.34583	0.0271966	cinnamoyl-CoA:phenyllactate CoA-transferase
K11637	2.54171	1.3458	0.228591	two-component system, CitB family, sensor histidine kinase CitS
K00769	2.54138	1.34561	4.9405e-09	xanthine phosphoribosyltransferase
K07320	2.5411	1.34545	1.71634e-18	putative adenine-specific DNA-methyltransferase
K13678	2.53947	1.34453	0.0034975	monoglucosyldiacylglycerol glycosyltransferase
K16911	2.53942	1.3445	0.12018	ATP-dependent RNA helicase DDX21
K03061	2.53942	1.3445	0.101018	26S proteasome regulatory subunit T1
K07156	2.53424	1.34156	2.60078e-07	quercetin 2,3-dioxygenase
K03807	2.53261	1.34063	1.24164e-10	AmpE protein
K02460	2.53092	1.33966	1.40528e-12	general secretion pathway protein K
K11933	2.52914	1.33865	3.42349e-09	NADH oxidoreductase Hcr
K13179	2.52909	1.33862	0.162194	ATP-dependent RNA helicase DDX18/HAS1
K09377	2.52909	1.33862	0.268565	cysteine and glycine-rich protein
K01121	2.52769	1.33782	0.00870718	2',3'-cyclic-nucleotide 3'-phosphodiesterase
K12213	2.5249	1.33622	0.00300017	intracellular multiplication protein IcmK
K00841	2.52334	1.33533	7.15739e-10	aminotransferase
K14103	2.52226	1.33472	0.0373793	energy-converting hydrogenase A subunit L
K00989	2.52215	1.33466	1.54725e-15	ribonuclease PH
K04753	2.51867	1.33266	3.5686e-13	suppressor of ftsI
K08990	2.51554	1.33087	2.83305e-09	putative membrane protein
K02170	2.51552	1.33086	6.52507e-08	pimeloyl-[acyl-carrier protein] methyl ester esterase
K13431	2.51377	1.32985	0.0578167	signal recognition particle receptor subunit alpha
K15112	2.51377	1.32985	0.265176	solute carrier family 25 (mitochondrial uncoupling protein), member 27
K13288	2.51325	1.32955	9.17229e-11	oligoribonuclease
K09798	2.50882	1.32701	1.91963e-21	hypothetical protein
K03319	2.5086	1.32688	3.60166e-05	divalent anion:Na+ symporter, DASS family
K16704	2.50698	1.32595	3.45953e-12	dTDP-4-amino-4,6-dideoxy-D-galactose acyltransferase
K12604	2.50466	1.32461	0.0693795	CCR4-NOT transcription complex subunit 1
K03586	2.50431	1.32441	7.11771e-10	cell division protein FtsL
K00443	2.50428	1.3244	0.0582246	coenzyme F420 hydrogenase gamma subunit
K08369	2.50375	1.32409	7.37156e-11	MFS transporter, putative metabolite:H+ symporter
K03468	2.50312	1.32373	7.13556e-10	p-hydroxybenzoic acid efflux pump subunit AaeB
K03163	2.50293	1.32362	0.13896	DNA topoisomerase I
K08172	2.50274	1.32351	2.0113e-07	MFS transporter, MHS family, shikimate and dehydroshikimate transport protein
K00137	2.50272	1.3235	2.08462e-09	aminobutyraldehyde dehydrogenase
K07740	2.50172	1.32292	6.17972e-07	regulator of sigma D
K07103	2.5004	1.32216	0.0116343	putative glycerol-1-phosphate prenyltransferase
K14062	2.50024	1.32206	3.44483e-08	outer membrane protein N
K04691	2.49944	1.32161	1.24371e-11	serine protease DegS
K05802	2.49874	1.3212	1.42282e-12	potassium efflux system protein
K09781	2.49799	1.32077	1.1365e-08	hypothetical protein
K07264	2.4979	1.32072	2.32832e-12	4-amino-4-deoxy-L-arabinose transferase
K07332	2.49709	1.32025	0.066241	archaeal flagellar protein FlaI
K14521	2.49631	1.3198	0.119654	N-acetyltransferase 10
K06877	2.49315	1.31797	5.2621e-05	DEAD/DEAH box helicase domain-containing protein
K03196	2.48993	1.3161	0.00891302	type IV secretion system protein VirB11
K03577	2.48762	1.31477	2.77682e-09	TetR/AcrR family transcriptional regulator, acrAB operon repressor
K06895	2.48731	1.31458	7.38898e-10	L-lysine exporter family protein LysE/ArgO
K16013	2.48657	1.31416	1.22456e-07	ATP-binding cassette, subfamily C, bacterial CydD
K04770	2.48502	1.31326	2.66892e-10	Lon-like ATP-dependent protease
K09906	2.48419	1.31278	2.07221e-09	hypothetical protein
K00285	2.48413	1.31274	5.46854e-11	D-amino-acid dehydrogenase
K00284	2.48325	1.31223	7.94256e-13	glutamate synthase (ferredoxin)
K08177	2.48199	1.3115	8.87101e-15	MFS transporter, OFA family, oxalate/formate antiporter
K02798	2.4783	1.30935	4.04219e-11	PTS system, mannitol-specific IIA component
K11530	2.47827	1.30933	1.67215e-08	autoinducer 2-degrading protein
K07639	2.47677	1.30846	2.01017e-09	two-component system, OmpR family, sensor histidine kinase RstB
K02755	2.47625	1.30816	0.233317	PTS system, beta-glucosides-specific IIA component
K09472	2.47574	1.30786	8.40834e-12	gamma-glutamyl-gamma-aminobutyraldehyde dehydrogenase
K07229	2.47334	1.30646	1.91865e-07	ferric-chelate reductase (NADPH)
K05781	2.47292	1.30622	8.76325e-06	putative phosphonate transport system ATP-binding protein
K15396	2.47225	1.30583	2.0143e-08	tRNA (cytidine32/uridine32-2'-O)-methyltransferase
K06132	2.47175	1.30553	1.58765e-09	putative cardiolipin synthase
K01849	2.47142	1.30534	4.81871e-06	methylmalonyl-CoA mutase, C-terminal domain
K12506	2.47002	1.30452	8.14576e-11	2-C-methyl-D-erythritol 4-phosphate cytidylyltransferase / 2-C-methyl-D-erythritol 2,4-cyclodiphosphate synthase
K16370	2.46713	1.30283	6.29238e-08	6-phosphofructokinase 2
K02690	2.46599	1.30217	0.0285757	photosystem I P700 chlorophyll a apoprotein A2
K01782	2.46496	1.30156	1.74149e-09	3-hydroxyacyl-CoA dehydrogenase / enoyl-CoA hydratase / 3-hydroxybutyryl-CoA epimerase
K01249	2.46438	1.30123	2.52714e-06	DNA glycosylase
K11781	2.46399	1.301	0.0351573	FO synthase subunit 2
K13014	2.46088	1.29918	1.6722e-09	undecaprenyl phosphate-alpha-L-ara4FN deformylase
K14861	2.46051	1.29896	0.105104	nucleolar pre-ribosomal-associated protein 1
K02875	2.46051	1.29896	0.01908	large subunit ribosomal protein L14e
K03081	2.46024	1.2988	4.57795e-10	3-dehydro-L-gulonate-6-phosphate decarboxylase
K07489	2.45791	1.29743	0.0661412	transposase
K11935	2.45666	1.2967	5.43198e-10	biofilm PGA synthesis protein PgaA
K00040	2.45656	1.29664	5.21663e-15	fructuronate reductase
K11938	2.45609	1.29636	3.70158e-09	HMP-PP phosphatase
K06317	2.45589	1.29625	0.00237563	inhibitor of the pro-sigma K processing machinery
K01563	2.45588	1.29624	0.126437	haloalkane dehalogenase
K02542	2.45588	1.29624	0.0810058	DNA replication licensing factor MCM6
K02847	2.45585	1.29622	0.000979728	O-antigen ligase
K14126	2.45539	1.29595	0.0675401	F420-non-reducing hydrogenase subunit A
K07074	2.45398	1.29512	2.58998e-07	DNA integrity scanning protein
K14055	2.45352	1.29485	3.33965e-08	universal stress protein E
K02771	2.45197	1.29394	0.741743	PTS system, fructose-specific IID component
K11584	2.45092	1.29332	0.048903	serine/threonine-protein phosphatase 2A regulatory subunit B'
K05964	2.45088	1.2933	1.27704e-08	holo-ACP synthase
K04774	2.4501	1.29284	1.95447e-09	serine protease SohB
K05710	2.4495	1.29249	1.45673e-08	dioxygenase ferredoxin subunit
K10016	2.44737	1.29123	1.57965e-08	histidine transport system permease protein
K01792	2.44714	1.2911	2.07176e-10	glucose-6-phosphate 1-epimerase
K12217	2.44278	1.28852	0.000353804	intracellular multiplication protein IcmO
K05841	2.44107	1.28751	0.441921	sterol 3beta-glucosyltransferase
K11936	2.44002	1.28689	2.68259e-13	biofilm PGA synthesis N-glycosyltransferase PgaC
K12736	2.43983	1.28678	0.0764372	peptidylprolyl isomerase domain and WD repeat-containing protein 1
K13501	2.43983	1.28678	0.227559	anthranilate synthase / indole-3-glycerol phosphate synthase / phosphoribosylanthranilate isomerase
K00583	2.43983	1.28678	0.249054	tetrahydromethanopterin S-methyltransferase subunit G
K11347	2.43983	1.28678	0.4893	protein Jade-1
K03607	2.43973	1.28672	5.07892e-09	ProP effector
K07480	2.43823	1.28583	1.21945e-06	insertion element IS1 protein InsB
K12266	2.43819	1.28581	3.19161e-09	anaerobic nitric oxide reductase transcription regulator
K05992	2.43706	1.28514	0.00508036	kappa-carrageenase
K16209	2.43642	1.28476	0.000121518	lactose/raffinose/galactose permease
K12058	2.43631	1.2847	0.0149377	conjugal transfer mating pair stabilization protein TraN
K17686	2.43565	1.28431	2.54294e-21	Cu+-exporting ATPase
K10017	2.43471	1.28375	1.10623e-09	histidine transport system ATP-binding protein
K06141	2.4346	1.28368	5.09267e-09	MFS transporter, TsgA protein
K04086	2.43347	1.28301	1.91778e-11	ATP-dependent Clp protease ATP-binding subunit ClpL
K11923	2.43162	1.28191	3.0526e-08	MerR family transcriptional regulator, copper efflux regulator
K06155	2.43101	1.28155	2.71064e-10	Gnt-I system high-affinity gluconate transporter
K16011	2.4302	1.28107	0.0416163	mannose-1-phosphate guanylyltransferase / mannose-6-phosphate isomerase
K05839	2.42984	1.28086	4.57207e-08	haemolysin expression modulating protein
K15829	2.42875	1.28021	5.22721e-11	formate hydrogenlyase subunit 4
K06917	2.42766	1.27956	1.13972e-08	tRNA 2-selenouridine synthase
K16012	2.42744	1.27943	1.11365e-07	ATP-binding cassette, subfamily C, bacterial CydC
K03477	2.42667	1.27898	1.96317e-09	DeoR family transcriptional regulator, ulaG and ulaABCDEF operon transcriptional repressor
K08252	2.4252	1.2781	0.354872	receptor protein-tyrosine kinase
K05527	2.42493	1.27795	3.53842e-08	BolA protein
K11107	2.42409	1.27744	3.25532e-08	ferredoxin
K17884	2.42399	1.27738	0.0778655	archaetidylinositol phosphate synthase
K15053	2.42153	1.27592	0.0882885	charged multivesicular body protein 7
K08997	2.42131	1.27579	5.14702e-09	hypothetical protein
K03632	2.42071	1.27543	1.00091e-11	chromosome partition protein MukB
K05714	2.42046	1.27528	0.000383881	2-hydroxy-6-ketonona-2,4-dienedioic acid hydrolase
K01669	2.42021	1.27514	1.00893e-09	deoxyribodipyrimidine photo-lyase
K00374	2.4188	1.27429	1.63782e-15	nitrate reductase gamma subunit
K03432	2.41795	1.27378	0.0273863	proteasome alpha subunit
K16136	2.41675	1.27307	8.5472e-09	LacI family transcriptional regulator, maltose regulon regulatory protein
K05641	2.41614	1.27271	0.0325735	ATP-binding cassette, subfamily A (ABC1), member 1
K01061	2.41469	1.27184	2.33306e-09	carboxymethylenebutenolidase
K07795	2.41237	1.27045	0.00231874	putative tricarboxylic transport membrane protein
K04062	2.41192	1.27018	0.000222605	osmotically inducible lipoprotein OsmB
K05786	2.41066	1.26943	1.5919e-16	chloramphenicol-sensitive protein RarD
K00200	2.40957	1.26878	0.0740893	formylmethanofuran dehydrogenase subunit A
K03338	2.40957	1.26877	1.76878e-05	5-dehydro-2-deoxygluconokinase
K09475	2.40915	1.26852	1.17915e-06	outer membrane pore protein C
K06205	2.4067	1.26706	1.24766e-07	MioC protein
K02553	2.40649	1.26693	1.4395e-07	regulator of ribonuclease activity A
K12598	2.40447	1.26572	0.0536644	ATP-dependent RNA helicase DOB1
K02256	2.40447	1.26572	0.00760548	cytochrome c oxidase subunit 1
K12222	2.40447	1.26572	0.224737	intracellular multiplication protein IcmT
K08162	2.40205	1.26427	2.35372e-09	MFS transporter, DHA1 family, multidrug resistance protein
K03835	2.40105	1.26367	1.19191e-12	tryptophan-specific transport protein
K15836	2.40096	1.26361	1.47956e-10	formate hydrogenlyase transcriptional activator
K00383	2.40031	1.26322	6.74015e-13	glutathione reductase (NADPH)
K04067	2.39953	1.26275	2.20757e-09	primosomal replication protein N''
K05517	2.39894	1.2624	5.48547e-09	nucleoside-specific channel-forming protein
K03578	2.39761	1.2616	1.59219e-11	ATP-dependent helicase HrpA
K12689	2.39752	1.26154	0.4893	campylobacter adhesion protein
K12218	2.39657	1.26097	0.00520001	intracellular multiplication protein IcmP
K04771	2.39611	1.2607	2.07969e-09	serine protease Do
K08256	2.39554	1.26035	0.0333777	phosphatidylinositol alpha-mannosyltransferase
K00938	2.39474	1.25987	1.63042e-09	phosphomevalonate kinase
K05816	2.39423	1.25956	2.77694e-07	sn-glycerol 3-phosphate transport system ATP-binding protein
K02760	2.39388	1.25935	0.00239474	PTS system, cellobiose-specific IIB component
K06890	2.39338	1.25905	7.28084e-17	hemoglobin
K02846	2.39313	1.2589	1.08273e-07	N-methyl-L-tryptophan oxidase
K07905	2.39291	1.25877	0.229022	Ras-related protein Rab-11B
K06216	2.39291	1.25877	0.382702	putative ribose uptake protein
K11718	2.39291	1.25877	0.338081	UDP-glucose:glycoprotein glucosyltransferase
K04020	2.39254	1.25854	1.86522e-10	phosphotransacetylase
K01007	2.39224	1.25836	1.37329e-20	pyruvate, water dikinase
K06606	2.38979	1.25688	0.000566096	inosose isomerase
K01255	2.38872	1.25623	7.70269e-11	leucyl aminopeptidase
K00809	2.38723	1.25534	0.16026	deoxyhypusine synthase
K04024	2.38642	1.25485	1.68544e-06	ethanolamine utilization protein EutJ
K05790	2.38631	1.25478	4.88547e-10	lipopolysaccharide biosynthesis protein WzzE
K08137	2.38605	1.25462	3.25532e-08	MFS transporter, SP family, galactose:H+ symporter
K11528	2.38374	1.25323	6.56201e-05	UDP-N-acetylglucosamine pyrophosphorylase
K12206	2.38152	1.25188	0.005506	intracellular multiplication protein IcmB
K03669	2.37781	1.24963	1.65415e-08	membrane glycosyltransferase
K01228	2.37629	1.24871	0.0883848	mannosyl-oligosaccharide glucosidase
K03483	2.37577	1.24839	0.246936	mannitol operon transcriptional antiterminator
K09470	2.37405	1.24735	5.61464e-08	gamma-glutamylputrescine synthase
K10000	2.37394	1.24728	3.4312e-09	arginine transport system ATP-binding protein
K05919	2.37387	1.24724	3.22522e-18	superoxide reductase
K02345	2.37157	1.24584	5.27368e-05	DNA polymerase III subunit theta
K12398	2.37012	1.24496	0.19339	AP-3 complex subunit mu
K05745	2.37012	1.24496	0.397684	diaphanous 3
K12152	2.36989	1.24482	6.06258e-08	phosphatase NudJ
K11940	2.36936	1.2445	5.82852e-09	heat shock protein HspQ
K06074	2.36767	1.24347	2.02151e-08	vitamin B12 transport system ATP-binding protein
K10748	2.36678	1.24293	1.28644e-06	DNA replication terminus site-binding protein
K12372	2.3667	1.24288	3.05738e-11	dipeptide transport system ATP-binding protein
K06343	2.36637	1.24267	0.132881	spore coat protein Y
K01101	2.36433	1.24143	0.0064696	4-nitrophenyl phosphatase
K13634	2.3639	1.24117	1.27674e-09	LysR family transcriptional regulator, cys regulon transcriptional activator
K07575	2.36262	1.24039	0.0400644	PUA domain protein
K09975	2.36104	1.23942	1.79399e-08	hypothetical protein
K07641	2.36048	1.23908	3.92248e-10	two-component system, OmpR family, sensor histidine kinase CreC
K03047	2.35991	1.23873	0.064312	DNA-directed RNA polymerase subunit D
K12619	2.35948	1.23847	0.0334092	5'-3' exoribonuclease 2
K07708	2.35834	1.23777	5.87601e-09	two-component system, NtrC family, nitrogen regulation sensor histidine kinase GlnL
K00399	2.35666	1.23674	0.066275	methyl-coenzyme M reductase alpha subunit
K16137	2.3559	1.23628	0.000295315	TetR/AcrR family transcriptional regulator, transcriptional repressor for nem operon
K09899	2.35559	1.23609	3.49979e-07	hypothetical protein
K12517	2.3546	1.23548	0.215832	major pilin subunit PapA
K10013	2.3544	1.23536	6.40584e-08	lysine/arginine/ornithine transport system substrate-binding protein
K14123	2.35293	1.23446	0.0755949	energy-converting hydrogenase B subunit N
K01760	2.35233	1.23409	5.17568e-09	cystathionine beta-lyase
K09495	2.3518	1.23376	0.12828	T-complex protein 1 subunit gamma
K15045	2.35131	1.23347	0.0530938	radical S-adenosyl methionine domain-containing protein 2
K06866	2.34979	1.23253	3.65026e-08	autonomous glycyl radical cofactor
K13542	2.34888	1.23197	1.99602e-14	uroporphyrinogen III methyltransferase / synthase
K01766	2.34835	1.23165	5.84248e-10	cysteine sulfinate desulfinase
K00586	2.34776	1.23129	0.0358996	diphthine synthase
K15662	2.34776	1.23129	0.151434	iturin family lipopeptide synthetase B
K17605	2.34776	1.23129	0.15932	serine/threonine-protein phosphatase 2A activator
K16301	2.34601	1.23021	2.68165e-09	deferrochelatase/peroxidase EfeB
K07495	2.3454	1.22983	0.00584812	putative transposase
K05836	2.34523	1.22973	0.00894065	GntR family transcriptional regulator, histidine utilization repressor
K07283	2.34479	1.22946	1.94461e-07	putative salt-induced outer membrane protein
K07687	2.34348	1.22865	1.60201e-09	two-component system, NarL family, captular synthesis response regulator RcsB
K02589	2.342	1.22774	0.00402574	nitrogen regulatory protein PII 1
K02327	2.34145	1.2274	0.0645495	DNA polymerase delta subunit 1
K14092	2.34145	1.2274	0.00859753	energy-converting hydrogenase A subunit A
K09927	2.34128	1.2273	1.65532e-11	hypothetical protein
K11531	2.34077	1.22698	7.84185e-09	lsr operon transcriptional repressor
K15833	2.34056	1.22685	2.9138e-10	formate hydrogenlyase regulatory protein HycA
K07559	2.34008	1.22656	0.00511147	putative RNA 2'-phosphotransferase
K07055	2.3378	1.22515	0.0316425	tRNA wybutosine-synthesizing protein 2
K03472	2.33674	1.2245	1.94442e-10	D-erythrose 4-phosphate dehydrogenase
K01521	2.3354	1.22367	6.95496e-09	CDP-diacylglycerol pyrophosphatase
K08308	2.33414	1.22289	2.22051e-07	membrane-bound lytic murein transglycosylase E
K09915	2.3312	1.22107	1.42732e-08	hypothetical protein
K11593	2.33018	1.22044	0.0736745	eukaryotic translation initiation factor 2C
K02869	2.33018	1.22044	0.0133002	large subunit ribosomal protein L12
K14348	2.33005	1.22036	7.37232e-10	GntR family transcriptional regulator, L-lactate dehydrogenase operon regulator
K05880	2.32942	1.21997	2.38242e-08	transcriptional activator for dhaKLM operon
K01617	2.32893	1.21967	0.0159963	4-oxalocrotonate decarboxylase
K09018	2.32596	1.21783	7.27921e-08	pyrimidine oxygenase
K09780	2.32547	1.21752	9.52674e-05	hypothetical protein
K12055	2.32415	1.2167	0.00208575	chromosome partitioning related protein ParA
K08484	2.32369	1.21642	6.75226e-09	phosphotransferase system, enzyme I, PtsP
K15784	2.32341	1.21624	0.00855222	N-alpha-acetyl-L-2,4-diaminobutyrate deacetylase
K13892	2.32219	1.21549	3.61799e-14	glutathione transport system ATP-binding protein
K07703	2.32198	1.21535	2.53947e-10	two-component system, CitB family, response regulator DcuR
K09456	2.32103	1.21477	1.56585e-09	putative acyl-CoA dehydrogenase
K03291	2.31968	1.21392	1.0925e-08	MFS transporter, SET family, sugar efflux transporter
K01146	2.31955	1.21384	2.55634e-08	protein Xni
K01485	2.31918	1.21362	4.12402e-06	cytosine deaminase
K12371	2.31918	1.21362	4.05928e-12	dipeptide transport system ATP-binding protein
K00373	2.31915	1.21359	1.98886e-11	nitrate reductase delta subunit
K07068	2.31784	1.21278	0.024992	DNA integrity scanning protein
K05539	2.31765	1.21266	1.60185e-08	tRNA-dihydrouridine synthase A
K03803	2.31668	1.21206	8.97691e-22	sigma-E factor negative regulatory protein RseC
K00883	2.31535	1.21123	1.40691e-10	2-dehydro-3-deoxygalactonokinase
K08723	2.3153	1.2112	1.92556e-09	5'-nucleotidase
K09021	2.31156	1.20887	1.51816e-07	aminoacrylate peracid reductase
K11929	2.31108	1.20857	3.35686e-08	outer membrane pore protein E
K08970	2.3107	1.20833	3.15393e-08	nickel/cobalt exporter
K01222	2.31062	1.20828	6.16872e-08	6-phospho-beta-glucosidase
K11745	2.31036	1.20812	1.08694e-08	glutathione-regulated potassium-efflux system ancillary protein KefC
K08324	2.30902	1.20728	2.86953e-07	succinate-semialdehyde dehydrogenase
K13635	2.30892	1.20722	1.51473e-08	LysR family transcriptional regulator, cys regulon transcriptional activator
K00366	2.30838	1.20688	0.000155476	ferredoxin-nitrite reductase
K03712	2.30772	1.20647	8.1326e-08	MarR family transcriptional regulator, multiple antibiotic resistance protein MarR
K12961	2.30771	1.20646	9.44582e-10	DnaA initiator-associating protein
K07278	2.30517	1.20487	4.24748e-12	outer membrane protein
K00064	2.30429	1.20432	0.00271774	D-threo-aldose 1-dehydrogenase
K11212	2.30429	1.20432	0.056441	LPPG:FO 2-phospho-L-lactate transferase
K12988	2.30429	1.20432	0.15338	alpha-1,3-rhamnosyltransferase
K14555	2.30429	1.20432	0.0882838	U3 small nucleolar RNA-associated protein 13
K06636	2.30429	1.20432	0.108722	structural maintenance of chromosome 1
K07548	2.30429	1.20432	0.0599568	2-[hydroxy(phenyl)methyl]-succinyl-CoA dehydrogenase BbsD subunit
K06640	2.30429	1.20432	0.25754	serine/threonine-protein kinase ATR
K01942	2.30429	1.20432	0.115449	biotin--protein ligase
K13169	2.30429	1.20432	0.385609	splicing factor, arginine/serine-rich 17
K04461	2.30429	1.20432	0.172319	protein phosphatase 1B
K12845	2.30429	1.20432	0.329632	U4/U6 small nuclear ribonucleoprotein SNU13
K11380	2.30429	1.20432	0.33451	NuA3 HAT complex component NTO1
K10557	2.30006	1.20167	2.50427e-16	AI-2 transport system permease protein
K00867	2.29991	1.20158	1.93397e-10	type I pantothenate kinase
K14106	2.29861	1.20076	0.114533	energy-converting hydrogenase A subunit O
K01188	2.29676	1.1996	0.362304	beta-glucosidase
K15888	2.29448	1.19817	0.0288073	tritrans,polycis-undecaprenyl-diphosphate synthase [geranylgeranyl-diphosphate specific]
K00573	2.29175	1.19645	1.23575e-11	protein-L-isoaspartate(D-aspartate) O-methyltransferase
K03311	2.29171	1.19643	1.1947e-14	branched-chain amino acid:cation transporter, LIVCS family
K13639	2.29001	1.19535	5.45153e-07	MerR family transcriptional regulator, redox-sensitive transcriptional activator SoxR
K07265	2.28997	1.19533	0.349907	capsular polysaccharide export protein
K06195	2.2876	1.19383	1.8347e-11	ApaG protein
K05822	2.28673	1.19329	4.40692e-06	tetrahydrodipicolinate N-acetyltransferase
K08994	2.28657	1.19318	2.80822e-08	putative membrane protein
K06079	2.28494	1.19216	6.87762e-11	copper homeostasis protein (lipoprotein)
K12234	2.28398	1.19155	0.0925036	coenzyme F420-0:L-glutamate ligase / coenzyme F420-1:gamma-L-glutamate ligase
K07679	2.28366	1.19135	1.11214e-10	two-component system, NarL family, sensor histidine kinase EvgS
K07307	2.28235	1.19052	1.26934e-08	anaerobic dimethyl sulfoxide reductase subunit B (DMSO reductase iron- sulfur subunit)
K00578	2.28124	1.18982	0.0358172	tetrahydromethanopterin S-methyltransferase subunit B
K06858	2.28072	1.18949	2.71264e-09	vitamin B12 transport system substrate-binding protein
K03304	2.27939	1.18865	3.13348e-09	tellurite resistance protein
K09913	2.27916	1.1885	1.60185e-08	hypothetical protein
K03562	2.27814	1.18785	3.4517e-08	biopolymer transport protein TolQ
K03796	2.27795	1.18774	2.17794e-08	Bax protein
K09735	2.27765	1.18754	0.0368774	hypothetical protein
K03457	2.27438	1.18547	2.91374e-06	nucleobase:cation symporter-1, NCS1 family
K03254	2.27272	1.18442	0.124634	translation initiation factor 3 subunit A
K00380	2.27147	1.18363	2.60744e-11	sulfite reductase (NADPH) flavoprotein alpha-component
K00123	2.27142	1.18359	6.63544e-13	formate dehydrogenase, alpha subunit
K02487	2.2702	1.18282	0.221545	type IV pili sensor histidine kinase and response regulator
K06936	2.26904	1.18208	0.219288	tRNA(Ile2)-agmatinylcytidine synthase
K07184	2.26885	1.18196	6.97277e-07	SH3 domain protein
K05775	2.26879	1.18192	9.82953e-08	maltose operon periplasmic protein
K07203	2.26828	1.1816	0.0855137	FKBP12-rapamycin complex-associated protein
K00694	2.26778	1.18128	5.07892e-09	cellulose synthase (UDP-forming)
K03275	2.26754	1.18113	3.12466e-10	UDP-glucose:(glucosyl)LPS alpha-1,3-glucosyltransferase
K05365	2.26658	1.18052	6.72577e-12	penicillin-binding protein 1B
K02380	2.2645	1.17919	2.53633e-16	FdhE protein
K12943	2.26304	1.17826	3.64979e-08	lipoprotein YgeR
K06203	2.2623	1.17779	1.48032e-13	CysZ protein
K03761	2.26175	1.17744	2.20891e-08	MFS transporter, MHS family, alpha-ketoglutarate permease
K02565	2.26162	1.17736	5.3423e-08	N-acetylglucosamine repressor
K05780	2.26075	1.1768	4.51025e-09	alpha-D-ribose 1-methylphosphonate 5-triphosphate synthase subunit PhnL
K15773	2.26055	1.17668	4.62145e-06	HTH-type transcriptional regulator, antitoxin HipB
K04744	2.25812	1.17512	6.50279e-13	LPS-assembly protein
K16509	2.25798	1.17504	0.00212452	regulatory protein spx
K13650	2.25766	1.17483	1.1914e-08	MqsR-controlled colanic acid and biofilm protein A
K07806	2.25741	1.17467	3.22465e-09	UDP-4-amino-4-deoxy-L-arabinose-oxoglutarate aminotransferase
K06075	2.257	1.1744	7.57248e-08	MarR family transcriptional regulator, transcriptional regulator for hemolysin
K03732	2.25665	1.17418	1.31857e-11	ATP-dependent RNA helicase RhlB
K06932	2.25628	1.17395	0.0791107	tRNA(Ile2)-agmatinylcytidine synthase
K11060	2.25621	1.1739	0.0134152	probable enterotoxin B
K12227	2.25577	1.17362	0.0574001	TraL protein
K13796	2.25567	1.17356	0.0169879	tricarballylate dehydrogenase
K05591	2.25471	1.17294	1.46819e-07	ATP-independent RNA helicase DbpA
K13282	2.25458	1.17286	0.193112	cyanophycinase
K03055	2.25419	1.17261	0.0676741	DNA-directed RNA polymerase subunit K
K02750	2.25316	1.17195	7.85971e-14	PTS system, arbutin-like IIC component
K08728	2.25036	1.17015	2.68678e-05	nucleoside deoxyribosyltransferase
K03200	2.25032	1.17013	0.0480622	type IV secretion system protein VirB5
K13942	2.24994	1.16989	0.126828	5,10-methenyltetrahydromethanopterin hydrogenase
K01799	2.24908	1.16933	0.260431	maleate isomerase
K00219	2.24873	1.16911	3.38041e-09	2,4-dienoyl-CoA reductase (NADPH2)
K04801	2.2484	1.1689	0.433987	replication factor C small subunit
K01525	2.24757	1.16836	1.82201e-07	bis(5'-nucleosyl)-tetraphosphatase (symmetrical)
K16199	2.24753	1.16834	0.0232176	dipeptide transport system substrate-binding protein
K13053	2.24733	1.16821	7.99327e-08	cell division inhibitor SulA
K03645	2.24712	1.16808	1.30622e-10	negative modulator of initiation of replication
K07676	2.24651	1.16769	6.19081e-09	two-component system, NarL family, sensor histidine kinase RcsD
K07712	2.24506	1.16675	4.10492e-08	two-component system, NtrC family, nitrogen regulation response regulator GlnG
K04568	2.24485	1.16662	5.44e-10	lysyl-tRNA synthetase, class II
K15407	2.24201	1.16479	0.34085	queuine tRNA-ribosyltransferase subunit QTRTD1
K12812	2.24201	1.16479	0.136336	ATP-dependent RNA helicase UAP56/SUB2
K00835	2.24174	1.16462	5.99693e-11	valine--pyruvate aminotransferase
K00121	2.24091	1.16409	7.66846e-11	S-(hydroxymethyl)glutathione dehydrogenase / alcohol dehydrogenase
K09473	2.24056	1.16386	1.9125e-08	gamma-glutamyl-gamma-aminobutyrate hydrolase
K09124	2.23961	1.16325	5.28568e-07	hypothetical protein
K06211	2.23957	1.16322	1.72854e-11	HipB family transcriptional regulator, involved in the regulation of NAD biosynthesis
K08675	2.23882	1.16274	0.00676878	Lon-like ATP-dependent protease
K08996	2.23843	1.16249	0.000154238	putative membrane protein
K04033	2.23713	1.16165	5.2237e-08	AraC family transcriptional regulator, ethanolamine operon transcriptional activator
K00068	2.23675	1.1614	1.0254e-06	sorbitol-6-phosphate 2-dehydrogenase
K05596	2.23627	1.16109	2.88312e-08	LysR family transcriptional regulator, chromosome initiation inhibitor
K12264	2.23602	1.16094	1.73198e-08	anaerobic nitric oxide reductase flavorubredoxin
K07589	2.23532	1.16048	6.6443e-09	D-erythro-7,8-dihydroneopterin triphosphate epimerase
K03634	2.23421	1.15976	5.84217e-09	outer membrane lipoprotein carrier protein
K12963	2.23409	1.15968	6.17576e-07	undecaprenyl phosphate-alpha-L-ara4N flippase subunit ArnF
K09897	2.2337	1.15943	2.01375e-08	hypothetical protein
K05851	2.23326	1.15915	4.92229e-16	adenylate cyclase, class 1
K16090	2.23093	1.15765	4.7208e-08	catecholate siderophore receptor
K14054	2.23038	1.15729	1.19554e-07	protein MpaA
K02441	2.23003	1.15706	7.63898e-09	GlpG protein
K12289	2.22977	1.1569	1.23844e-09	pilus assembly protein HofN
K02299	2.22795	1.15572	2.55237e-09	cytochrome o ubiquinol oxidase subunit III
K01070	2.22695	1.15507	7.25078e-10	S-formylglutathione hydrolase
K01003	2.22615	1.15455	4.35447e-06	carboxyvinyl-carboxyphosphonate phosphorylmutase
K12962	2.2254	1.15406	1.59524e-07	undecaprenyl phosphate-alpha-L-ara4N flippase subunit ArnE
K05881	2.22491	1.15375	1.11171e-08	PTS hybrid protein
K07799	2.22422	1.1533	3.59224e-11	putative multidrug efflux transporter MdtA
K07337	2.22419	1.15328	5.91734e-15	hypothetical protein
K03087	2.22332	1.15272	2.18642e-10	RNA polymerase nonessential primary-like sigma factor
K14841	2.22199	1.15185	0.144166	ribosome biogenesis protein NSA1
K12876	2.22199	1.15185	0.297383	RNA-binding protein 8A
K10698	2.22199	1.15185	0.174385	ubiquitin-activating enzyme E1-like
K01204	2.22199	1.15185	0.204807	alpha-N-acetylgalactosaminidase
K03884	2.22199	1.15185	0.181028	NADH-ubiquinone oxidoreductase chain 6
K14015	2.22199	1.15185	0.310261	nuclear protein localization protein 4 homolog
K09161	2.22022	1.1507	1.67953e-07	hypothetical protein
K14128	2.22006	1.1506	0.103181	F420-non-reducing hydrogenase subunit G
K05522	2.2185	1.14959	3.74027e-08	endonuclease VIII
K06144	2.21767	1.14905	6.21201e-07	universal stress protein B
K03825	2.21753	1.14895	7.91253e-10	putative acetyltransferase
K02689	2.21688	1.14853	0.0620315	photosystem I P700 chlorophyll a apoprotein A1
K05812	2.21617	1.14807	2.92258e-08	conserved hypothetical protein
K03077	2.21537	1.14755	1.34546e-19	L-ribulose-5-phosphate 4-epimerase
K14056	2.21483	1.14719	7.04504e-07	HTH-type transcriptional regulator, repressor for puuD
K16190	2.2148	1.14718	0.0191369	glucuronokinase
K03449	2.21413	1.14674	1.43823e-08	MFS transporter, CP family, cyanate transporter
K06159	2.21391	1.1466	1.32771e-07	putative ATP-binding cassette transporter
K10754	2.21211	1.14543	0.173771	replication factor C subunit 1
K02244	2.20996	1.14402	1.51821e-09	competence protein ComGB
K04561	2.20915	1.14349	0.053556	nitric oxide reductase subunit B
K16531	2.20747	1.14239	9.4854e-05	Bardet-Biedl syndrome 4 protein
K03560	2.20665	1.14186	1.34809e-08	biopolymer transport protein TolR
K02979	2.20623	1.14158	0.0306513	small subunit ribosomal protein S28e
K02552	2.20301	1.13948	1.00929e-11	menaquinone-specific isochorismate synthase
K06176	2.20236	1.13905	4.03442e-12	tRNA pseudouridine13 synthase
K00242	2.20229	1.13901	7.59565e-10	succinate dehydrogenase membrane anchor subunit
K07664	2.20101	1.13816	1.40454e-07	two-component system, OmpR family, response regulator BaeR
K08320	2.20056	1.13787	7.47613e-09	(d)CTP diphosphatase
K01825	2.20037	1.13775	3.07056e-08	3-hydroxyacyl-CoA dehydrogenase / enoyl-CoA hydratase / 3-hydroxybutyryl-CoA epimerase / enoyl-CoA isomerase
K01138	2.19937	1.13709	8.77421e-11	uncharacterized sulfatase
K07146	2.1982	1.13632	1.52508e-09	UPF0176 protein
K03053	2.19585	1.13478	0.01849	DNA-directed RNA polymerase subunit H
K11176	2.19539	1.13448	0.0740946	IMP cyclohydrolase
K11016	2.19456	1.13393	0.036002	hemolysin
K01407	2.19387	1.13348	9.05258e-09	protease III
K01139	2.19337	1.13315	1.12822e-07	guanosine-3',5'-bis(diphosphate) 3'-pyrophosphohydrolase
K09119	2.19069	1.13139	0.0277677	hypothetical protein
K14387	2.19069	1.13139	0.160637	solute carrier family 5 (high affinity choline transporter), member 7
K13630	2.18986	1.13084	5.45048e-09	multiple antibiotic resistance protein MarB
K15736	2.18979	1.1308	1.3612e-08	L-2-hydroxyglutarate oxidase
K08160	2.18926	1.13044	1.54224e-07	MFS transporter, DHA1 family, multidrug/chloramphenicol efflux transport protein
K02303	2.18915	1.13037	0.268565	uroporphyrin-III C-methyltransferase
K10678	2.18836	1.12985	3.38686e-09	nitroreductase
K07677	2.18774	1.12944	7.71049e-09	two-component system, NarL family, capsular synthesis sensor histidine kinase RcsC
K11535	2.1876	1.12935	1.23135e-05	nucleoside transport protein
K00124	2.18524	1.12779	8.65958e-17	formate dehydrogenase, beta subunit
K12945	2.18449	1.1273	2.08591e-07	GDP-mannose pyrophosphatase NudK
K00855	2.18444	1.12726	9.46403e-09	phosphoribulokinase
K11743	2.18406	1.12701	2.80419e-05	spermidine export protein MdtJ
K07246	2.18361	1.12671	8.59681e-10	tartrate dehydrogenase/decarboxylase / D-malate dehydrogenase
K10108	2.18309	1.12637	2.20059e-09	maltose/maltodextrin transport system substrate-binding protein
K00201	2.18301	1.12632	0.0925036	formylmethanofuran dehydrogenase subunit B
K00898	2.18301	1.12632	0.185871	pyruvate dehydrogenase kinase 2/3/4
K07976	2.18301	1.12632	0.236151	Rab family, other
K15631	2.18301	1.12632	0.185874	molybdenum cofactor sulfurtransferase
K13181	2.18301	1.12632	0.271515	ATP-dependent RNA helicase DDX27
K11729	2.18301	1.12632	0.494698	acyl-CoA dehydrogenase family member 10
K17081	2.18301	1.12632	0.291391	prohibitin 2
K06669	2.18301	1.12632	0.28682	structural maintenance of chromosome 3 (chondroitin sulfate proteoglycan 6)
K07180	2.18218	1.12577	1.25661e-09	serine protein kinase
K07149	2.18154	1.12534	0.586971	uncharacterized protein
K04760	2.18083	1.12487	7.04504e-07	transcription elongation factor GreB
K02526	2.18027	1.1245	2.45843e-10	2-keto-3-deoxygluconate permease
K02402	2.17694	1.1223	1.00197e-05	flagellar transcriptional activator FlhC
K03896	2.17646	1.12199	0.0699572	acetyl CoA:N6-hydroxylysine acetyl transferase
K13931	2.17398	1.12034	0.860665	malonate decarboxylase delta subunit
K08306	2.17354	1.12004	2.30473e-12	membrane-bound lytic murein transglycosylase C
K12827	2.17261	1.11943	0.151915	splicing factor 3A subunit 3
K09713	2.17261	1.11943	0.032783	hypothetical protein
K09019	2.17258	1.11941	7.88048e-06	3-hydroxypropanoate dehydrogenase
K15722	2.17039	1.11796	0.000181839	cell division activator
K17214	2.17026	1.11786	0.00829885	inositol transport system permease protein
K00158	2.1699	1.11763	7.93994e-10	pyruvate oxidase
K03747	2.16749	1.11602	2.64515e-09	Smg protein
K06212	2.16504	1.11439	2.90806e-08	formate transporter
K03622	2.16403	1.11372	0.016593	archaea-specific DNA-binding protein
K00412	2.16371	1.1135	0.382706	ubiquinol-cytochrome c reductase cytochrome b subunit
K06078	2.16134	1.11193	1.00838e-05	murein lipoprotein
K07266	2.16119	1.11183	0.311446	capsular polysaccharide export protein
K03641	2.16101	1.1117	1.7057e-07	TolB protein
K05520	2.1608	1.11157	3.09709e-10	protease I
K03267	2.16027	1.11121	0.196788	peptide chain release factor subunit 3
K05581	2.16027	1.11121	0.0506417	NAD(P)H-quinone oxidoreductase subunit J
K00010	2.15998	1.11102	4.4474e-05	myo-inositol 2-dehydrogenase
K03764	2.1599	1.11096	2.21826e-07	transcriptional repressor of met regulon (beta-ribbon, MetJ family)
K09500	2.15831	1.1099	0.102619	T-complex protein 1 subunit theta
K02575	2.15818	1.10982	1.37226e-12	MFS transporter, NNP family, nitrate/nitrite transporter
K03136	2.15777	1.10954	0.029123	transcription initiation factor TFIIE subunit alpha
K02505	2.15682	1.1089	1.79676e-10	protein transport protein HofC
K07108	2.15681	1.1089	0.0116988	acyl-CoA thioester hydrolase
K11391	2.1547	1.10749	1.2225e-08	23S rRNA (guanine1835-N2)-methyltransferase
K14057	2.15371	1.10682	1.93226e-06	LysR family transcriptional regulator, regulator of abg operon
K02478	2.15367	1.1068	7.71049e-09	two-component system, LytT family, sensor kinase
K07300	2.15292	1.1063	1.51821e-09	Ca2+:H+ antiporter
K05785	2.15235	1.10592	2.8227e-07	transcriptional antiterminator RfaH
K09999	2.15208	1.10573	1.71049e-08	arginine transport system permease protein
K07663	2.15204	1.10571	9.20028e-10	two-component system, OmpR family, catabolic regulation response regulator CreB
K02317	2.15172	1.10549	4.69077e-08	DNA replication protein DnaT
K07561	2.1513	1.10521	0.103181	2-(3-amino-3-carboxypropyl)histidine synthase
K13930	2.14957	1.10405	0.000838426	triphosphoribosyl-dephospho-CoA synthase
K03485	2.14956	1.10404	1.08896e-08	LacI family transcriptional regulator, trehalose operon repressor
K15519	2.14908	1.10372	0.163821	deoxyadenosine/deoxycytidine kinase
K15536	2.14874	1.10349	1.58929e-05	soluble cytochrome b562
K12500	2.14863	1.10341	2.91195e-07	thioesterase III
K00060	2.14828	1.10318	4.95231e-13	threonine 3-dehydrogenase
K12852	2.14822	1.10314	0.187	116 kDa U5 small nuclear ribonucleoprotein component
K10914	2.14766	1.10277	4.17249e-05	CRP/FNR family transcriptional regulator, cyclic AMP receptor protein
K05792	2.14748	1.10265	0.0041903	tellurite resistance protein TerA
K13798	2.14732	1.10254	0.284708	DNA-directed RNA polymerase subunit B
K02255	2.14561	1.10139	4.48245e-07	ferritin-like protein 2
K03758	2.14558	1.10137	9.54729e-10	arginine:ornithine antiporter / lysine permease
K11491	2.14537	1.10123	0.124846	condensin-2 complex subunit D3
K03848	2.14537	1.10123	0.44382	alpha-1,3-glucosyltransferase
K03013	2.14537	1.10123	0.261093	DNA-directed RNA polymerases I, II, and III subunit RPABC1
K04368	2.14537	1.10123	0.490754	mitogen-activated protein kinase kinase 1
K14293	2.14537	1.10123	0.263879	importin subunit beta-1
K08077	2.14537	1.10123	0.178187	UDP-sugar diphosphatase
K07273	2.14509	1.10104	7.96922e-18	lysozyme
K03591	2.14474	1.1008	1.49003e-09	cell division protein FtsN
K07285	2.14313	1.09972	4.3115e-05	outer membrane lipoprotein
K01460	2.14266	1.0994	1.79971e-09	glutathionylspermidine amidase/synthetase
K11618	2.14169	1.09875	3.17454e-06	two-component system, NarL family, response regulator LiaR
K09154	2.14148	1.09861	0.0623903	hypothetical protein
K15547	2.14107	1.09834	1.86721e-08	multidrug resistance protein MdtO
K11747	2.14076	1.09813	9.73937e-10	glutathione-regulated potassium-efflux system protein KefB
K12269	2.1399	1.09755	0.0479319	accessory secretory protein Asp2
K02430	2.13985	1.09751	2.24655e-08	DeoR family transcriptional regulator, L-fucose operon activator
K13665	2.1387	1.09674	0.00170667	pyruvyltransferase
K12368	2.13738	1.09584	3.17742e-10	dipeptide transport system substrate-binding protein
K01150	2.13617	1.09503	3.60828e-07	deoxyribonuclease I
K08227	2.13617	1.09502	3.23543e-09	MFS transporter, LPLT family, lysophospholipid transporter
K14786	2.13485	1.09414	0.0971082	protein KRI1
K07784	2.13352	1.09323	1.63501e-07	MFS transporter, OPA family, hexose phosphate transport protein UhpT
K07484	2.13314	1.09298	1.46962e-07	transposase
K03580	2.13251	1.09256	4.52067e-06	ATP-dependent helicase HepA
K14815	2.132	1.09221	0.175726	mRNA turnover protein 4
K02821	2.13197	1.09218	7.42014e-06	PTS system, ascorbate-specific IIA component
K03810	2.13134	1.09176	2.00775e-08	virulence factor
K07400	2.13087	1.09144	2.53299e-06	Fe/S biogenesis protein NfuA
K14105	2.13068	1.09131	0.0137603	energy-converting hydrogenase A subunit N
K03649	2.1306	1.09126	4.6191e-08	TDG/mug DNA glycosylase family protein
K03970	2.12999	1.09085	1.93547e-06	phage shock protein B
K06039	2.12993	1.09081	5.99732e-06	uncharacterized protein involved in oxidation of intracellular sulfur
K02753	2.12941	1.09045	7.62188e-12	PTS system, arbutin-, cellobiose-, and salicin-specific IIC component
K07666	2.12921	1.09032	1.80749e-11	two-component system, OmpR family, response regulator QseB
K09771	2.12848	1.08982	0.000212418	small multidrug resistance family-3 protein
K07862	2.12769	1.08929	2.75676e-12	serine/threonine transporter
K09979	2.12757	1.08921	4.41654e-08	hypothetical protein
K02704	2.12703	1.08884	0.122151	photosystem II CP47 chlorophyll apoprotein
K02705	2.12703	1.08884	0.0402072	photosystem II CP43 chlorophyll apoprotein
K10689	2.12703	1.08884	0.268925	peroxin-4
K06638	2.12703	1.08884	0.296031	mitotic spindle assembly checkpoint protein MAD1
K05643	2.12703	1.08884	0.1865	ATP-binding cassette, subfamily A (ABC1), member 3
K07393	2.12658	1.08853	1.61146e-13	putative glutathione S-transferase
K17247	2.1261	1.08821	2.16269e-06	sulfoxide reductase heme-binding subunit YedZ
K02379	2.12521	1.08761	7.98837e-09	FdhD protein
K02783	2.12494	1.08742	1.99039e-05	PTS system, glucitol/sorbitol-specific IIC component
K01692	2.12382	1.08666	1.4831e-10	enoyl-CoA hydratase
K12869	2.12285	1.086	0.13394	crooked neck
K02851	2.12203	1.08545	1.0242e-10	UDP-GlcNAc:undecaprenyl-phosphate GlcNAc-1-phosphate transferase
K02297	2.12176	1.08526	1.82288e-08	cytochrome o ubiquinol oxidase subunit II
K01263	2.12099	1.08474	0.0207708	cytosol alanyl aminopeptidase
K06899	2.1206	1.08447	9.14141e-09	nucleoid-associated protein
K09689	2.12038	1.08432	0.259128	capsular polysaccharide transport system ATP-binding protein
K03616	2.11841	1.08298	2.94374e-11	electron transport complex protein RnfB
K09996	2.11819	1.08283	7.9732e-07	arginine transport system substrate-binding protein
K10544	2.11743	1.08231	3.71442e-10	D-xylose transport system permease protein
K12149	2.11618	1.08146	8.85752e-07	DNA-damage-inducible protein I
K14788	2.11618	1.08146	0.109024	ribosome biogenesis protein ENP2
K11498	2.11618	1.08146	0.151327	centromeric protein E
K10738	2.11618	1.08146	0.115599	DNA helicase MCM9
K00245	2.11584	1.08123	1.09556e-08	fumarate reductase iron-sulfur subunit
K15551	2.11536	1.08091	8.04032e-09	taurine transport system substrate-binding protein
K09914	2.11437	1.08023	2.74709e-06	putative lipoprotein
K13896	2.11406	1.08002	2.49422e-08	microcin C transport system ATP-binding protein
K01118	2.11322	1.07944	8.09549e-05	FMN-dependent NADH-azoreductase
K03721	2.11154	1.0783	4.36275e-05	transcriptional regulator of aroF, aroG, tyrA and aromatic amino acid transport
K05396	2.11048	1.07757	1.84963e-09	D-cysteine desulfhydrase
K07640	2.10938	1.07682	9.10933e-11	two-component system, OmpR family, sensor histidine kinase CpxA
K11941	2.10936	1.0768	1.86362e-07	glucans biosynthesis protein C
K12879	2.10901	1.07656	0.0316951	THO complex subunit 2
K07119	2.10858	1.07627	7.53399e-10	acyl-homoserine-lactone acylase
K13631	2.10715	1.07529	1.30363e-06	AraC family transcriptional regulator, transcriptional activator of the superoxide response regulon
K08084	2.10713	1.07528	0.163586	type IV fimbrial biogenesis protein FimT
K06162	2.10681	1.07506	0.000232857	alpha-D-ribose 1-methylphosphonate 5-triphosphate diphosphatase
K12572	2.10626	1.07468	0.144021	PAB-dependent poly(A)-specific ribonuclease subunit 3
K01905	2.10598	1.07449	0.888163	acetyl-CoA synthetase (ADP-forming)
K08682	2.10549	1.07416	7.53001e-07	acyl carrier protein phosphodiesterase
K03207	2.10489	1.07374	1.60612e-06	colanic acid biosynthesis protein WcaH
K03600	2.10451	1.07348	4.3679e-06	stringent starvation protein B
K01501	2.10442	1.07342	0.000129368	nitrilase
K04021	2.10426	1.07331	7.69136e-10	aldehyde dehydrogenase
K02560	2.10357	1.07284	2.73959e-08	lipid A biosynthesis (KDO)2-(lauroyl)-lipid iva acyltransferase
K03079	2.10287	1.07236	4.08398e-05	L-ribulose-5-phosphate 3-epimerase
K00684	2.10195	1.07173	2.02983e-15	leucyl/phenylalanyl-tRNA--protein transferase
K15984	2.10176	1.0716	1.52563e-06	16S rRNA (guanine1516-N2)-methyltransferase
K06884	2.10151	1.07143	0.000253643	phosphoesterase RecJ domain-containing protein
K07721	2.10127	1.07126	0.0421333	ArsR family transcriptional regulator
K03554	2.10049	1.07073	2.81419e-08	recombination associated protein RdgC
K07638	2.0999	1.07032	3.35138e-15	two-component system, OmpR family, osmolarity sensor histidine kinase EnvZ
K00884	2.0982	1.06915	4.17808e-09	N-acetylglucosamine kinase
K08300	2.09763	1.06876	2.33703e-06	ribonuclease E
K03330	2.09716	1.06844	0.104017	glutamyl-tRNA(Gln) amidotransferase subunit E
K01267	2.09606	1.06768	2.38289e-08	aspartyl aminopeptidase
K03350	2.09592	1.06758	0.149711	anaphase-promoting complex subunit 3
K15268	2.0951	1.06702	6.14631e-07	O-acetylserine/cysteine efflux transporter
K13641	2.09394	1.06622	1.14398e-11	IclR family transcriptional regulator, acetate operon repressor
K14097	2.0938	1.06612	0.0495942	energy-converting hydrogenase A subunit F
K12203	2.09307	1.06562	0.0134685	defect in organelle trafficking protein DotB
K12204	2.09243	1.06518	0.0524245	defect in organelle trafficking protein DotC
K14099	2.09205	1.06492	0.0715865	energy-converting hydrogenase A subunit H
K03670	2.09185	1.06478	3.53215e-07	periplasmic glucans biosynthesis protein
K02344	2.09105	1.06423	1.16096e-10	DNA polymerase III subunit psi
K02324	2.08613	1.06083	0.124655	DNA polymerase epsilon subunit 1
K00381	2.08493	1.06	7.40984e-10	sulfite reductase (NADPH) hemoprotein beta-component
K00163	2.08483	1.05993	5.41036e-11	pyruvate dehydrogenase E1 component
K17807	2.08428	1.05955	0.169813	mitochondrial translocator assembly and maintenance protein 41
K02504	2.08412	1.05944	1.10673e-10	protein transport protein HofB
K08350	2.08343	1.05896	5.14617e-09	formate dehydrogenase-N, gamma subunit
K02761	2.08212	1.05805	0.0209845	PTS system, cellobiose-specific IIC component
K10804	2.08147	1.0576	1.65043e-12	acyl-CoA thioesterase I
K08989	2.08122	1.05743	3.36092e-11	putative membrane protein
K03335	2.08089	1.0572	1.36332e-07	inosose dehydratase
K00283	2.0788	1.05575	4.7208e-05	glycine dehydrogenase subunit 2
K06863	2.07828	1.05539	0.20811	5-formaminoimidazole-4-carboxamide-1-(beta)-D-ribofuranosyl 5'-monophosphate synthetase
K09920	2.07813	1.05529	4.84332e-07	hypothetical protein
K04065	2.07706	1.05454	3.27741e-05	hyperosmotically inducible periplasmic protein
K03694	2.07618	1.05393	3.95508e-16	ATP-dependent Clp protease ATP-binding subunit ClpA
K10556	2.07514	1.05321	5.56702e-13	AI-2 transport system permease protein
K01414	2.07443	1.05272	4.62856e-09	oligopeptidase A
K11930	2.0744	1.05269	0.00067649	periplasmic protein TorT
K03238	2.07386	1.05232	0.00583508	translation initiation factor 2 subunit 2
K11914	2.07386	1.05232	0.194124	sigma-54 dependent transcriptional regulator
K11644	2.07386	1.05232	0.0971828	paired amphipathic helix protein Sin3a
K02974	2.07386	1.05232	0.00685131	small subunit ribosomal protein S24e
K12393	2.07386	1.05232	0.118751	AP-1 complex subunit mu
K03252	2.07386	1.05232	0.118078	translation initiation factor 3 subunit C
K10841	2.07386	1.05232	0.0869669	DNA excision repair protein ERCC-6
K05927	2.07386	1.05232	0.100461	quinone-reactive Ni/Fe-hydrogenase small subunit
K12860	2.07386	1.05232	0.224438	pre-mRNA-splicing factor CDC5/CEF1
K07870	2.07386	1.05232	0.131557	Ras homolog gene family, member T1
K08776	2.07386	1.05232	0.107604	puromycin-sensitive aminopeptidase
K08857	2.07386	1.05232	0.13379	NIMA (never in mitosis gene a)-related kinase
K15362	2.07386	1.05232	0.251486	fanconi anemia group J protein
K14779	2.07386	1.05232	0.314772	ATP-dependent RNA helicase DDX52/ROK1
K10415	2.07386	1.05232	0.349568	dynein intermediate chain, cytosolic
K10246	2.07386	1.05232	0.318724	fatty acid elongase 3
K12571	2.07386	1.05232	0.179068	PAB-dependent poly(A)-specific ribonuclease subunit 2
K08819	2.07386	1.05232	0.434932	cyclin-dependent kinase 12/13
K10546	2.0736	1.05214	0.0296161	putative multiple sugar transport system substrate-binding protein
K10561	2.07176	1.05086	0.0530548	rhamnose transport system permease protein
K07340	2.07163	1.05077	4.87982e-05	hypothetical protein
K03198	2.07067	1.0501	0.0942654	type IV secretion system protein VirB3
K09786	2.06981	1.0495	1.04529e-08	hypothetical protein
K00090	2.06768	1.04801	1.34062e-07	gluconate 2-dehydrogenase
K09533	2.06447	1.04577	0.326066	DnaJ homolog subfamily C member 13
K15974	2.06252	1.04441	9.02361e-07	MarR family transcriptional regulator, negative regulator of the multidrug operon emrRAB
K09767	2.06251	1.0444	2.58297e-08	hypothetical protein
K01674	2.06159	1.04376	0.000660149	carbonic anhydrase
K03057	2.06098	1.04333	0.00596566	transcription elongation factor
K03603	2.05947	1.04227	6.42914e-08	GntR family transcriptional regulator, negative regulator for fad regulon and positive regulator of fabA
K07552	2.05905	1.04198	2.6571e-11	MFS transporter, DHA1 family, bicyclomycin/chloramphenicol resistance protein
K09476	2.05748	1.04088	2.00963e-07	outer membrane pore protein F
K04795	2.05672	1.04034	0.0281314	fibrillarin-like pre-rRNA processing protein
K10107	2.05562	1.03958	0.402579	capsular polysaccharide transport system permease protein
K09688	2.05532	1.03936	0.598722	capsular polysaccharide transport system permease protein
K12268	2.05474	1.03895	0.0525013	accessory secretory protein Asp1
K01894	2.05455	1.03882	5.02591e-09	glutamyl-Q tRNA(Asp) synthetase
K13581	2.05344	1.03804	0.00381421	modification methylase
K01244	2.05332	1.03796	0.0515509	5'-methylthioadenosine nucleosidase
K00963	2.05301	1.03774	3.81262e-11	UTP--glucose-1-phosphate uridylyltransferase
K06968	2.05278	1.03758	4.53207e-10	23S rRNA (cytidine2498-2'-O)-methyltransferase
K00758	2.05122	1.03648	2.04908e-06	thymidine phosphorylase
K08326	2.05114	1.03643	1.03255e-05	aminopeptidase
K12811	2.05107	1.03638	0.0865128	ATP-dependent RNA helicase DDX46/PRP5
K05931	2.05107	1.03638	0.154693	histone-arginine methyltransferase CARM1
K08312	2.05028	1.03582	8.1164e-07	ADP-ribose diphosphatase
K03272	2.04999	1.03562	6.10879e-17	D-beta-D-heptose 7-phosphate kinase / D-beta-D-heptose 1-phosphate adenosyltransferase
K06992	2.04825	1.03439	0.0244331	aspartate dehydrogenase
K07464	2.04678	1.03336	7.85382e-18	putative RecB family exonuclease
K14347	2.04641	1.03309	2.23309e-09	solute carrier family 10 (sodium/bile acid cotransporter), member 7
K02530	2.04511	1.03218	0.00393617	DeoR family transcriptional regulator, lactose phosphotransferase system repressor
K09668	2.04465	1.03185	0.275653	glycosyltransferase-like protein LARGE
K00276	2.04463	1.03184	3.44716e-08	primary-amine oxidase
K02822	2.04436	1.03165	0.000940959	PTS system, ascorbate-specific IIB component
K03782	2.044	1.0314	6.23923e-08	catalase-peroxidase
K07781	2.04351	1.03105	8.56157e-07	LuxR family transcriptional regulator, capsular biosynthesis positive transcription factor
K13059	2.04344	1.031	0.00903706	N-acetylhexosamine 1-kinase
K04080	2.0427	1.03048	3.27503e-05	molecular chaperone IbpA
K08315	2.04086	1.02918	7.97958e-12	hydrogenase 3 maturation protease
K12291	2.03737	1.0267	2.87426e-08	pilus assembly protein HofP
K08359	2.03682	1.02632	0.403151	tetrathionate reductase subunit C
K03840	2.03633	1.02597	3.59758e-07	flavodoxin II
K07643	2.03617	1.02586	6.0749e-08	two-component system, OmpR family, sensor histidine kinase BasS
K07177	2.03598	1.02572	0.0228113	PDZ domain-containing protein
K09131	2.03597	1.02572	1.91497e-10	hypothetical protein
K02496	2.03584	1.02563	6.35418e-12	uroporphyrin-III C-methyltransferase
K08322	2.03564	1.02548	0.000864235	starvation sensing protein RspB
K02618	2.0353	1.02524	2.48724e-07	oxepin-CoA hydrolase / 3-oxo-5,6-dehydrosuberyl-CoA semialdehyde dehydrogenase
K01157	2.03524	1.0252	0.058215	type III restriction enzyme
K10831	2.03511	1.0251	2.92258e-08	taurine transport system ATP-binding protein
K07290	2.03503	1.02505	2.30165e-07	hypothetical protein
K10706	2.03319	1.02375	0.253122	senataxin
K03256	2.03319	1.02375	0.195139	tRNA (adenine-N(1)-)-methyltransferase non-catalytic subunit
K09891	2.03291	1.02355	6.57715e-07	hypothetical protein
K02099	2.03264	1.02336	0.0355301	AraC family transcriptional regulator, arabinose operon regulatory protein
K10547	2.0324	1.02319	0.00714233	putative multiple sugar transport system permease protein
K09921	2.03219	1.02303	2.64645e-11	hypothetical protein
K04025	2.03204	1.02293	1.47909e-07	ethanolamine utilization protein EutK
K15667	2.03153	1.02257	0.0519611	fengycin family lipopeptide synthetase D
K03640	2.0304	1.02177	1.21836e-06	peptidoglycan-associated lipoprotein
K07702	2.02727	1.01954	4.58961e-11	two-component system, CitB family, response regulator CitB
K05966	2.02725	1.01952	6.20562e-16	triphosphoribosyl-dephospho-CoA synthase
K06929	2.02587	1.01854	1.25158e-06	nucleoside-triphosphatase THEP1
K07318	2.0255	1.01828	0.00028664	adenine-specific DNA-methyltransferase
K09968	2.02538	1.01819	0.0013981	hypothetical protein
K06874	2.02328	1.01669	0.0714114	zinc finger protein
K14213	2.02328	1.01669	0.190221	Xaa-Pro dipeptidase
K11373	2.02328	1.01669	0.10616	elongator complex protein 1
K03736	2.02104	1.0151	8.73883e-06	ethanolamine ammonia-lyase small subunit
K09140	2.02068	1.01484	0.0142166	pre-rRNA-processing protein TSR3
K06862	2.02068	1.01484	0.0456936	energy-converting hydrogenase B subunit Q
K05779	2.0197	1.01414	2.36697e-08	putative thiamine transport system ATP-binding protein
K01698	2.01892	1.01359	4.07079e-19	porphobilinogen synthase
K12209	2.01873	1.01344	0.337922	intracellular multiplication protein IcmE
K09612	2.01841	1.01322	6.0924e-07	alkaline phosphatase isozyme conversion protein
K04032	2.01762	1.01265	1.37402e-09	ethanolamine utilization cobalamin adenosyltransferase
K07771	2.01758	1.01263	1.13334e-07	two-component system, OmpR family, response regulator BasR
K17202	2.01709	1.01227	0.0760552	erythritol transport system substrate-binding protein
K06148	2.01462	1.01051	0.00163485	ATP-binding cassette, subfamily C, bacterial
K06174	2.01368	1.00983	0.0981076	ATP-binding cassette, sub-family E, member 1
K09907	2.01237	1.0089	4.20283e-07	hypothetical protein
K08097	2.01101	1.00792	0.0157789	phosphosulfolactate synthase
K07287	2.01013	1.00729	1.59027e-07	outer membrane protein assembly factor BamC
K07648	2.00957	1.00689	5.0376e-10	two-component system, OmpR family, aerobic respiration control sensor histidine kinase ArcB
K04063	2.00878	1.00632	6.7719e-09	osmotically inducible protein OsmC
K11744	2.00826	1.00595	1.99469e-07	AI-2 transport protein TqsA
K02531	2.00696	1.00501	0.00728119	transcriptional antiterminator
K12830	2.00696	1.00501	0.20366	splicing factor 3B subunit 3
K04799	2.00696	1.00501	0.123185	flap endonuclease-1
K14305	2.00696	1.00501	0.387463	nuclear pore complex protein Nup43
K11274	2.00696	1.00501	0.243613	chromosome transmission fidelity protein 4
K07113	2.00689	1.00496	1.11103e-05	UPF0716 protein FxsA
K15257	2.00491	1.00354	1.3612e-08	tRNA (mo5U34)-methyltransferase
K07463	2.0039	1.00281	0.0944508	archaea-specific RecJ-like exonuclease
K03041	2.00292	1.00211	0.0963393	DNA-directed RNA polymerase subunit A'
K07678	2.00185	1.00133	1.15972e-08	two-component system, NarL family, sensor histidine kinase BarA
K09894	2.00161	1.00116	2.27244e-06	hypothetical protein
K14475	2.00058	1.00042	0.413223	inhibitor of cysteine peptidase
K07470	1.99897	0.999255	3.75112e-06	DNA gyrase inhibitor
K01900	1.9989	0.999205	0.0911743	succinyl-CoA synthetase beta subunit
K06181	1.99842	0.998859	1.28837e-08	23S rRNA pseudouridine2457 synthase
K11392	1.99807	0.998604	2.08084e-08	16S rRNA (cytosine1407-C5)-methyltransferase
K05834	1.99762	0.99828	6.81907e-08	homoserine/homoserine lactone efflux protein
K14411	1.99409	0.995733	0.143136	RNA-binding protein Musashi
K13020	1.99409	0.995733	0.11059	UDP-N-acetyl-2-amino-2-deoxyglucuronate dehydrogenase
K16135	1.99219	0.994356	2.51729e-06	LysR family transcriptional regulator, transcriptional activator for dmlA
K07661	1.99163	0.993947	1.26868e-07	two-component system, OmpR family, response regulator RstA
K15538	1.9909	0.993423	0.143117	glycoprotein endo-alpha-1,2-mannosidase
K14654	1.99007	0.992816	0.024992	2,5-diamino-6-(ribosylamino)-4(3H)-pyrimidinone 5'-phosphate reductase
K14806	1.99007	0.992816	0.0963393	ATP-dependent RNA helicase DDX31/DBP7
K03458	1.98846	0.991648	3.96589e-06	nucleobase:cation symporter-2, NCS2 family
K11742	1.98603	0.989885	8.96333e-08	spermidine export protein MdtI
K07709	1.9844	0.988703	1.12285e-10	two-component system, NtrC family, sensor histidine kinase HydH
K00571	1.98402	0.988424	2.30835e-05	site-specific DNA-methyltransferase (adenine-specific)
K12660	1.98322	0.987842	3.98404e-06	2-dehydro-3-deoxy-L-rhamnonate aldolase
K07230	1.98309	0.987751	0.268925	ferric-chelate reductase (NADPH)
K02246	1.98249	0.987314	0.000203538	competence protein ComGD
K02466	1.98139	0.986516	2.13286e-07	glucitol operon activator protein
K08073	1.98071	0.986015	0.739205	bifunctional polynucleotide phosphatase/kinase
K04751	1.97988	0.985413	9.10064e-26	nitrogen regulatory protein P-II 1
K08277	1.97976	0.985327	8.00605e-07	transcriptional activator CaiF
K02825	1.97893	0.984722	0.00185867	pyrimidine operon attenuation protein / uracil phosphoribosyltransferase
K08219	1.97631	0.982811	1.8015e-09	MFS transporter, UMF2 family, putative MFS family transporter protein
K12527	1.97611	0.982666	1.32488e-06	putative selenate reductase
K02915	1.9751	0.981927	0.0253961	large subunit ribosomal protein L34e
K11322	1.9751	0.981927	0.135342	enhancer of polycomb-like protein
K00993	1.9751	0.981927	0.271631	ethanolaminephosphotransferase
K17600	1.9751	0.981927	0.428945	vacuolar protein sorting-associated protein 54
K11815	1.9751	0.981927	0.0617731	multidrug resistance protein EbrB
K14052	1.97292	0.980332	2.75918e-06	putrescine importer
K01823	1.97252	0.980042	2.78741e-05	isopentenyl-diphosphate delta-isomerase
K01464	1.97209	0.979722	2.26833e-06	dihydropyrimidinase
K05715	1.97186	0.97956	0.103238	2-phosphoglycerate kinase
K17331	1.97135	0.979182	0.00258496	N,N'-diacetylchitobiose transport system permease protein
K02855	1.97112	0.979017	9.02461e-12	AraC family transcriptional regulator, L-rhamnose operon regulatory protein RhaS
K03336	1.9711	0.978999	0.000203014	3D-(3,5/4)-trihydroxycyclohexane-1,2-dione hydrolase
K07711	1.97059	0.978627	1.62976e-08	two-component system, NtrC family, sensor histidine kinase GlrK
K00234	1.96989	0.978116	0.205418	succinate dehydrogenase (ubiquinone) flavoprotein subunit
K11685	1.96948	0.977815	3.79754e-05	DNA-binding protein StpA
K01011	1.96818	0.976863	2.70425e-12	thiosulfate/3-mercaptopyruvate sulfurtransferase
K07796	1.96811	0.976811	5.01093e-11	Cu(I)/Ag(I) efflux system outer membrane protein CusC/SilC
K03071	1.96788	0.976644	5.23114e-06	preprotein translocase subunit SecB
K02494	1.96711	0.976075	1.3217e-09	outer membrane lipoprotein LolB
K11534	1.96671	0.975785	0.000266873	DeoR family transcriptional regulator, deoxyribose operon repressor
K00880	1.96386	0.973694	6.29048e-11	L-xylulokinase
K03713	1.96382	0.97366	0.000583672	MerR family transcriptional regulator, glutamine synthetase repressor
K01069	1.96301	0.973067	1.3295e-07	hydroxyacylglutathione hydrolase
K03668	1.96231	0.972553	6.1489e-06	heat shock protein HslJ
K03735	1.96211	0.972409	2.46442e-06	ethanolamine ammonia-lyase large subunit
K13895	1.96172	0.972122	1.21868e-07	microcin C transport system permease protein
K13933	1.96103	0.971612	0.0663235	malonate decarboxylase gamma subunit
K00125	1.96017	0.970977	0.233761	formate dehydrogenase, beta subunit
K01235	1.96015	0.970963	1.72523e-11	alpha-glucuronidase
K02703	1.95955	0.970523	0.0679924	photosystem II P680 reaction center D1 protein
K11931	1.95928	0.970327	8.22097e-11	biofilm PGA synthesis lipoprotein PgaB
K08279	1.9583	0.969599	1.09312e-05	carnitine operon protein CaiE
K01147	1.9581	0.969456	2.33694e-06	exoribonuclease II
K03795	1.95647	0.968253	0.191215	sirohydrochlorin cobaltochelatase
K07142	1.95647	0.968252	0.0723042	molybdenum cofactor cytidylyltransferase
K17491	1.95647	0.968252	0.152948	protein phosphatase 4 regulatory subunit 3
K08835	1.95647	0.968252	0.19926	serine/threonine-protein kinase OSR1/STK39
K00729	1.95647	0.968252	0.262717	dolichyl-phosphate beta-glucosyltransferase
K03181	1.95591	0.967838	1.30013e-06	chorismate--pyruvate lyase
K17713	1.95516	0.967285	1.47666e-06	outer membrane protein assembly factor BamB
K07323	1.95462	0.96689	2.20785e-06	putative toluene tolerance protein
K17609	1.95363	0.96616	0.0594316	nucleoredoxin
K05577	1.95363	0.96616	0.00814747	NAD(P)H-quinone oxidoreductase subunit 5
K09997	1.95203	0.964976	7.14024e-08	arginine transport system substrate-binding protein
K03598	1.94873	0.962531	2.26148e-09	sigma-E factor negative regulatory protein RseB
K00555	1.9483	0.962216	0.066275	tRNA (guanine26-N2/guanine27-N2)-dimethyltransferase
K12828	1.9483	0.962216	0.386815	splicing factor 3B subunit 1
K07744	1.94782	0.961862	0.0574001	hypothetical protein
K06446	1.94672	0.961049	0.1122	acyl-CoA dehydrogenase
K03762	1.94661	0.960967	1.0242e-10	MFS transporter, MHS family, proline/betaine transporter
K17244	1.94611	0.960591	0.00610766	putative chitobiose transport system substrate-binding protein
K09934	1.94442	0.959338	0.00042651	hypothetical protein
K13617	1.94424	0.959207	0.136343	protein phosphatase methylesterase 1
K12109	1.94314	0.958388	0.842121	cag pathogenicity island protein 24
K12974	1.94056	0.95647	2.3706e-06	palmitoleoyl transferase
K02304	1.93882	0.955178	6.40935e-11	precorrin-2 dehydrogenase / sirohydrochlorin ferrochelatase
K02613	1.93827	0.954769	9.8298e-08	ring-1,2-phenylacetyl-CoA epoxidase subunit PaaE
K11320	1.93818	0.954706	0.150857	E1A-binding protein p400
K02440	1.93808	0.95463	2.03454e-08	glycerol uptake facilitator protein
K11924	1.93683	0.953694	3.31485e-07	DtxR family transcriptional regulator, manganese transport regulator
K00164	1.93565	0.952821	2.12355e-10	2-oxoglutarate dehydrogenase E1 component
K16792	1.93401	0.951598	0.0677918	methanogen homoaconitase large subunit
K01479	1.9336	0.951291	5.72172e-05	formiminoglutamase
K03834	1.93316	0.950961	6.20548e-06	tyrosine-specific transport protein
K01646	1.9331	0.950916	4.92252e-05	citrate lyase subunit gamma
K06186	1.93272	0.950633	4.08948e-11	outer membrane protein assembly factor BamE
K02399	1.93234	0.950346	5.62215e-07	flagella synthesis protein FlgN
K03080	1.93136	0.949614	1.44918e-14	L-ribulose-5-phosphate 4-epimerase
K13894	1.93021	0.948754	3.20857e-08	microcin C transport system permease protein
K02611	1.93005	0.94864	1.95608e-07	ring-1,2-phenylacetyl-CoA epoxidase subunit PaaC
K14538	1.92917	0.94798	0.112868	nuclear GTP-binding protein
K17868	1.92917	0.94798	0.114392	diphthamide biosynthesis protein 7
K13107	1.92917	0.94798	0.0959455	RNA-binding motif protein, X-linked 2
K08313	1.92863	0.947576	2.86212e-08	fructose-6-phosphate aldolase 1
K07224	1.92806	0.947153	9.02332e-07	iron uptake system component EfeO
K02019	1.92773	0.946902	1.70959e-07	molybdate transport system regulatory protein
K08363	1.92689	0.946275	0.371617	mercuric ion transport protein
[truncated: 4,091 more rows]

## Sheet: Enriched_EggNOG_Functions
Enriched core microbial functions in Indian gut microbiome compared to other populations (USA, China and Denmark)
EggNOG	Odds_Ratio	Log_Odds_Ratio	FDR Adj. P-value (NB Model based Wald test)	Annotation
bactNOG00564	4.57017	2.19225	3.69163e-25	amino acid
bactNOG02337	4.09387	2.03346	1.56681e-18	Outer surface protein
bactNOG13363	3.99378	1.99775	4.45997e-15	radical SAM domain protein
bactNOG23693	3.83548	1.93941	1.4359e-11	Malate lactate
bactNOG191122	3.81155	1.93038	5.14355e-14	NA
bactNOG01816	3.67533	1.87788	2.00001e-21	Transporter
bactNOG04695	3.61345	1.85338	1.0832e-25	mandelate racemase muconate lactonizing
bactNOG233867	3.56248	1.83288	6.18628e-09	glycerol dehydrogenase
bactNOG232931	3.56188	1.83264	1.62108e-11	Terminase, large subunit
bactNOG234231	3.52539	1.81778	5.41167e-10	Carbohydrate kinase
bactNOG228944	3.44612	1.78497	9.40448e-13	transporter
bactNOG01135	3.32581	1.73371	1.86398e-27	Aromatic amino acid aminotransferase
bactNOG06671	3.28517	1.71597	5.65638e-30	auxin efflux carrier
bactNOG02312	3.20222	1.67907	6.51348e-19	PTS system ascorbate-specific transporter subunit IIC
bactNOG36551	3.19613	1.67633	1.42873e-09	NA
bactNOG11378	3.17978	1.66893	7.85386e-18	domain protein
bactNOG02221	3.16884	1.66395	1.11143e-08	Citrate transporter
bactNOG01780	3.15875	1.65935	9.45085e-06	Type vi secretion system vgr family protein
bactNOG227925	3.14302	1.65215	3.04739e-12	cell cycle protein
bactNOG01197	3.13439	1.64819	7.26839e-19	Involved in the active translocation of vitamin B12 (cyanocobalamin) across the outer membrane to the periplasmic space. It derives its energy for transport by interacting with the trans-periplasmic membrane protein TonB (By similarity)
bactNOG00357	3.06075	1.61389	7.93887e-24	4-methyl-5-beta-hydroxyethylthiazole kinase
bactNOG127119	3.0445	1.60621	4.18113e-05	NA
bactNOG52091	3.03855	1.60338	3.88372e-26	Methyltransferase, YaeB family
bactNOG15873	3.01153	1.5905	6.70481e-17	Transporter
bactNOG04262	3.00618	1.58793	1.66944e-11	transcriptional regulator
bactNOG228978	3.00391	1.58684	1.80434e-13	Diaminopropionate ammonia-lyase
bactNOG00964	2.99961	1.58478	4.41707e-24	Adenylation and deadenylation of glutamate--ammonia ligase (By similarity)
bactNOG236288	2.97888	1.57477	1.70126e-11	abc transporter permease protein
bactNOG229426	2.97592	1.57334	9.86663e-38	Aldolase
bactNOG228124	2.97407	1.57244	2.24507e-15	Anion transporter
bactNOG234178	2.96023	1.56571	1.16539e-10	Type III restriction enzyme, Res subunit
bactNOG15680	2.954	1.56267	1.64907e-09	(ROK) family
bactNOG167140	2.9303	1.55105	5.20197e-07	NA
bactNOG06736	2.8724	1.52226	1.85962e-09	Lipoprotein
bactNOG230171	2.86961	1.52086	6.83815e-18	Dehydrogenase
bactNOG14711	2.8519	1.51192	1.77662e-16	amino acid
bactNOG46199	2.8445	1.50817	6.78215e-18	Restriction modification system DNA specificity
bactNOG228188	2.82485	1.49817	4.33679e-16	selenate reductase
bactNOG229563	2.82141	1.49642	1.75822e-11	reductase
bactNOG09119	2.80923	1.49017	5.03342e-21	Acyl-transferase
bactNOG233142	2.79292	1.48177	5.08191e-10	Transposase IS116 IS110 IS902 family protein
bactNOG92526	2.77631	1.47317	4.81316e-11	phosphate abc transporter
bactNOG05032	2.74507	1.45684	6.77229e-11	Alcohol dehydrogenase zinc-binding domain protein
bactNOG117722	2.7156	1.44127	3.78611e-09	Metal dependent phosphohydrolase
bactNOG04348	2.71035	1.43848	3.83993e-24	UPF0371 protein
bactNOG08227	2.69337	1.42941	2.3069e-11	Acyl-transferase
bactNOG229676	2.66953	1.41659	2.33576e-07	extracellular ligand-binding receptor
bactNOG247432	2.65957	1.41119	1.71651e-12	2-C-methyl-D-erythritol 4-phosphate cytidylyltransferase
bactNOG229642	2.65099	1.40653	2.63441e-05	amidohydrolase
bactNOG249216	2.6489	1.40539	5.40015e-12	lrga family
bactNOG00346	2.64878	1.40533	1.12147e-17	this subunit has chaperone activity. The binding of ATP and its subsequent hydrolysis by HslU are essential for unfolding of protein substrates subsequently hydrolyzed by HslV. HslU recognizes the N-terminal part of its protein substrates and unfolds these before they are guided to HslV for hydrolysis (By similarity)
bactNOG228483	2.63001	1.39507	9.0531e-18	Cellulose synthase catalytic subunit
bactNOG62887	2.60891	1.38345	1.90987e-06	Transposase
bactNOG53121	2.60109	1.37912	2.83119e-19	Phosphodiesterase
bactNOG242138	2.58342	1.36928	0.000978539	EamA-like transporter family
bactNOG00253	2.57943	1.36705	2.89745e-11	Glycyl-trna synthetase
bactNOG12547	2.57679	1.36558	6.11586e-17	formate dehydrogenase, beta subunit
bactNOG231027	2.57122	1.36245	0.0716605	carbon starvation protein
bactNOG248143	2.56282	1.35773	8.76877e-06	NA
bactNOG05187	2.55913	1.35566	9.65095e-09	cytosine deaminase
bactNOG00469	2.54688	1.34873	1.39063e-12	ABC, transporter
bactNOG228455	2.53264	1.34064	7.09854e-06	anthranilate phosphoribosyltransferase
bactNOG28832	2.51125	1.32841	1.17941e-12	NA
bactNOG01094	2.50856	1.32686	3.03457e-15	cytochrome d ubiquinol oxidase, subunit ii
bactNOG229451	2.50315	1.32374	4.76363e-09	Protein of unknown function (DUF1524)
bactNOG231740	2.49957	1.32168	4.27396e-12	NA
bactNOG249199	2.49568	1.31943	1.65751e-09	Protein of unknown function (DUF1016)
bactNOG210648	2.49507	1.31908	9.2441e-10	NA
bactNOG00376	2.47697	1.30857	4.35599e-10	Major Facilitator
bactNOG97999	2.4764	1.30825	2.56393e-12	C_GCAxxG_C_C family
bactNOG236584	2.47154	1.30541	4.64871e-05	Transcriptional regulator
bactNOG21144	2.47056	1.30484	1.41265e-10	extracellular solute-binding protein family 1
bactNOG72035	2.45902	1.29808	4.13536e-15	membrAne
bactNOG150336	2.45421	1.29526	0.000429135	NA
bactNOG117322	2.45325	1.2947	1.07627e-12	cytoplasmic protein
bactNOG207289	2.43727	1.28526	1.60537e-15	Cellulose synthase regulator protein
bactNOG228936	2.43507	1.28396	9.70318e-30	ABC transporter, permease
bactNOG249166	2.43225	1.28229	2.86357e-09	Porphyromonas-type peptidyl-arginine deiminase
bactNOG227999	2.43011	1.28102	3.95951e-08	thiamine pyrophosphate protein central region
bactNOG235246	2.42603	1.2786	0.000389765	coa-transferase subunit
bactNOG01381	2.4241	1.27745	3.93297e-05	pts system
bactNOG228000	2.40789	1.26777	1.33519e-06	The glycine cleavage system catalyzes the degradation of glycine. The P protein binds the alpha-amino group of glycine through its pyridoxal phosphate cofactor
bactNOG00708	2.38079	1.25144	7.85312e-32	UPF0210 protein
bactNOG13031	2.38009	1.25102	7.80383e-06	phosphonate abc transporter
bactNOG01419	2.37932	1.25055	2.95591e-12	cobalamin synthesis protein
bactNOG00537	2.37227	1.24627	1.63649e-40	Xanthine uracil vitamin C permease
bactNOG22970	2.36801	1.24367	5.69428e-10	fic family
bactNOG185943	2.35604	1.23636	3.70103e-10	NA
bactNOG232679	2.34816	1.23153	1.25522e-10	Glycerol-3-phosphate cytidylyltransferase
bactNOG235330	2.34639	1.23044	3.6022e-07	Type III restriction enzyme res subunit
bactNOG116948	2.34548	1.22988	4.80006e-11	HNH endonuclease
bactNOG229516	2.34415	1.22907	6.75607e-05	Transcriptional regulator
bactNOG05129	2.3414	1.22737	3.49787e-09	transporter
bactNOG175548	2.3307	1.22076	0.787175	NA
bactNOG00597	2.32851	1.21941	1.38624e-10	UPF0272 protein
bactNOG143430	2.32735	1.21869	4.5951e-07	NA
bactNOG20391	2.32688	1.2184	1.72936e-08	polysaccharide deacetylase
bactNOG03237	2.31768	1.21268	7.82424e-09	fumarate reductase succinate dehydrogenase flavoprotein domain protein
bactNOG228233	2.30973	1.20773	6.48147e-07	Phage infection protein
bactNOG08082	2.30681	1.2059	1.25179e-08	fructokinase
bactNOG25032	2.30503	1.20479	3.17929e-13	von Willebrand factor, type A
bactNOG132798	2.30243	1.20316	3.02971e-14	epsilon subunit
bactNOG135430	2.30152	1.20259	3.9231e-07	NA
bactNOG27875	2.30119	1.20238	0.000287378	Uncharacterized protein conserved in bacteria (DUF2194)
bactNOG05693	2.30102	1.20228	2.2868e-08	ec 3.2.1.28
bactNOG116432	2.3009	1.2022	1.72016e-09	Cytidylate kinase
bactNOG159100	2.29831	1.20058	3.60973e-08	repeat protein
bactNOG97637	2.28867	1.19451	0.00544984	NA
bactNOG00601	2.28751	1.19378	3.36431e-07	Methyl-accepting chemotaxis
bactNOG03624	2.28158	1.19004	2.0543e-10	Lipoate-protein, ligase
bactNOG236224	2.2794	1.18866	4.57537e-15	Transcriptional regulator
bactNOG246545	2.27444	1.18551	3.80618e-11	Phosphoheptose isomerase
bactNOG37757	2.26955	1.1824	4.43351e-07	Transcriptional regulator
bactNOG232014	2.26945	1.18234	1.33403e-12	Peptidase T-like protein
bactNOG64203	2.26795	1.18139	4.23037e-06	abc transporter atp-binding protein
bactNOG228214	2.26335	1.17846	7.19695e-10	Xanthine dehydrogenase
bactNOG05748	2.26135	1.17718	7.98679e-19	amino acid AbC transporter
bactNOG03068	2.25839	1.1753	6.29909e-11	glycerol uptake facilitator protein
bactNOG01482	2.25218	1.17132	1.96261e-31	xylulokinase (EC 2.7.1.17)
bactNOG01095	2.25044	1.1702	1.0102e-13	Catalyzes the decarboxylation of four acetate groups of uroporphyrinogen-III to yield coproporphyrinogen-III (By similarity)
bactNOG38505	2.24344	1.16571	8.65991e-06	Transposase for insertion sequence
bactNOG228606	2.24269	1.16523	1.2274e-11	alpha amylase, catalytic
bactNOG229919	2.23724	1.16172	2.17876e-07	integrase catalytic
bactNOG00251	2.23628	1.1611	2.6468e-24	SPFH domain, Band 7 family protein
bactNOG06608	2.23478	1.16013	4.03278e-05	pfkb domain protein
bactNOG02855	2.23216	1.15844	1.97015e-08	Phosphonate ABC transporter
bactNOG116161	2.22903	1.15642	4.13272e-38	Catalyzes the specific phosphorylation of the 3-hydroxyl group of shikimic acid using ATP as a cosubstrate (By similarity)
bactNOG02684	2.22487	1.15372	2.20425e-10	4Fe-4S Ferredoxin, iron-sulfur binding domain protein
bactNOG04344	2.22001	1.15057	1.06383e-07	conserved protein
bactNOG148186	2.21675	1.14845	3.57464e-14	NA
bactNOG04849	2.21645	1.14825	7.14342e-14	Precorrin-2 c20-methyltransferase
bactNOG239227	2.21417	1.14677	5.10393e-08	Exonuclease
bactNOG02049	2.21146	1.145	2.28485e-08	Molybdenum cofactor synthesis domain protein
bactNOG244562	2.20956	1.14376	1.98801e-10	Transcriptional regulator
bactNOG07081	2.20556	1.14115	1.09144e-18	membrAne
bactNOG06591	2.20487	1.14069	3.17977e-14	it plays a direct role in the translocation of protons across the membrane (By similarity)
bactNOG84374	2.20473	1.1406	8.28497e-14	Transposase
bactNOG17294	2.20469	1.14058	8.18662e-09	ABC, transporter
bactNOG08817	2.19956	1.13721	5.7153e-10	Glycosyl transferase, family 2
bactNOG43143	2.19695	1.1355	0.000166617	transposase, is4
bactNOG258962	2.19408	1.13362	8.10524e-12	NA
bactNOG18172	2.17551	1.12135	3.95129e-13	Cell filamentation protein Fic-related protein
bactNOG228672	2.16636	1.11527	5.17e-07	type I restriction enzyme
bactNOG03653	2.16446	1.11401	2.81468e-27	M18 family aminopeptidase
bactNOG93390	2.16286	1.11294	3.90427e-23	HD domain
bactNOG52563	2.16217	1.11248	2.71041e-08	Transcriptional regulator
bactNOG11715	2.16173	1.11218	4.53984e-15	peptidase s58 dmpa
bactNOG239618	2.15975	1.11087	0.00110203	Transcriptional regulator
bactNOG00725	2.15543	1.10798	1.42646e-46	nag kinase
bactNOG31678	2.15088	1.10493	0.104397	resolvase, n-terminal domain protein
bactNOG00524	2.14984	1.10423	8.07579e-48	Threonine dehydratase
bactNOG13524	2.14775	1.10282	0.000122522	nitrogenase, component 1
bactNOG229820	2.13909	1.097	4.66841e-07	Protein of unknown function DUF111
bactNOG120394	2.13851	1.09661	6.85625e-08	Uroporphyrinogen decarboxylase (URO-D)
bactNOG228392	2.13777	1.09611	2.75467e-05	glycogen debranching enzyme glgx
bactNOG228809	2.13166	1.09197	7.68772e-06	TRANSCRIPTIONal
bactNOG06477	2.12979	1.09071	1.45534e-13	Phosphorolytic exoribonuclease that removes nucleotide residues following the -CCA terminus of tRNA and adds nucleotides to the ends of RNA molecules by using nucleoside diphosphates as substrates (By similarity)
bactNOG26447	2.12432	1.087	6.07397e-05	Transposase
bactNOG239728	2.12236	1.08567	2.19551e-12	Nitroreductase
bactNOG00819	2.11913	1.08347	3.17994e-12	Short-chain dehydrogenase reductase Sdr
bactNOG228799	2.11847	1.08303	0.000361469	na solute symporter
bactNOG12898	2.11799	1.08269	8.9892e-09	Inner membrane protein YddG
bactNOG250841	2.11236	1.07886	9.66383e-07	Protein of unknown function (DUF559)
bactNOG44900	2.10684	1.07508	0.00297197	NA
bactNOG00768	2.10269	1.07224	3.09176e-19	Multifunctional enzyme that catalyzes the SAM-dependent methylation of uroporphyrinogen III at position C-2 and C-7 to form precorrin-2 and then position C-12 or C-18 to form trimethylpyrrocorphin 2. It also catalyzes the conversion of precorrin-2 into siroheme. This reaction consists of the NAD- dependent oxidation of precorrin-2 into sirohydrochlorin and its subsequent ferrochelation into siroh…
bactNOG243061	2.09893	1.06966	3.55831e-06	membrAne
bactNOG18322	2.09456	1.06665	5.10474e-23	NA
bactNOG228577	2.09267	1.06535	0.000724846	malic enzyme
bactNOG230207	2.09193	1.06483	1.27853e-12	helicase
bactNOG13365	2.08961	1.06324	1.06006e-05	Protein of unknown function (DUF3696)
bactNOG244723	2.08639	1.06101	0.000499928	nucleotidyltransferase substrate binding protein, HI0074 family
bactNOG07636	2.08377	1.0592	9.96978e-12	Involved in base excision repair of DNA damaged by oxidation or by mutagenic agents. Acts as DNA glycosylase that recognizes and removes damaged bases. Has a preference for oxidized purines, such as 7,8-dihydro-8-oxoguanine (8-oxoG). Has AP (apurinic apyrimidinic) lyase activity and introduces nicks in the DNA strand. Cleaves the DNA backbone by beta-delta elimination to generate a single-strand …
bactNOG00528	2.07055	1.05001	9.6899e-26	Catalyzes the NADPH-dependent reduction of glutamyl- tRNA(Glu) to glutamate 1-semialdehyde (GSA) (By similarity)
bactNOG42001	2.07048	1.04997	5.27454e-07	NA
bactNOG04638	2.06225	1.04422	4.46708e-08	exodeoxyribonuclease V, gamma
bactNOG138538	2.06104	1.04337	0.00142147	Copper amine oxidase domain protein
bactNOG231249	2.06036	1.04289	1.3615e-12	Transcriptional regulator
bactNOG230489	2.0576	1.04096	1.32814e-05	Aldehyde dehydrogenase
bactNOG71355	2.05743	1.04084	0.000718476	Also displays a weak uracil phosphoribosyltransferase activity which is not physiologically significant (By similarity)
bactNOG229974	2.05449	1.03878	1.1995e-05	Transcriptional regulator
bactNOG22500	2.05424	1.03861	1.60758e-11	Selenium-dependent molybdenum hydroxylase system protein, YqeB family
bactNOG228361	2.05417	1.03856	0.000239631	Sigma factors are initiation factors that promote the attachment of RNA polymerase to specific initiation sites and are then released (By similarity)
bactNOG11959	2.0504	1.03591	0.00864499	radical SAM domain protein
bactNOG01561	2.04633	1.03304	1.7066e-09	Required, probably indirectly, for the hydroxylation of 2-octaprenylphenol to 2-octaprenyl-6-hydroxy-phenol, the fourth step in ubiquinone biosynthesis (By similarity)
bactNOG01225	2.04534	1.03234	7.15126e-12	citrate lyase, alpha
bactNOG229153	2.04402	1.03141	1.48135e-05	The glycine cleavage system catalyzes the degradation of glycine. The P protein binds the alpha-amino group of glycine through its pyridoxal phosphate cofactor
bactNOG00232	2.03809	1.02722	1.32508e-40	permease
bactNOG235324	2.03482	1.0249	0.0300135	Glycosyl hydrolases family 18
bactNOG161742	2.03342	1.02391	0.000839574	Protein of unknown function (DUF3343)
bactNOG244557	2.03305	1.02365	0.00521528	resistaNce protein
bactNOG04712	2.03231	1.02312	1.20622e-08	nucleoside hydrolase
bactNOG139472	2.02212	1.01587	1.27685e-11	IS66 Orf2 family protein
bactNOG07513	2.0201	1.01443	8.82835e-07	Molybdenum cofactor synthesis domain protein
bactNOG232283	2.01926	1.01383	4.36561e-06	Cysteine desulfurase family protein
bactNOG00030	2.01595	1.01146	2.57017e-35	amino acid carrier protein
bactNOG138102	2.01573	1.0113	0.000308737	domain protein
bactNOG03462	2.01513	1.01087	4.15974e-07	Kinase, PfkB family
bactNOG01228	2.01204	1.00866	1.23433e-11	Citrate lyase
bactNOG09858	2.00854	1.00614	2.58222e-15	Catalyzes the decarboxylation of S-adenosylmethionine to S-adenosylmethioninamine (dcAdoMet), the propylamine donor required for the synthesis of the polyamines spermine and spermidine from the diamine putrescine (By similarity)
bactNOG239305	2.00549	1.00395	0.000372509	Transcriptional regulator
bactNOG258978	2.00169	1.00122	2.72305e-05	NA
bactNOG85036	1.99793	0.998508	9.79116e-09	domain protein
bactNOG01585	1.99378	0.995505	4.39557e-07	Aldolase
bactNOG88118	1.99172	0.994018	4.01913e-09	relA SpoT domain protein
bactNOG30341	1.98319	0.987826	1.96375e-05	NA
bactNOG238888	1.97438	0.981402	0.00100673	ROK family
bactNOG00315	1.97058	0.97862	7.471e-27	Converts 1-hydroxy-2-methyl-2-(E)-butenyl 4-diphosphate into isopentenyl diphosphate (IPP) and dimethylallyl diphosphate (DMAPP) (By similarity)
bactNOG03052	1.96721	0.976154	4.63167e-05	methylase
bactNOG17543	1.96265	0.972806	5.18853e-10	transcriptional regulator
bactNOG139239	1.95905	0.970151	4.63931e-06	Cupin 2 Conserved Barrel Domain Protein
bactNOG01249	1.95446	0.96677	1.43175e-05	oxidoreductase Domain protein
bactNOG169405	1.95443	0.966748	1.09244e-08	Initiator RepB protein
bactNOG231082	1.95306	0.965737	6.67127e-26	electron transport complex, RnfABCDGE type, B subunit
bactNOG00651	1.953	0.965691	5.02748e-06	Chaperone involved in the maturation of iron-sulfur cluster-containing proteins. Has a low intrinsic ATPase activity which is markedly stimulated by HscB
bactNOG232609	1.94965	0.963214	0.000344116	Catalyzes the NADPH-dependent reduction of ketopantoate into pantoic acid (By similarity)
bactNOG03974	1.94747	0.961598	1.3561e-07	Poly(A) Polymerase
bactNOG05604	1.94547	0.960121	3.57996e-06	Lytic transglycosylase catalytic
bactNOG04405	1.94455	0.959437	2.41118e-13	transport system permease protein
bactNOG243032	1.94299	0.958275	1.3024e-08	Receptor
bactNOG10191	1.94065	0.95654	4.2635e-11	ISxac3 transposase
bactNOG180201	1.9385	0.954943	4.74643e-06	NA
bactNOG245963	1.93423	0.95176	0.00500213	p-loop domain protein
bactNOG227973	1.93354	0.951242	1.27397e-22	pyruvate phosphate dikinase
bactNOG00037	1.93328	0.951048	1.46326e-10	Transcription regulator that activates transcription by stimulating RNA polymerase (RNAP) recycling in case of stress conditions such as supercoiled DNA or high salt concentrations. Probably acts by releasing the RNAP, when it is trapped or immobilized on tightly supercoiled DNA. Does not activate transcription on linear DNA. Probably not involved in DNA repair (By similarity)
bactNOG118159	1.92923	0.948022	1.36013e-08	flavodoxin family
bactNOG12570	1.92902	0.947865	4.05494e-07	exported protein
bactNOG31932	1.92784	0.946985	2.51142e-05	Protein of unknown function DUF262
bactNOG03705	1.92128	0.942067	1.18723e-08	The heterodimer acts as both an ATP-dependent DNA helicase and an ATP-dependent, dual-direction single-stranded exonuclease. Recognizes the chi site generating a DNA molecule suitable for the initiation of homologous recombination. The AddA nuclease domain is required for chi fragment generation
bactNOG02313	1.92081	0.941711	6.62432e-12	Thiol oxidoreductase
bactNOG06370	1.92078	0.941691	0.000176373	metallophosphoesterase
bactNOG04673	1.92064	0.941585	3.35383e-09	1-(5-phosphoribosyl)-5-amino-4-imidazole-carboxylate (air) carboxylase
bactNOG03433	1.917	0.938851	0.00073225	2-hydroxyglutaryl-CoA dehydratase
bactNOG235362	1.91611	0.938183	0.000375093	transcriptional regulator
bactNOG14077	1.9123	0.935307	1.8648e-09	YheO domain protein
bactNOG17040	1.91192	0.935025	1.37424e-09	Protein of unknown function DUF262
bactNOG231458	1.91083	0.934203	3.20891e-07	DNA polymerase III is a complex, multichain enzyme responsible for most of the replicative synthesis in bacteria. This DNA polymerase also exhibits 3' to 5' exonuclease activity. The beta chain is required for initiation of replication once it is clamped onto DNA, it slides freely (bidirectional and ATP- independent) along duplex DNA (By similarity)
bactNOG07781	1.91083	0.934201	2.32657e-14	Glycosyl transferase, family 4
bactNOG228553	1.91037	0.933853	0.000133434	Pyruvate dehydrogenase
bactNOG230466	1.90958	0.933256	7.7324e-09	ghmp kinase
bactNOG02545	1.90671	0.931082	3.90579e-42	carbon starvation protein
bactNOG228445	1.90656	0.930974	4.26042e-06	N-6 DNA Methylase
bactNOG103708	1.90395	0.928999	0.392262	Cell wall anchor domain protein
bactNOG245179	1.90277	0.928102	1.04792e-10	Transcriptional regulator, ArsR family
bactNOG07902	1.90215	0.927629	7.26521e-05	PTS System
bactNOG146312	1.90029	0.926223	4.21878e-11	transcriptional regulator (AraC family)
bactNOG73259	1.89832	0.924726	4.6893e-11	L-serine dehydratase, iron-sulfur-dependent, beta subunit
bactNOG179056	1.89782	0.92434	9.45085e-06	Acyltransferase family
bactNOG12030	1.89571	0.922741	2.92755e-29	radical SAM protein
bactNOG240566	1.89449	0.921808	0.214537	YD repeat protein
bactNOG85419	1.89425	0.921625	0.000317685	Diguanylate cyclase
bactNOG239607	1.89406	0.921481	0.894679	YD repeat protein
bactNOG229309	1.89243	0.92024	0.000334944	Specifically catalyzes the decarboxylation of meso- diaminopimelate (meso-DAP) to L-lysine (By similarity)
bactNOG02083	1.89069	0.918911	4.14879e-16	secretion protein, HlyD family
bactNOG116829	1.89039	0.918681	5.53751e-27	mgtC SapB transporter
bactNOG02686	1.88953	0.918026	2.42346e-30	Ligates lysine onto the cytidine present at position 34 of the AUA codon-specific tRNA(Ile) that contains the anticodon CAU, in an ATP-dependent manner. Cytidine is converted to lysidine, thus changing the amino acid specificity of the tRNA from methionine to isoleucine (By similarity)
bactNOG229500	1.88857	0.917291	1.80347e-07	permease
bactNOG16917	1.88601	0.915339	4.59009e-14	arabinogalactan endo-1,4-beta-galactosidase
bactNOG04274	1.88507	0.914617	0.0657056	Glycosyl transferase (Group 1
bactNOG36478	1.88183	0.912138	1.63744e-09	ATPase associated with various cellular activities aaa_5
bactNOG08330	1.87958	0.910412	8.95805e-10	Deoxyribonuclease
bactNOG242580	1.87746	0.908779	0.144639	type ii secretion system
bactNOG230463	1.87603	0.907682	0.000216991	Major Facilitator
bactNOG164394	1.87524	0.907076	0.000152888	NA
bactNOG00713	1.87478	0.906722	1.98589e-11	Catalyzes the last two sequential reactions in the de novo biosynthetic pathway for UDP-N-acetylglucosamine (UDP- GlcNAc). The C-terminal domain catalyzes the transfer of acetyl group from acetyl coenzyme A to glucosamine-1-phosphate (GlcN-1-P) to produce N-acetylglucosamine-1-phosphate (GlcNAc-1-P), which is converted into UDP-GlcNAc by the transfer of uridine 5- monophosphate (from uridine 5-tr…
bactNOG03074	1.87375	0.905932	8.16174e-10	Type III
bactNOG11709	1.87289	0.905267	0.000489086	NA
bactNOG18497	1.87202	0.904597	0.000160719	Major facilitator superfamily
bactNOG19409	1.87036	0.903319	5.96184e-06	(ABC) transporter
bactNOG29038	1.86925	0.90246	1.01343e-10	TonB-linked outer membrane protein, SusC RagA family
bactNOG93347	1.86806	0.901538	4.08111e-09	NA
bactNOG29261	1.86632	0.900196	2.16709e-09	triphosphoribosyl-dephospho-CoA synthase
bactNOG116518	1.86538	0.899472	0.013525	Microcompartments protein
bactNOG92315	1.86347	0.897995	1.62639e-13	Uncharacterised protein family UPF0047
bactNOG60245	1.86281	0.897479	0.3741	NA
bactNOG03367	1.85959	0.894987	1.23592e-07	HNH endonuclease
bactNOG228143	1.85901	0.894534	1.74427e-06	Catalyzes the synthesis of ADP-glucose, a sugar donor used in elongation reactions on alpha-glucans (By similarity)
bactNOG14990	1.85811	0.893832	2.26802e-05	ABC transporter (permease)
bactNOG41758	1.85607	0.892249	0.000191633	NA
bactNOG02742	1.85467	0.891162	4.57109e-05	Synthesizes selenophosphate from selenide and ATP (By similarity)
bactNOG238561	1.85405	0.890682	1.00694e-05	GntR family transcriptional regulator
bactNOG227932	1.85188	0.888989	0.000133781	Cysteine desulfurase
bactNOG229747	1.84934	0.887014	0.00250392	respiratory-chain NADH dehydrogenase domain, 51 kda subunit
bactNOG10446	1.84886	0.886637	0.000785285	transposase (IS4 family) protein
bactNOG120391	1.84622	0.884572	9.54173e-12	Toxin-antitoxin system, toxin component, RelE family
bactNOG118962	1.84579	0.88424	3.11588e-12	HAD-superfamily hydrolase subfamily IA variant 3
bactNOG01229	1.8439	0.882758	2.19851e-05	PTS System
bactNOG84243	1.84	0.879709	1.70611e-06	Glycosyltransferase
bactNOG16119	1.83992	0.879646	2.44987e-09	3D domain protein
bactNOG41277	1.8365	0.876961	0.00565201	Sulfatase
bactNOG125127	1.83608	0.876632	5.00727e-12	peptidase M23
bactNOG17562	1.83568	0.876315	2.0805e-09	membrAne
bactNOG05258	1.83515	0.8759	0.000178092	Histidine kinase
bactNOG241024	1.83306	0.874251	5.21629e-09	class II Aldolase
bactNOG06498	1.83088	0.872535	0.0305446	Transporter
bactNOG108580	1.83055	0.872281	1.75655e-07	(ABC) transporter
bactNOG176921	1.82713	0.869578	1.10263e-06	NA
bactNOG73146	1.82711	0.869565	1.51323e-05	had-superfamily hydrolase, subfamily ia, variant
bactNOG228961	1.82493	0.867837	0.000513447	Transposase
bactNOG12061	1.82219	0.865673	1.91392e-13	filamentous hemagglutinin family outer membrane protein
bactNOG140403	1.81934	0.863419	8.88956e-05	Transcriptional Regulator AraC Family
bactNOG12444	1.81736	0.861847	1.62161e-08	Sugar fermentation stimulation protein homolog
bactNOG01651	1.81729	0.861788	9.65907e-09	ABC, transporter
bactNOG24593	1.8172	0.861719	6.56371e-09	Precorrin-8x methylmutase
bactNOG00591	1.81609	0.86084	1.22329e-10	hydrogenase maturation protein Hypf
bactNOG13478	1.81282	0.858239	0.122308	Putative trans-membrane protein
bactNOG75363	1.81223	0.857765	0.299139	Thiamine monophosphate synthase
bactNOG93091	1.81069	0.856543	2.79382e-07	rRNA methylase
bactNOG76009	1.80988	0.855897	2.77399e-05	Transposase
bactNOG140813	1.80907	0.85525	0.000346484	NA
bactNOG04699	1.80793	0.854338	1.07381e-09	CRISPR-Associated Helicase Cas3
bactNOG01394	1.80671	0.853366	7.48568e-12	Sodium proline symporter
bactNOG03036	1.80527	0.852218	0.000144028	Transposase
bactNOG228525	1.80428	0.851424	1.47657e-07	zinc metalloprotease
bactNOG236006	1.80331	0.850647	4.13458e-06	reductase
bactNOG229843	1.80304	0.850433	0.0395029	radical SAM domain protein
bactNOG140216	1.80214	0.849708	0.0300119	Carboxylesterase family
bactNOG05371	1.79908	0.84726	0.442007	flagellar hook-associated protein
bactNOG67284	1.79868	0.846941	0.546944	Sensor histidine kinase VirS
bactNOG83684	1.79867	0.846927	0.000292915	NA
bactNOG04854	1.79817	0.846531	9.72106e-09	pp-loop domain protein
bactNOG174055	1.79684	0.845464	2.0493e-06	NA
bactNOG233396	1.79642	0.845122	2.39887e-08	Alpha beta hydrolase
bactNOG11033	1.79392	0.843119	0.000830209	beta-galactosidase small subunit
bactNOG232123	1.79255	0.84201	0.000878838	abc transporter permease protein
bactNOG76773	1.79224	0.841761	3.54087e-05	NA
bactNOG00314	1.78942	0.839492	0.000331825	NADH ubiquinone oxidoreductase, 20 kda subunit
bactNOG204257	1.78869	0.838904	0.170468	NA
bactNOG248507	1.78705	0.837582	4.3104e-07	iron-regulated protein A
bactNOG03560	1.78662	0.837237	5.65802e-11	Extracellular solute-binding protein, family 5
bactNOG237438	1.78617	0.836866	5.71698e-06	transcriptional regulator (AraC family)
bactNOG01569	1.78231	0.833748	4.07784e-08	ABC, transporter
bactNOG00007	1.78028	0.8321	1.98666e-46	penicillin-binding protein
bactNOG01116	1.77985	0.831752	7.47038e-07	aspartate racemase
bactNOG229643	1.77958	0.831537	0.00295478	Filamentation induced by cAMP protein fic
bactNOG230126	1.77883	0.830928	1.92559e-06	N-6 DNA Methylase
bactNOG228673	1.77763	0.829953	2.71745e-08	dEAD DEAH box helicase
bactNOG00302	1.77763	0.829952	0.0568495	Molybdopterin binding domain protein
bactNOG246228	1.77663	0.82914	0.0024435	mutator MutT protein
bactNOG01034	1.77603	0.828653	1.39151e-10	AraC family transcriptional regulator
bactNOG00889	1.77524	0.828011	5.07506e-18	dihydroorotase
bactNOG00038	1.77491	0.827744	7.28459e-36	domain protein
bactNOG06482	1.77419	0.827157	1.33164e-06	Ragb susd domain-containing protein
bactNOG04614	1.77415	0.82713	0.00363045	The key enzymatic reactions in nitrogen fixation are catalyzed by the nitrogenase complex, which has 2 components the iron protein and the molybdenum-iron protein (By similarity)
bactNOG126040	1.77384	0.826879	9.85961e-14	NA
bactNOG04649	1.7734	0.826516	1.98328e-12	PTS system, galactitol-specific IIc component
bactNOG214768	1.77273	0.825975	0.000149936	RNA Polymerase
bactNOG116330	1.77075	0.82436	1.95622e-12	This protein binds to 23S rRNA in the presence of protein L20 (By similarity)
bactNOG154659	1.76993	0.823695	0.00439052	NA
bactNOG09942	1.76949	0.823331	0.0183025	deacylase
bactNOG14115	1.76647	0.820869	2.00655e-05	SMC domain protein
bactNOG07971	1.76464	0.819377	2.69875e-05	Binding-protein-dependent transport systems, inner membrane component
bactNOG02841	1.76443	0.819202	6.64018e-18	Catalyzes the ATP-dependent phosphorylation of L- homoserine to L-homoserine phosphate (By similarity)
bactNOG229053	1.76365	0.818562	9.90313e-05	AICARFT IMPCHase bienzyme
bactNOG05454	1.76331	0.818283	2.75899e-10	shikimate dehydrogenase
bactNOG01453	1.76283	0.817893	6.24367e-06	Catalyzes, together with MoaC, the conversion of 5'-GTP to cyclic pyranopterin monophosphate (cPMP or molybdopterin precursor Z) (By similarity)
bactNOG228856	1.76257	0.817678	0.0300119	DHH family
bactNOG239019	1.76227	0.817431	5.29383e-10	Specifically methylates the N7 position of a guanine in 16S rRNA (By similarity)
bactNOG159241	1.75915	0.814878	0.00805141	NA
bactNOG236487	1.75788	0.81384	2.60562e-05	epimerase dehydratase
bactNOG72523	1.75725	0.813319	0.0103829	Dihydroxyacetone kinase
bactNOG02851	1.75674	0.812897	1.76919e-05	Arginine ornithine antiporter
bactNOG05450	1.75643	0.812642	2.46014e-11	Glycosyltransferase 36
bactNOG12678	1.75557	0.811939	9.24164e-14	membrane
bactNOG132027	1.7555	0.811879	2.48832e-05	ser thr protein phosphatase family protein
bactNOG229990	1.75449	0.81105	1.58757e-12	Specifically methylates the adenine in position 37 of tRNA(1)(Val) (anticodon cmo5UAC) (By similarity)
bactNOG19196	1.75402	0.810661	7.88987e-07	thymidine kinase
bactNOG03520	1.75392	0.810581	1.74898e-15	Methyltransferase required for the conversion of demethylmenaquinone (DMKH2) to menaquinone (MKH2)
bactNOG04753	1.75323	0.810019	5.91367e-23	Catalyzes the irreversible cleavage of the glycosidic bond in both 5'-methylthioadenosine (MTA) and S- adenosylhomocysteine (SAH AdoHcy) to adenine and the corresponding thioribose, 5'-methylthioribose and S-ribosylhomocysteine, respectively (By similarity)
bactNOG230161	1.75201	0.80901	6.80224e-08	amidohydrolase
bactNOG11167	1.75157	0.808649	2.94062e-06	Modification methylase EcoRI
bactNOG116031	1.7505	0.807766	8.25739e-18	cytidine deaminase
bactNOG20265	1.74981	0.807195	3.85714e-09	proteinase inhibitor I4 serpin
bactNOG143295	1.74946	0.806909	0.000764049	NA
bactNOG228872	1.74792	0.805637	0.000365784	(ABC) transporter
bactNOG238423	1.74703	0.804905	0.000139383	Fumarate reductase
bactNOG03541	1.74558	0.803703	2.65558e-08	Sulfate ABC transporter periplasmic sulfate-binding protein
bactNOG00014	1.74541	0.803565	5.53651e-30	glutamate synthase
bactNOG00550	1.74168	0.80048	4.24896e-05	Xanthine dehydrogenase
bactNOG182303	1.74133	0.800187	0.00246501	NA
bactNOG05034	1.73633	0.796037	1.8074e-25	Catalyzes the reversible conversion of 3- phosphohydroxypyruvate to phosphoserine and of 3-hydroxy-2-oxo-4- phosphonooxybutanoate to phosphohydroxythreonine (By similarity)
bactNOG181775	1.73612	0.795867	0.0273257	NA
bactNOG04329	1.73566	0.795485	0.000370509	Major facilitator superfamily MFS_1
bactNOG228366	1.73257	0.792914	8.51972e-05	Sucrose phosphorylase
bactNOG19184	1.73122	0.791786	1.58274e-06	Transposase
bactNOG01858	1.73105	0.791646	2.6988e-28	sugar (Glycoside-Pentoside-Hexuronide) transporter
bactNOG85730	1.73097	0.791578	0.0193222	Transcriptional regulator, ARAC family
bactNOG01305	1.72984	0.790635	8.17964e-20	coA-substrate-specific enzyme activase
bactNOG00917	1.72979	0.790594	6.59734e-54	Produces ATP from ADP in the presence of a proton gradient across the membrane. The alpha chain is a regulatory subunit (By similarity)
bactNOG158989	1.72958	0.79042	3.65171e-06	Protein of unknown function (DUF2752)
bactNOG50841	1.7294	0.790271	0.0383954	TIM-barrel fold
bactNOG100777	1.72878	0.789756	2.97436e-10	Molybdopterin-guanine dinucleotide biosynthesis protein b
bactNOG01478	1.72742	0.788617	0.193225	extracellular solute-binding protein family 1
bactNOG229109	1.72594	0.787386	5.17295e-17	SbcCD D subunit
bactNOG229920	1.72524	0.786797	0.823303	CRISPR-associated protein Csd1 family
bactNOG231818	1.72332	0.785188	0.0189858	5-nucleotidase
bactNOG10307	1.72274	0.784705	3.94006e-05	Histidine kinase
bactNOG227967	1.72165	0.783789	1.32637e-08	formate dehydrogenase alpha subunit
bactNOG08658	1.71891	0.781491	2.06182e-20	Major Facilitator
bactNOG03113	1.71773	0.780506	4.99781e-07	Mechanosensitive ion channel
bactNOG14674	1.71754	0.78034	0.000167149	Excinuclease ABC subunit C
bactNOG01770	1.71651	0.779477	0.00462067	ec 3.2.1.21
bactNOG00468	1.71614	0.77917	0.00804106	GntR Family Transcriptional Regulator
bactNOG30972	1.71421	0.777543	0.507957	phage-like element pbsx protein xkdK
bactNOG151788	1.7136	0.777029	8.96758e-05	NA
bactNOG00996	1.71288	0.776426	0.000107476	signal transduction histidine kinase regulating citrate malate metabolism
bactNOG228926	1.71012	0.774099	0.0356433	L-asparaginase
bactNOG25473	1.71005	0.77404	0.890342	NERD domain protein
bactNOG229141	1.70841	0.77265	1.05106e-05	Aldo Keto reductase
bactNOG228075	1.70614	0.770737	0.00267668	Catalyzes the phosphorylation of pantothenate (Pan), the first step in CoA biosynthesis (By similarity)
bactNOG42359	1.7061	0.770706	2.24078e-08	biosynthesis protein (CbiG)
bactNOG06438	1.70574	0.7704	7.24073e-06	Glycosyl transferase
bactNOG07119	1.70323	0.768272	2.21145e-33	L-serine dehydratase
bactNOG00058	1.70296	0.768047	7.83713e-25	Glycerate kinase
bactNOG12120	1.70268	0.767811	0.193975	Arylsulfotransferase (ASST)
bactNOG228292	1.70226	0.767452	1.45312e-08	Malate dehydrogenase
bactNOG08822	1.70215	0.767361	7.63877e-05	PTS system, mannose fructose sorbose family IID
bactNOG08277	1.70141	0.766728	0.00510045	ABC, transporter
bactNOG120896	1.7007	0.766129	1.39614e-08	Protein of unknown function (DUF3098)
bactNOG31752	1.6985	0.764265	0.0167368	NA
bactNOG250762	1.69765	0.763536	2.32946e-08	toxin-antitoxin system, antitoxin component, Xre family
bactNOG228469	1.69757	0.76347	4.4547e-06	Branched-chain amino acid
bactNOG03341	1.6973	0.76324	6.3221e-21	Uridine monophosphokinase
bactNOG05244	1.69672	0.762746	0.000104312	(ABC) transporter
bactNOG228668	1.69564	0.761829	0.000150027	aconitase
bactNOG234148	1.69188	0.75863	0.023261	Citrate transporter
bactNOG245129	1.69091	0.757799	0.00377424	5-nitroimidazole antibiotic resistance protein NimB
bactNOG125132	1.69017	0.757171	2.31837e-06	Antioxidant, AhpC Tsa family
bactNOG00981	1.68824	0.755524	1.85476e-47	Catalyzes the synthesis of dihydrouridine a modified base found in the D-loop of most tRNAs (By similarity)
bactNOG00024	1.6882	0.755484	3.66743e-08	d-serine deaminase
bactNOG121097	1.68791	0.755236	5.30933e-11	Thioredoxin
bactNOG03632	1.68762	0.754994	3.46547e-11	DNA adenine methylase
bactNOG231047	1.68748	0.754875	0.000600412	virion core protein (Lumpy skin disease
bactNOG92532	1.68649	0.754025	1.78535e-05	Glyoxalase Bleomycin resistance protein (Dioxygenase
bactNOG07516	1.68647	0.754009	0.000280807	NA
bactNOG01025	1.68596	0.753571	9.15966e-05	3-Hydroxyisobutyrate dehydrogenase
bactNOG15656	1.6852	0.752923	1.806e-07	ATP guanido phosphotransferase
bactNOG239910	1.68483	0.752603	0.0262908	Phosphoglycerate mutase
bactNOG115920	1.68377	0.751695	4.90728e-06	NA
bactNOG15139	1.68339	0.751366	0.295055	Type III restriction enzyme, res subunit
bactNOG00507	1.6833	0.751293	1.66669e-09	Gluconate
bactNOG228446	1.68303	0.751062	0.0268621	Major Facilitator
bactNOG01498	1.68106	0.749373	0.0075396	catalyzes the demethylation of specific methylglutamate residues introduced into the chemoreceptors (methyl-accepting chemotaxis proteins) by CheR (By similarity)
bactNOG08212	1.68077	0.749123	0.00228344	serine threonine protein kinase
bactNOG00779	1.68048	0.748877	2.13415e-10	Catalyzes the synthesis of the hydroxymethylpyrimidine phosphate (HMP-P) moiety of thiamine from aminoimidazole ribotide (AIR) in a radical S-adenosyl-L-methionine (SAM)-dependent reaction (By similarity)
bactNOG00192	1.68015	0.748589	6.59212e-16	cystathionine
bactNOG65974	1.67878	0.747417	0.00462206	o-methyltransferase
bactNOG239943	1.67763	0.746429	5.42411e-09	#NAME?
bactNOG00419	1.67754	0.746345	2.906e-14	Phosphoribosyl pyrophosphate synthase
bactNOG230350	1.67614	0.74514	0.0124222	Radical SAM
bactNOG02859	1.67606	0.745078	1.27021e-06	NA
bactNOG244280	1.67281	0.742276	2.12735e-09	RNA binding s1 domain protein
bactNOG241106	1.67124	0.740922	1.77279e-08	#NAME?
bactNOG02445	1.67078	0.740522	2.3488e-23	5-enolpyruvylshikimate-3-phosphate phospholyase
bactNOG23679	1.66956	0.739465	0.000813859	abc transporter permease protein
bactNOG01469	1.66933	0.739271	0.101286	membrAne
bactNOG21661	1.66874	0.738762	0.00195601	esterase
bactNOG15146	1.66782	0.737967	0.744776	tail fiber protein
bactNOG09313	1.6666	0.736909	0.00875427	glycoside hydrolase family 4
bactNOG01611	1.66657	0.736886	0.00991027	extracellular ligand-binding receptor
bactNOG01332	1.66598	0.736372	0.000357003	Exodeoxyribonuclease I
bactNOG04548	1.66549	0.73595	0.343267	Peptidase, M20
bactNOG36217	1.66525	0.735737	3.72427e-08	Conjugative transposon TraN protein
bactNOG03320	1.66475	0.735307	0.000355159	PHP domain protein
bactNOG06386	1.66399	0.734643	0.00176193	ATP-binding protein
bactNOG119805	1.66358	0.734293	9.67556e-07	cell filamentation protein
bactNOG12272	1.66326	0.734017	2.88178e-06	pyridine nucleotide-disulfide oxidoreductase
bactNOG00877	1.66266	0.733493	1.88001e-08	Catalyzes the production of spermidine from putrescine and decarboxylated S-adenosylmethionine (dcSAM), which serves as an aminopropyl donor (By similarity)
bactNOG233028	1.66217	0.733069	3.81275e-10	septum site-determining protein minD
bactNOG01099	1.65847	0.729849	4.77685e-06	alpha amylase, catalytic region
bactNOG231497	1.65613	0.727813	0.00102585	carbon starvation protein
bactNOG12267	1.65609	0.727782	6.4696e-05	Allophanate hydrolase, subunit 1
bactNOG01062	1.65485	0.726698	0.000405669	Adenylylsulfate reductase subunit alpha
bactNOG02941	1.65369	0.725691	3.2824e-12	Sodium Glutamate Symporter
bactNOG09125	1.65348	0.725504	2.77629e-14	The alpha subunit is responsible for the aldol cleavage of indoleglycerol phosphate to indole and glyceraldehyde 3- phosphate (By similarity)
bactNOG03689	1.65253	0.724674	8.46438e-22	Sigma factors are initiation factors that promote the attachment of RNA polymerase to specific initiation sites and are then released (By similarity)
bactNOG240198	1.65188	0.724113	0.0270055	Cytidine monophosphate kinase
bactNOG02326	1.65183	0.724069	0.000140827	D-fructose-1,6-bisphosphate 1-phosphohydrolase class 1
bactNOG06087	1.64906	0.721641	2.08862e-07	Stereospecific condensation of phosphoenolpyruvate (PEP) and D-erythrose-4-phosphate (E4P) giving rise to 3-deoxy-D- arabino-heptulosonate-7-phosphate (DAHP) (By similarity)
bactNOG02019	1.64895	0.721543	0.000313348	type i phosphodiesterase nucleotide pyrophosphatase
bactNOG49682	1.64874	0.721365	0.934655	2-hydroxyglutaryl-CoA dehydratase
bactNOG66400	1.64619	0.71913	0.0245972	Transposase IS4 family
bactNOG116041	1.64584	0.718828	3.02409e-08	Associates with free 30S ribosomal subunits (but not with 30S subunits that are part of 70S ribosomes or polysomes). Essential for efficient processing of 16S rRNA. May interact with the 5'-terminal helix region of 16S rRNA (By similarity)
bactNOG16004	1.64572	0.71872	0.00260408	metallo-beta-lactamase domain protein
bactNOG140837	1.64435	0.717513	1.5105e-11	anti-repressor
bactNOG01759	1.64265	0.716028	0.0101265	Short chain fatty acid transporter
bactNOG08793	1.64229	0.715709	8.46381e-20	May play a role in DNA repair. It seems to be involved in an RecBC-independent recombinational process of DNA repair. It may act with RecF and RecO (By similarity)
bactNOG03131	1.64223	0.715655	1.10464e-25	Oxidoreductase required for the transfer of electrons from pyruvate to flavodoxin (By similarity)
bactNOG07442	1.64198	0.715438	0.0058317	Ethanolamine utilization protein eutH
bactNOG05455	1.64118	0.714735	7.94487e-05	(ABC) transporter
bactNOG00534	1.64056	0.714186	2.60504e-37	Acetolactate synthase
bactNOG00659	1.63963	0.713371	1.06195e-17	fumarate hydratase class II
bactNOG228646	1.63937	0.713139	2.01096e-08	ABC transporter
bactNOG71891	1.63871	0.712564	0.0535117	Transcriptional regulator
bactNOG00776	1.63817	0.712086	6.62335e-08	radical SAM domain protein
bactNOG00308	1.63803	0.711961	2.88584e-07	Hydrogenase expression formation protein HypE
bactNOG37975	1.6375	0.711497	5.90242e-08	hydrolase family 16
bactNOG138953	1.63726	0.711282	2.11197e-09	UPF0237 protein
bactNOG01435	1.63657	0.710673	0.000246954	filamentous hemagglutinin
bactNOG229453	1.63523	0.709497	1.62348e-05	Poorly processive, error-prone DNA polymerase involved in untargeted mutagenesis. Copies undamaged DNA at stalled replication forks, which arise in vivo from mismatched or misaligned primer ends. These misaligned primers can be extended by PolIV. Exhibits no 3'-5' exonuclease (proofreading) activity. May be involved in translesional synthesis, in conjunction with the beta clamp from PolIII (By si…
bactNOG05471	1.63395	0.708364	3.97419e-09	succinate dehydrogenase
bactNOG00348	1.63283	0.707377	2.50546e-17	Facilitates transcription termination by a mechanism that involves Rho binding to the nascent RNA, activation of Rho's RNA-dependent ATPase activity, and release of the mRNA from the DNA template (By similarity)
bactNOG229362	1.63253	0.707108	0.000148996	ABC transporter, permease
bactNOG02461	1.63213	0.706754	0.00919082	Role in flagellar biosynthesis (By similarity)
bactNOG03175	1.63212	0.706746	0.000794105	nucleoside
bactNOG239979	1.63168	0.706362	0.0544037	NA
bactNOG92362	1.63151	0.706207	0.00220897	Together with MoaA, is involved in the conversion of 5'- GTP to cyclic pyranopterin monophosphate (cPMP or molybdopterin precursor Z) (By similarity)
bactNOG03360	1.62938	0.704323	0.000207379	SIS domain protein
bactNOG232906	1.62935	0.704294	0.00600283	transcriptional regulator
bactNOG09802	1.629	0.703989	1.41049e-08	Catalyzes the ATP-dependent conversion of 7-carboxy-7- deazaguanine (CDG) to 7-cyano-7-deazaguanine (preQ(0)) (By similarity)
bactNOG116985	1.628	0.703099	4.74161e-17	Transcriptional regulator
bactNOG46768	1.62768	0.702817	0.0933282	NA
bactNOG228963	1.62424	0.699763	0.0159322	helicase
bactNOG235955	1.62403	0.699581	0.15737	NA
bactNOG00774	1.62378	0.699354	3.54745e-10	Diacylglycerol kinase
bactNOG228046	1.62374	0.699317	3.53612e-06	DNA methylase
bactNOG10192	1.62371	0.699291	0.139491	Flagellar biosynthesis regulator FlhF
bactNOG229533	1.62185	0.697637	0.00209581	Aminobenzoyl-glutamate utilization protein B
bactNOG00593	1.62073	0.696647	2.59978e-22	Transporter
bactNOG02948	1.62056	0.696495	1.7274e-09	Tetrapolymerization of the monopyrrole PBG into the hydroxymethylbilane pre-uroporphyrinogen in several discrete steps (By similarity)
bactNOG176005	1.62042	0.696369	0.0415583	NA
bactNOG37181	1.62008	0.696063	2.1795e-07	Protein of unknown function DUF262
bactNOG15802	1.61938	0.695442	3.98933e-20	Involved in the synthesis of autoinducer 2 (AI-2) which is secreted by bacteria and is used to communicate both the cell density and the metabolic potential of the environment. The regulation of gene expression in response to changes in cell density is called quorum sensing. Catalyzes the transformation of S-ribosylhomocysteine (RHC) to homocysteine (HC) and 4,5- dihydroxy-2,3-pentadione (DPD) (B…
bactNOG233795	1.6189	0.695017	0.0212377	Polysaccharide Biosynthesis Protein
bactNOG176256	1.61863	0.694774	2.30047e-06	NA
bactNOG30789	1.61756	0.693823	2.4149e-09	peptidase M22
bactNOG03456	1.61712	0.693428	0.0565772	pyridoxal-5'-phosphate-dependent protein beta subunit
bactNOG248510	1.61692	0.693252	0.00170689	Could be involved in insertion of integral membrane proteins into the membrane (By similarity)
bactNOG46965	1.616	0.692428	0.365962	Methyl-accepting chemotaxis
bactNOG92932	1.61598	0.692412	0.000127228	3H domain protein
bactNOG118084	1.61595	0.692379	2.51154e-06	Aerotolerance-related exported protein
bactNOG229407	1.61493	0.691468	4.2467e-06	radical SAM domain protein
bactNOG232730	1.61132	0.688246	0.00176585	ABC-type Fe3 -hydroxamate transport system, periplasmic component
bactNOG01409	1.61112	0.688066	1.88435e-44	Binds the lower part of the 30S subunit head. Binds mRNA in the 70S ribosome, positioning it for translation (By similarity)
bactNOG178627	1.61052	0.687522	0.00105047	NA
bactNOG28604	1.61009	0.68714	0.0240546	NA
bactNOG01188	1.61	0.687057	8.63998e-11	Transfers the gamma-phosphate of ATP to the 4'-position of a tetraacyldisaccharide 1-phosphate intermediate (termed DS-1- P) to form tetraacyldisaccharide 1,4'-bis-phosphate (lipid IVA) (By similarity)
bactNOG228110	1.6091	0.686252	0.0149305	phosphohexose isomerase
bactNOG03930	1.60745	0.684776	2.68289e-17	Phosphoethanolamine transferase
bactNOG52860	1.6074	0.684731	3.53088e-05	degv family
bactNOG247618	1.60736	0.684694	0.000191464	Preprotein translocase, YajC subunit
bactNOG230714	1.60689	0.684268	0.0381741	penicillin-binding protein
bactNOG10857	1.60672	0.68412	0.4277	Flagellin
bactNOG04155	1.60637	0.683807	0.000153107	PTS System
bactNOG228768	1.60512	0.682685	6.12552e-06	UDP-galactopyranose mutase
bactNOG01161	1.60493	0.682507	1.47738e-36	This protein promotes the GTP-dependent binding of aminoacyl-tRNA to the A-site of ribosomes during protein biosynthesis (By similarity)
bactNOG246277	1.60462	0.682233	0.0176468	thiamine
bactNOG25176	1.60233	0.680168	0.00279423	Sigma-70, region 4
bactNOG236689	1.60218	0.680039	0.01494	Transposase
bactNOG19580	1.60213	0.679994	0.00147346	domain protein
bactNOG11231	1.60194	0.67982	0.784513	Nucleoside-diphosphate-sugar epimerase
bactNOG229836	1.60172	0.679623	3.68944e-08	DJ-1 family
bactNOG00247	1.60103	0.679	3.9837e-16	pseudouridine synthase
bactNOG00615	1.60027	0.678315	1.85476e-47	Plays an important role in the de novo pathway of purine nucleotide biosynthesis
bactNOG00070	1.60021	0.678265	0.0120976	l-carnitine dehydratase bile acid-inducible protein F
bactNOG28023	1.59934	0.677475	0.0108902	Pyruvate kinase
bactNOG228439	1.599	0.677174	0.00216329	Aminotransferase
bactNOG01530	1.59881	0.676995	0.0231065	Flagellar biosynthetic protein FliP
bactNOG248753	1.59825	0.676489	0.0331013	NA
bactNOG138777	1.59798	0.676247	0.00846303	Cell division protein that is part of the divisome complex and is recruited early to the Z-ring. Probably stimulates Z-ring formation, perhaps through the cross-linking of FtsZ protofilaments. Its function overlaps with FtsA (By similarity)
bactNOG233271	1.59736	0.675688	0.000126982	Hydroxymethylpyrimidine transporter CytX
bactNOG03635	1.59663	0.675028	1.27575e-41	Rod shape-determining protein mreb
bactNOG241373	1.59432	0.672942	0.455732	carbon monoxide dehydrogenase small subunit
bactNOG00012	1.59193	0.670775	0.00492887	extracellular solute-binding protein family 1
bactNOG245205	1.59129	0.670199	0.12219	NA
bactNOG143770	1.59129	0.670197	0.79804	NA
bactNOG71245	1.59089	0.66983	5.1478e-17	30S ribosomal protein S9
bactNOG03215	1.59057	0.66954	5.21184e-06	cytochrome c-type biogenesis protein
bactNOG161773	1.58946	0.66854	1.06991e-06	domain protein
bactNOG00905	1.58556	0.664997	1.74824e-30	ABC, transporter
bactNOG01427	1.58508	0.664552	1.98923e-05	Stage v sporulation protein b
bactNOG25582	1.5847	0.664211	0.0352968	Dehydrogenase
bactNOG00464	1.5835	0.663112	3.09996e-23	DNA polymerase iii
bactNOG240672	1.58319	0.66283	3.63601e-06	SUF system FeS assembly protein, NifU family
bactNOG48581	1.58217	0.661903	0.0272387	ragb susd
bactNOG07515	1.5808	0.660657	4.96764e-06	hflc protein
bactNOG241525	1.58064	0.660508	0.00285954	phosphoglycerate mutase
bactNOG70977	1.57976	0.659708	8.34793e-24	Involved in the biosynthesis of isopentenyl diphosphate (IPP) and dimethylallyl diphosphate (DMAPP), two major building blocks of isoprenoid compounds. Catalyzes the conversion of 4- diphosphocytidyl-2-C-methyl-D-erythritol 2-phosphate (CDP-ME2P) to 2-C-methyl-D-erythritol 2,4-cyclodiphosphate (ME-CPP) with a corresponding release of cytidine 5-monophosphate (CMP) (By similarity)
bactNOG241860	1.5794	0.659377	0.0129266	Methylase involved in ubiquinone menaquinone biosynthesis
bactNOG02729	1.57876	0.658792	0.00016486	(ABC) transporter
bactNOG228850	1.57852	0.658572	0.0016193	Catalyzes the formation of the alpha-1,6-glucosidic linkages in glycogen by scission of a 1,4-alpha-linked oligosaccharide from growing alpha-1,4-glucan chains and the subsequent attachment of the oligosaccharide to the alpha-1,6 position (By similarity)
bactNOG13328	1.57721	0.657377	0.000381658	Methyltransferase
bactNOG07837	1.57638	0.656611	5.18781e-23	transcriptional regulator laci family
bactNOG01811	1.57597	0.656241	6.21284e-17	NADPH-dependent glycerol-3-phosphate dehydrogenase
bactNOG62509	1.5752	0.655538	0.01494	Transcriptional regulator
bactNOG00221	1.57495	0.655305	1.80434e-13	Catalyzes the NADPH dependent reduction of L-gamma- glutamyl 5-phosphate into L-glutamate 5-semialdehyde and phosphate. The product spontaneously undergoes cyclization to form 1-pyrroline-5-carboxylate (By similarity)
bactNOG13028	1.57478	0.655148	0.000127762	Domain of unknown function DUF87
bactNOG05156	1.57458	0.654967	7.23227e-05	Alpha-1,2-mannosidase
bactNOG01119	1.57301	0.65353	0.0690425	flagellar basal-body rod protein FlgG
bactNOG18321	1.57266	0.653206	0.0704904	peptidase
bactNOG228249	1.57197	0.652575	0.00962705	Mate efflux family protein
bactNOG04129	1.57167	0.6523	2.77751e-05	ABC, transporter
bactNOG124791	1.57146	0.652107	0.128268	NA
bactNOG01485	1.5712	0.651866	0.0976335	Dehydratase
bactNOG03412	1.57112	0.651797	0.00343235	Dehydrogenase
bactNOG232488	1.57067	0.651381	8.04796e-06	Transporter
bactNOG09846	1.57016	0.650909	4.30106e-08	Part of the ABC transporter complex ZnuABC involved in zinc import. Responsible for energy coupling to the transport system (By similarity)
bactNOG228076	1.56982	0.650598	0.000178604	Beta-N-acetylhexosaminidase (EC 3.2.1.52)
bactNOG00992	1.56971	0.650501	1.01192e-12	a g-specific adenine glycosylase
bactNOG228421	1.56957	0.650369	2.15416e-06	Catalyzes the folate-dependent formation of 5-methyl- uridine at position 54 (M-5-U54) in all tRNAs (By similarity)
bactNOG05542	1.56902	0.649867	0.0529198	small subunit
bactNOG247381	1.5686	0.649479	0.00178149	Binds together with S18 to 16S ribosomal RNA (By similarity)
bactNOG13510	1.56805	0.648968	4.78438e-06	restriction
bactNOG90892	1.56718	0.648172	0.169086	NA
bactNOG16083	1.56593	0.647017	0.0564163	Crispr-associated protein, Csm1 family
bactNOG231090	1.56589	0.646986	0.00212477	integral membrane protein
bactNOG17257	1.56585	0.646946	3.94806e-14	NQR complex catalyzes the reduction of ubiquinone-1 to ubiquinol by two successive reactions, coupled with the transport of Na( ) ions from the cytoplasm to the periplasm. NqrA to NqrE are probably involved in the second step, the conversion of ubisemiquinone to ubiquinol (By similarity)
bactNOG174806	1.56481	0.64599	0.00108939	SusD family
bactNOG233718	1.5647	0.645885	0.000943081	NA
bactNOG01046	1.56449	0.645691	1.95312e-19	One of the primary rRNA binding proteins. Required for association of the 30S and 50S subunits to form the 70S ribosome, for tRNA binding and peptide bond formation. It has been suggested to have peptidyltransferase activity
bactNOG00571	1.56447	0.645672	0.000809863	Aminopeptidase
bactNOG239898	1.56346	0.644739	1.61848e-05	MAF-like protein
bactNOG01622	1.56328	0.644577	1.02306e-13	Catalyzes the formation of S-adenosylmethionine from methionine and ATP
bactNOG157004	1.56268	0.644018	2.15926e-07	DNA-binding protein Hu
bactNOG03675	1.56195	0.643345	2.22778e-38	Cell wall formation (By similarity)
bactNOG04385	1.5618	0.64321	0.001956	Hydrogenase, large subunit
bactNOG00494	1.56082	0.642302	1.34217e-43	Exchanges the guanine residue with 7-aminomethyl-7- deazaguanine in tRNAs with GU(N) anticodons (tRNA-Asp, -Asn, -His and -Tyr). After this exchange, a cyclopentendiol moiety is attached to the 7-aminomethyl group of 7-deazaguanine, resulting in the hypermodified nucleoside queuosine (Q) (7-(((4,5-cis- dihydroxy-2-cyclopenten-1-yl)amino)methyl)-7-deazaguanosine) (By similarity)
bactNOG01605	1.56066	0.64216	1.46903e-35	Catalyzes the conversion of inosine 5'-phosphate (IMP) to xanthosine 5'-phosphate (XMP), the first committed and rate- limiting step in the de novo synthesis of guanine nucleotides, and therefore plays an important role in the regulation of cell growth (By similarity)
bactNOG34846	1.56007	0.641612	0.329473	phage terminase large subunit
bactNOG23043	1.55974	0.641309	3.41449e-09	DNA primase
bactNOG01089	1.55942	0.641013	0.0227378	Choline kinase
bactNOG267948	1.55835	0.640018	0.00124787	Peptidase family M23
bactNOG229814	1.55818	0.639859	1.55852e-05	Outer membrane efflux protein
bactNOG00521	1.55797	0.63967	1.78867e-13	DNA protecting protein DprA
bactNOG239254	1.55744	0.639175	4.96551e-05	Hydrolase
bactNOG08997	1.55696	0.638729	3.12718e-13	Catalyzes the isomerization of sedoheptulose 7-phosphate in D-glycero-D-manno-heptose 7-phosphate (By similarity)
bactNOG09967	1.55621	0.638038	0.0220113	Type I DHQase
bactNOG227942	1.55565	0.637521	0.00602769	Dehydrogenase
bactNOG07359	1.55484	0.63677	3.85997e-07	membrAne
bactNOG01678	1.55385	0.63585	0.211696	Protein of unknown function (DUF1254)
bactNOG77389	1.55343	0.635455	0.269892	helix-turn-helix domain-containing protein
bactNOG09361	1.55342	0.635444	1.94664e-39	Hydrolase, tatD family
bactNOG02097	1.55297	0.635026	0.00104333	NAD-binding protein involved in the addition of a carboxymethylaminomethyl (cmnm) group at the wobble position (U34) of certain tRNAs, forming tRNA-cmnm(5)s(2)U34 (By similarity)
bactNOG04857	1.55291	0.634971	5.26325e-06	RecA-family ATPase
bactNOG04057	1.55233	0.634432	2.52998e-20	Indole-3-glycerol phosphate synthase
bactNOG229129	1.55192	0.634053	0.00150528	NA
bactNOG07069	1.55192	0.634051	1.23213e-09	Catalyzes the reduction of hydroxylamine to form NH(3) and H(2)O (By similarity)
bactNOG01367	1.55139	0.633565	1.90735e-13	phosphoribosylformimino-5-aminoimidazole carboxamide ribotide isomerase
bactNOG06114	1.54938	0.63169	4.19693e-06	appr-1-p processing domain protein
bactNOG03001	1.54873	0.631085	0.00609577	Flagellar biosynthesis protein flha
bactNOG05240	1.54825	0.630639	1.21117e-14	NADH pyrophosphatase
bactNOG03597	1.54815	0.630541	0.226373	Protein of unknown function (DUF521)
bactNOG41215	1.54801	0.630414	1.31971e-07	transcriptional regulator laci family
bactNOG238700	1.54762	0.630054	7.33994e-06	adenine phosphoribosyltransferase
bactNOG11240	1.54725	0.629706	3.16282e-31	Produces ATP from ADP in the presence of a proton gradient across the membrane. The gamma chain is believed to be important in regulating ATPase activity and the flow of protons through the CF(0) complex (By similarity)
bactNOG118875	1.54719	0.629653	2.62729e-09	N-acetylmuramoyl-L-alanine amidase
bactNOG27385	1.5465	0.629004	0.0870404	Kap P-loop domain protein
bactNOG157865	1.54643	0.62894	0.29844	NA
bactNOG122994	1.54563	0.628192	4.58091e-07	NA
bactNOG241015	1.54539	0.627967	0.0926414	Domain of unknown function (DUF927)
bactNOG228154	1.54529	0.627876	0.00696503	Transcriptional regulator, GntR family
bactNOG00074	1.54491	0.627526	3.83548e-42	amino acids such as valine, to avoid such errors it has two additional distinct tRNA(Ile)-dependent editing activities. One activity is designated as 'pretransfer' editing and involves the hydrolysis of activated Val-AMP. The other activity is designated 'posttransfer' editing and involves deacylation of mischarged Val-tRNA(Ile) (By similarity)
bactNOG229481	1.5446	0.627231	0.00964696	ABC transporter substrate-binding protein
bactNOG47462	1.54443	0.627078	2.51158e-05	Monogalactosyldiacylglycerol synthase
bactNOG28229	1.54423	0.626885	5.56226e-06	Ragb susd domain-containing protein
bactNOG02710	1.54378	0.62647	1.95123e-10	Cleaves the N-terminal amino acid of tripeptides (By similarity)
bactNOG01354	1.54355	0.626256	1.5383e-34	penicillin-binding protein
bactNOG13659	1.54255	0.625316	9.87432e-07	Mate efflux family protein
bactNOG100032	1.54229	0.625078	0.000730998	NA
bactNOG230948	1.54144	0.624282	0.00373822	Pfam:IstB
bactNOG01136	1.54122	0.62407	1.08831e-40	The central subunit of the protein translocation channel SecYEG. Consists of two halves formed by TMs 1-5 and 6-10. These two domains form a lateral gate at the front which open onto the bilayer between TMs 2 and 7, and are clamped together by SecE at the back. The channel is closed by both a pore ring composed of hydrophobic SecY resides and a short helix (helix 2A) on the extracellular side of …
bactNOG00365	1.54098	0.623845	1.12129e-14	radical SAM domain protein
bactNOG229118	1.54045	0.623348	0.142661	abc transporter permease protein
bactNOG00102	1.53985	0.622786	5.55622e-31	Mg chelatase subunit ChlI
bactNOG00526	1.53974	0.622685	2.97626e-41	DNA gyrase negatively supercoils closed circular double- stranded DNA in an ATP-dependent manner and also catalyzes the interconversion of other topological isomers of double-stranded DNA rings, including catenanes and knotted rings (By similarity)
bactNOG06466	1.53961	0.622563	0.00135199	sulfate abc transporter
bactNOG00311	1.53844	0.621471	1.26216e-29	Catalyzes the first step in hexosamine metabolism, converting fructose-6P into glucosamine-6P using glutamine as a nitrogen source (By similarity)
bactNOG01620	1.53813	0.621176	4.21555e-38	Cell wall formation (By similarity)
bactNOG00662	1.53789	0.620949	0.00072089	Converts N-acetylmannosamine-6-phosphate (ManNAc-6-P) to N-acetylglucosamine-6-phosphate (GlcNAc-6-P) (By similarity)
bactNOG55870	1.53787	0.620935	3.09877e-16	Methyltransferase
bactNOG10463	1.53751	0.620592	0.00419964	DNA polymerase
bactNOG00918	1.5375	0.620583	7.48929e-31	Citrulline--aspartate ligase
bactNOG04763	1.5362	0.619369	1.5072e-25	Catalyzes the conversion of 4-hydroxy- tetrahydrodipicolinate (HTPA) to tetrahydrodipicolinate (By similarity)
bactNOG07314	1.53593	0.619111	1.18377e-05	pseudouridine synthase
bactNOG92741	1.53571	0.61891	1.03422e-16	Catalyzes the reversible adenylation of nicotinate mononucleotide (NaMN) to nicotinic acid adenine dinucleotide (NaAD) (By similarity)
bactNOG94496	1.53555	0.618752	0.00482924	Coagulation factor 5 8 type domain protein
bactNOG16684	1.5343	0.617581	0.00234229	Tartrate dehydratase subunit alpha
bactNOG00117	1.53404	0.617333	5.04385e-26	electron transfer flavoprotein
bactNOG32867	1.53258	0.615961	6.34807e-11	NA
bactNOG228458	1.53058	0.614076	0.00222225	peptidase
bactNOG133963	1.52903	0.612613	0.0328058	Tetr family transcriptional regulator
bactNOG234983	1.52813	0.611764	0.000142967	mg2 transporter protein cora family protein
bactNOG54928	1.52756	0.611233	2.50055e-05	DNA methylase
bactNOG04312	1.52662	0.610346	0.000119607	PglZ domain protein
bactNOG00188	1.52622	0.609959	2.79938e-14	Primosomal protein n'
bactNOG103584	1.52524	0.609037	1.38835e-06	NA
bactNOG00028	1.52285	0.606775	0.0373469	flagellar hook protein, FlgE
bactNOG265820	1.52105	0.605065	0.00492447	NA
bactNOG58302	1.52026	0.604316	9.20504e-07	NA
bactNOG39853	1.52023	0.604294	0.115565	Conserved repeat
bactNOG28458	1.52	0.604074	0.327488	Diguanylate cyclase
bactNOG01181	1.51967	0.60376	5.61161e-07	Succinyl-CoA ligase ADP-forming subunit alpha
bactNOG14040	1.51956	0.603651	5.18781e-23	DNA integration recombination invertion protein
bactNOG228580	1.51916	0.603274	6.64018e-18	Catalyzes the attachment of proline to tRNA(Pro) in a two-step reaction proline is first activated by ATP to form Pro- AMP and then transferred to the acceptor end of tRNA(Pro) (By similarity)
bactNOG01715	1.51849	0.602635	3.63805e-12	Catalyzes the condensation of isopentenyl diphosphate (IPP) with allylic pyrophosphates generating different type of terpenoids (By similarity)
bactNOG01746	1.51807	0.602235	1.58707e-06	Part of the ABC transporter FtsEX involved in asymmetric cellular division facilitating the initiation of sporulation (By similarity)
bactNOG01267	1.5179	0.602075	0.180639	Ornithine Cyclodeaminase
bactNOG55067	1.51722	0.601431	0.904427	Transposase
bactNOG02763	1.5172	0.601407	5.3519e-19	Coproporphyrinogen iii oxidase
bactNOG01065	1.51678	0.601016	2.12692e-40	Peptidase U32
bactNOG01656	1.51648	0.600729	9.11746e-15	Poorly processive error-prone DNA polymerase involved in untargeted mutagenesis. Copies undamaged DNA at stalled replication forks which arise in vivo from mismatched or misaligned primer ends. These misaligned primers can be extended by polIV. Exhibits no 3-5 exonuclease (proofreading) activity. May be involved in translesional synthesis in conjunction with the beta clamp from polIII (By similar…
bactNOG00478	1.51504	0.599355	2.03242e-28	Formate acetyltransferase
bactNOG12796	1.51425	0.5986	0.307934	Major Facilitator
bactNOG212767	1.51368	0.598064	0.000711762	NA
bactNOG227995	1.51169	0.596163	7.26624e-06	May be the GTPase, regulating ATP sulfurylase activity (By similarity)
bactNOG93858	1.51138	0.595869	0.17538	flagellar basal-body rod protein flgc
bactNOG01063	1.51084	0.595348	0.00239188	UPF0317 protein
bactNOG83893	1.51039	0.594925	3.30895e-11	Hydrolase
bactNOG00391	1.5103	0.594834	4.03278e-05	carbamate kinase
bactNOG228927	1.50933	0.593907	1.64932e-06	Cytidine monophosphate kinase
bactNOG94942	1.50886	0.593456	0.200664	Phosphorylation of dTMP to form dTDP in both de novo and salvage pathways of dTTP synthesis (By similarity)
bactNOG02586	1.50861	0.593216	0.834358	citrate carrier protein
bactNOG228697	1.50826	0.592888	8.77843e-11	Functions as an ATPase. May play a role in metal insertion (metal-chelatase) or as a chaperone (By similarity)
bactNOG233339	1.50808	0.592716	0.0249481	hydrolase family, 3
bactNOG234964	1.50805	0.592684	0.172991	integrase family
bactNOG230353	1.50784	0.592488	0.438894	dipeptidase
bactNOG71532	1.50776	0.592411	6.251e-13	This protein is one of the early assembly proteins of the 50S ribosomal subunit, although it is not seen to bind rRNA by itself. It is important during the early stages of 50S assembly (By similarity)
bactNOG04467	1.50772	0.592372	0.00579329	permease for cytosine purines, uracil, thiamine, allantoin
bactNOG18986	1.50717	0.591846	1.60422e-05	Glycoside Hydrolase Family 43
bactNOG72381	1.50712	0.591799	0.0736862	relA SpoT domain protein
bactNOG00457	1.50692	0.591607	4.13999e-18	phenylalanyl-tRNA synthetase (beta subunit)
bactNOG04924	1.50684	0.591526	1.18961e-10	phosphomethylpyrimidine kinase
bactNOG01586	1.50681	0.591502	1.72147e-38	uses NADH to detoxify nitric oxide (NO), protecting several 4Fe-4S NO-sensitive enzymes. Has at least 2 reductase partners, only one of which (NorW, flavorubredoxin reductase) has been identified. NO probably binds to the di-iron center
bactNOG233546	1.50668	0.591373	1.20905e-07	type I restriction-modification system
bactNOG14952	1.50648	0.591181	0.0306306	NA
bactNOG230336	1.50632	0.591025	0.745574	Alpha amylase, C-terminal all-beta domain
bactNOG229999	1.5063	0.591011	0.00661077	ATP-binding protein
bactNOG01282	1.50557	0.590306	7.28459e-36	Catalyzes the attachment of alanine to tRNA(Ala) in a two-step reaction alanine is first activated by ATP to form Ala- AMP and then transferred to the acceptor end of tRNA(Ala). Also edits incorrectly charged Ser-tRNA(Ala) and Gly-tRNA(Ala) via its editing domain (By similarity)
bactNOG01054	1.50552	0.590264	2.11665e-31	Acts as a chaperone (By similarity)
bactNOG03500	1.50492	0.589689	1.28965e-08	anthranilate
bactNOG00039	1.50486	0.589628	3.33148e-12	citrate synthase
bactNOG265568	1.50478	0.589553	0.0363718	NA
bactNOG10660	1.50474	0.58951	3.03456e-13	L-asparaginase
bactNOG00470	1.50472	0.589498	3.02075e-31	Catalyzes the formation of acetyl phosphate from acetate and ATP. Can also catalyze the reverse reaction (By similarity)
bactNOG17125	1.50391	0.588718	3.90427e-23	Methyl-transferase
bactNOG00915	1.50286	0.587714	9.56502e-40	Cell wall formation. Adds enolpyruvyl to UDP-N- acetylglucosamine (By similarity)
bactNOG00147	1.5027	0.587558	9.45902e-32	carbamoyl-phosphate synthetase glutamine chain
bactNOG228626	1.50208	0.586963	0.0784797	NA
bactNOG06135	1.50191	0.586801	0.734219	Phage major capsid protein
bactNOG02551	1.50059	0.585527	0.0533187	FliM is one of three proteins (FliG, FliN, FliM) that forms the rotor-mounted switch complex (C ring), located at the base of the basal body. This complex interacts with the CheY and CheZ chemotaxis proteins, in addition to contacting components of the motor that determine the direction of flagellar rotation (By similarity)
bactNOG02411	1.50025	0.585202	1.64533e-05	Protease HtpX homolog
bactNOG04135	1.50021	0.585162	1.89604e-32	GTPase that plays an essential role in the late steps of ribosome biogenesis (By similarity)
bactNOG73042	1.5	0.584959	0.0112914	Metal-dependent phosphohydrolase, HD sub domain
bactNOG06768	1.49969	0.58466	0.00404218	ABC transporter (permease)
bactNOG07320	1.49928	0.584271	0.00508791	Major Facilitator
bactNOG19818	1.49909	0.584083	8.39938e-25	cation diffusion facilitator family transporter
bactNOG258901	1.49904	0.58404	0.0656755	PEP-utilising enzyme, N-terminal
bactNOG11305	1.49836	0.583388	0.00407086	SpoIID LytB domain protein
bactNOG230834	1.49813	0.583159	0.0550812	mannitol-1-phosphate 5-dehydrogenase
bactNOG232964	1.49741	0.582471	0.0314258	Mate efflux family protein
bactNOG01627	1.49717	0.58224	4.03579e-18	Required for the formation of a threonylcarbamoyl group on adenosine at position 37 (t(6)A37) in tRNAs that read codons beginning with adenine (By similarity)
bactNOG39155	1.49625	0.581351	0.429037	phage-type endonuclease
bactNOG02158	1.49513	0.58027	2.27747e-29	glutaminyL-tRNA synthetase
bactNOG115909	1.49472	0.579874	0.0104193	Ribosomal-protein-alanine acetyltransferase
bactNOG38491	1.49379	0.578979	5.17461e-09	NA
bactNOG00849	1.49333	0.578534	0.110333	Myosin-Cross-Reactive Antigen
bactNOG160059	1.49255	0.57778	0.00203617	cell division protein, FtsL
bactNOG00723	1.49246	0.577689	1.83134e-11	asparagine synthetase
bactNOG228003	1.49212	0.577359	0.000203866	Mate efflux family protein
bactNOG93059	1.492	0.577247	1.01087e-11	3-deoxy-d-manno-octulosonate 8-phosphate phosphatase
bactNOG02195	1.49154	0.576802	0.00873703	decarboxylase
bactNOG229369	1.49107	0.576344	0.00172113	Dihydropyrimidinase
bactNOG00185	1.49054	0.575835	5.86274e-40	DNA gyrase negatively supercoils closed circular double- stranded DNA in an ATP-dependent manner and also catalyzes the interconversion of other topological isomers of double-stranded DNA rings, including catenanes and knotted rings (By similarity)
bactNOG162226	1.49016	0.575472	7.5536e-05	Transcriptional regulator (LuxR family
bactNOG02037	1.49009	0.575404	4.51088e-23	Homoserine O-transsuccinylase
bactNOG232066	1.49004	0.57535	0.0100659	membrAne
bactNOG22126	1.48949	0.574821	7.1198e-11	NA
bactNOG05721	1.48941	0.57474	0.0188966	dEAD DEAH box helicase
bactNOG03704	1.48788	0.57326	0.327335	malate L-lactate dehydrogenase
bactNOG00179	1.48739	0.572788	1.66242e-20	Catalyzes the attachment of glutamate to tRNA(Glu) in a two-step reaction glutamate is first activated by ATP to form Glu-AMP and then transferred to the acceptor end of tRNA(Glu) (By similarity)
bactNOG03005	1.48724	0.57264	0.00871619	aaa ATPase
bactNOG08070	1.48471	0.570182	0.0152924	Prephenate dehydrogenase
bactNOG00572	1.48461	0.570083	0.00629238	Phosphohexose isomerase
bactNOG230827	1.4842	0.569687	0.00675245	N-acetyl-gamma-glutamyl-phosphate reductase
bactNOG232133	1.48313	0.568643	0.548906	Flagellar hook-associated protein 3
bactNOG05673	1.48247	0.568006	0.112315	Binding-protein-dependent transport systems, inner membrane component
bactNOG00353	1.48242	0.567957	3.49025e-37	Required for accurate and efficient protein synthesis under certain stress conditions. May act as a fidelity factor of the translation reaction, by catalyzing a one-codon backward translocation of tRNAs on improperly translocated ribosomes. Back- translocation proceeds from a post-translocation (POST) complex to a pre-translocation (PRE) complex, thus giving elongation factor G a second chance to…
bactNOG71534	1.48189	0.567441	1.48184e-12	Catalyzes the conversion of N5-carboxyaminoimidazole ribonucleotide (N5-CAIR) to 4-carboxy-5-aminoimidazole ribonucleotide (CAIR) (By similarity)
bactNOG00582	1.4818	0.567346	1.47738e-36	Catalyzes the ATP-dependent amination of UTP to CTP with either L-glutamine or ammonia as the source of nitrogen (By similarity)
bactNOG02368	1.48173	0.567279	1.27434e-13	uba thif-type nad fad binding protein
bactNOG228688	1.48158	0.567141	3.23766e-05	penicillin-binding protein
bactNOG229200	1.48084	0.566416	0.00379467	extracellular solute-binding protein
bactNOG00516	1.48081	0.566385	5.90596e-15	arginyL-tRNA synthetase
bactNOG174467	1.48028	0.565866	0.000634688	glucan 1,6-alpha-isomaltosidase
bactNOG34509	1.47979	0.565394	0.00252726	ABC superfamily ATP binding cassette transporter, binding protein
bactNOG231145	1.47938	0.564992	4.26456e-06	F5 8 type C domain protein
bactNOG153056	1.47936	0.564975	0.0267028	Rnf-Nqr subunit, membrane protein
bactNOG25430	1.4793	0.564919	0.0689156	(ABC) transporter
bactNOG09587	1.47926	0.564878	0.00154462	crispr-associated protein
bactNOG246165	1.47897	0.564594	4.33546e-06	Glycosyl transferase, family 2
bactNOG231428	1.47881	0.564432	9.21839e-08	MotA TolQ exbB proton channel
bactNOG27253	1.47735	0.563015	0.107574	ABC transporter (permease)
bactNOG00867	1.47618	0.561867	1.17412e-22	upf0313 protein
bactNOG228230	1.4732	0.558953	0.000803982	(ABC) transporter
bactNOG97573	1.47271	0.558471	2.31102e-07	DNA mismatch endonuclease (vsr)
bactNOG71248	1.47242	0.558186	7.75079e-14	IGPS catalyzes the conversion of PRFAR and glutamine to IGP, AICAR and glutamate. The HisH subunit provides the glutamine amidotransferase activity that produces the ammonia necessary to HisF for the synthesis of IGP and AICAR (By similarity)
bactNOG00430	1.47232	0.558092	0.103379	pts system
bactNOG242081	1.47184	0.557619	0.53378	Flagellin
bactNOG246564	1.47137	0.557161	0.14103	NlpC p60 family protein
bactNOG01180	1.47121	0.557006	7.7776e-11	arginosuccinase
bactNOG228241	1.4705	0.556304	0.000258667	restriction enzyme
bactNOG71119	1.4704	0.556211	0.0196697	UPF0340 protein
bactNOG05326	1.47001	0.555824	2.14245e-07	Specifically catalyzes the cleavage of the D-lactyl ether substituent of MurNAc 6-phosphate, producing GlcNAc 6- phosphate and D-lactate
bactNOG93169	1.46977	0.555589	0.000473508	NA
bactNOG01341	1.46942	0.555251	0.116016	carbon-monoxide dehydrogenase catalytic subunit
bactNOG04830	1.46939	0.555218	8.25348e-07	Cytosine-specific methyltransferase
bactNOG00420	1.46812	0.553975	7.72118e-16	The UvrABC repair system catalyzes the recognition and processing of DNA lesions. UvrA is an ATPase and a DNA-binding protein. A damage recognition complex composed of 2 UvrA and 2 UvrB subunits scans DNA for abnormalities. When the presence of a lesion has been verified by UvrB, the UvrA molecules dissociate (By similarity)
bactNOG05223	1.46808	0.553932	1.27598e-11	dipeptidase
bactNOG117281	1.46805	0.553904	0.000254731	One of the early assembly proteins it binds 23S rRNA. One of the proteins that surrounds the polypeptide exit tunnel on the outside of the ribosome. Forms the main docking site for trigger factor binding to the ribosome (By similarity)
bactNOG17414	1.46784	0.553692	0.0503931	DNA helicase
bactNOG01016	1.46764	0.5535	8.0865e-06	Catalyzes the NAD(P)-dependent oxidation of 4- (phosphohydroxy)-L-threonine (HTP) into 2-amino-3-oxo-4- (phosphohydroxy)butyric acid which spontaneously decarboxylates to form 3-amino-2-oxopropyl phosphate (AHAP) (By similarity)
bactNOG177767	1.46739	0.553257	1.98214e-05	NA
bactNOG230004	1.46739	0.553249	0.0202893	Transcriptional regulator
bactNOG14620	1.46737	0.553229	0.557935	Transferase
bactNOG06208	1.46713	0.552993	3.0931e-10	nucleoside
bactNOG228163	1.46668	0.552551	0.000633096	Phosphorylase is an important allosteric enzyme in carbohydrate metabolism. Enzymes from different sources differ in their regulatory mechanisms and in their natural substrates. However, all known phosphorylases share catalytic and structural properties (By similarity)
bactNOG52413	1.46621	0.552087	0.0703335	restriction
bactNOG213787	1.46607	0.551954	0.106543	NA
bactNOG232882	1.46586	0.551747	0.0921321	radical SAM domain protein
bactNOG235911	1.4658	0.55169	0.487129	Major Facilitator
bactNOG237591	1.46554	0.551432	0.0214144	Thiamine pyrophosphate
bactNOG02792	1.46516	0.551063	0.0111215	permease protein
bactNOG00986	1.46507	0.55097	3.14973e-16	Catalyzes the GTP-dependent ribosomal translocation step during translation elongation. During this step, the ribosome changes from the pre-translocational (PRE) to the post- translocational (POST) state as the newly formed A-site-bound peptidyl-tRNA and P-site-bound deacylated tRNA move to the P and E sites, respectively. Catalyzes the coordinated movement of the two tRNA molecules, the mRNA and…
bactNOG01929	1.46454	0.550448	4.0925e-28	Catalyzes the 2'-O-methylation of the ribose of cytidine 1402 (C1402) in 16S rRNA (By similarity)
bactNOG00443	1.46453	0.550433	3.02669e-16	Binds directly to 23S rRNA. The L1 stalk is quite mobile in the ribosome, and is involved in E site tRNA release (By similarity)
bactNOG04223	1.46433	0.550242	4.00188e-12	Cell wall formation. Catalyzes the addition of glutamate to the nucleotide precursor UDP-N-acetylmuramoyl-L-alanine (UMA) (By similarity)
bactNOG230874	1.46431	0.550225	0.692504	Major Facilitator superfamily
bactNOG235193	1.46397	0.549883	0.987787	Glycosyl hydrolase family 3 N-terminal domain protein
bactNOG261079	1.46386	0.549776	0.058419	Replication initiation and membrane attachment
bactNOG242439	1.4636	0.549525	0.0126003	Component of the F(0) channel, it forms part of the peripheral stalk, linking F(1) to F(0) (By similarity)
bactNOG93306	1.46311	0.549034	1.35409e-05	Siroheme synthase
bactNOG05427	1.46308	0.549008	5.93398e-09	membrAne
bactNOG74743	1.46274	0.548676	0.132415	reductase
bactNOG10718	1.46264	0.548572	0.00152298	Biotin- acetyl-CoA-carboxylase ligase
bactNOG236728	1.46224	0.548185	0.264568	Amino acid ABC transporter, permease protein
bactNOG145385	1.46219	0.54813	0.0776183	transcriptional regulator (AraC family)
bactNOG231226	1.46129	0.547247	0.0547541	Branched-chain amino acid aminotransferase
bactNOG00227	1.46121	0.547162	4.14828e-12	cobyrinic Acid a,c-diamide synthase
bactNOG01326	1.46105	0.547005	0.00135894	amino acid AbC transporter
bactNOG137426	1.46029	0.546256	0.107113	NA
bactNOG01353	1.4601	0.54607	0.000272066	Binding-protein-dependent transport systems inner membrane component
bactNOG01235	1.45968	0.545651	1.84368e-31	gtp-binding protein typa
bactNOG00702	1.45831	0.544293	2.38623e-29	Modifies the free amino group of the aminoacyl moiety of methionyl-tRNA(fMet). The formyl group appears to play a dual role in the initiator identity of N-formylmethionyl-tRNA by (I) promoting its recognition by IF2 and (II) impairing its binding to EFTu-GTP (By similarity)
bactNOG228204	1.45812	0.544107	0.000652792	glycosyltransferase group 2 family protein
bactNOG203567	1.45746	0.543455	0.818924	NA
bactNOG12489	1.45733	0.543325	5.42969e-22	domain protein
bactNOG111124	1.45648	0.542486	0.377577	NA
bactNOG155238	1.45632	0.542328	2.33678e-08	Protein of unknown function (DUF3408)
bactNOG01909	1.45615	0.54216	0.156817	PTS system mannitol-specific
bactNOG04423	1.45563	0.541641	3.01718e-24	NA
bactNOG03863	1.45562	0.541637	0.193225	Metal dependent phosphohydrolase
bactNOG242662	1.4555	0.541513	0.374759	Flagellar Motor Protein
bactNOG92619	1.45523	0.541248	0.0117126	nerd domain protein
bactNOG267928	1.45511	0.541132	0.162905	NA
bactNOG19027	1.4539	0.539927	0.0130425	synthetase
bactNOG207137	1.45302	0.539057	2.00632e-13	Catalyzes the addition of meso-diaminopimelic acid to the nucleotide precursor UDP-N-acetylmuramoyl-L-alanyl-D-glutamate (UMAG) in the biosynthesis of bacterial cell-wall peptidoglycan (By similarity)
bactNOG27769	1.45106	0.537109	0.00277288	Hydrolase
bactNOG174189	1.45105	0.537093	2.06953e-05	NA
bactNOG36299	1.45094	0.536986	1.90839e-08	RteC protein
bactNOG115245	1.45045	0.536502	0.413364	protein with conserved CXXC pairs
bactNOG88897	1.45036	0.536406	2.11699e-10	conjugative transposon protein TraF
bactNOG10543	1.44946	0.535513	0.000777229	TRAP transporter, solute receptor (TAXI family
bactNOG13949	1.44836	0.53442	6.16547e-16	DNA repair protein RadC
bactNOG02357	1.44834	0.5344	0.175207	flagellar biosynthetic protein flhB
bactNOG174521	1.44822	0.534284	0.000284252	NA
bactNOG04179	1.4481	0.534161	9.50977e-14	alpha-galactosidase
bactNOG00317	1.44736	0.533422	0.0120069	Required for the first step of histidine biosynthesis. May allow the feedback regulation of ATP phosphoribosyltransferase activity by histidine (By similarity)
bactNOG04384	1.44724	0.533307	0.000384037	Major facilitator superfamily MFS_1
bactNOG117409	1.44635	0.532412	1.10291e-05	CHP02436-containing protein
bactNOG40060	1.44625	0.532313	2.89463e-06	NA
bactNOG29250	1.44607	0.532134	0.61039	hexokinase
bactNOG239586	1.446	0.532072	0.469782	Transporter
bactNOG238117	1.44599	0.532061	6.45049e-05	peptidylprolyl cis-trans isomerase
bactNOG230363	1.4459	0.531971	0.890339	Methyl-accepting chemotaxis
bactNOG229817	1.4456	0.531669	0.102974	(Fic) family
bactNOG00987	1.44545	0.531518	3.36152e-12	Catalyzes the sequential NAD-dependent oxidations of L- histidinol to L-histidinaldehyde and then to L-histidine (By similarity)
bactNOG228788	1.44475	0.53082	0.105794	urea amidolyase related protein
bactNOG176747	1.44372	0.529796	0.133421	NA
bactNOG00351	1.44345	0.529521	3.56387e-37	DNA helicase
bactNOG01462	1.44336	0.529426	0.321325	permease protein
bactNOG00048	1.44322	0.529287	0.000333976	domain protein
bactNOG51487	1.44312	0.529195	8.41206e-08	riboflavin synthase, subunit alpha
bactNOG248351	1.44287	0.528941	0.0416009	Produces ATP from ADP in the presence of a proton gradient across the membrane (By similarity)
bactNOG233677	1.44256	0.528631	0.312562	Flagellar hook-associated protein FlgK
bactNOG240080	1.44247	0.528545	0.989236	response regulator
bactNOG38072	1.44213	0.5282	0.047844	peptidoglycan binding domain protein
bactNOG01507	1.44172	0.527787	5.77242e-06	Succinyl-CoA synthetase subunit beta
bactNOG14629	1.44156	0.527634	0.0750838	amidohydrolase
bactNOG00105	1.44132	0.527387	5.23043e-10	IGPS catalyzes the conversion of PRFAR and glutamine to IGP, AICAR and glutamate. The HisF subunit catalyzes the cyclization activity that produces IGP and AICAR from PRFAR using the ammonia provided by the HisH subunit (By similarity)
bactNOG04789	1.44071	0.526783	5.55717e-09	transporter
bactNOG00125	1.44067	0.52674	5.35328e-31	glyceraldehyde-3-phosphate dehydrogenase
bactNOG101560	1.44034	0.526408	1.692e-06	membrane
bactNOG243595	1.44004	0.526109	0.168672	Involved in the transcription termination process (By similarity)
bactNOG00444	1.43989	0.525958	2.10453e-10	Catalyzes the reversible interconversion of serine and glycine with tetrahydrofolate (THF) serving as the one-carbon carrier. This reaction serves as the major source of one-carbon groups required for the biosynthesis of purines, thymidylate, methionine, and other important biomolecules. Also exhibits THF- independent aldolase activity toward beta-hydroxyamino acids, producing glycine and aldehyd…
bactNOG251051	1.43977	0.525842	7.40557e-05	4Fe-4S Ferredoxin, iron-sulfur binding domain protein
bactNOG70987	1.4393	0.525365	1.30229e-25	Essential for recycling GMP and indirectly, cGMP (By similarity)
bactNOG03398	1.43911	0.525182	3.29122e-05	peptidase, M24
bactNOG93272	1.43753	0.523594	0.0670898	NADH ubiquinone oxidoreductase, subunit RnfD
bactNOG04691	1.43738	0.523441	1.30374e-20	Riboflavin biosynthesis protein RibF
bactNOG228675	1.43734	0.523398	0.116282	(Fic) family
bactNOG228207	1.43665	0.522705	0.355768	pfkb domain protein
bactNOG05789	1.43621	0.522264	9.22696e-06	Sulfatase
bactNOG227983	1.4351	0.521148	2.62675e-20	Mate efflux family protein
bactNOG41970	1.43501	0.521057	0.000490037	TonB family
bactNOG117073	1.43495	0.521001	0.000137196	NDH-1 shuttles electrons from NADH, via FMN and iron- sulfur (Fe-S) centers, to quinones in the respiratory chain
bactNOG01922	1.43255	0.518588	9.4051e-12	dehydratase
bactNOG59929	1.43218	0.518215	3.63024e-06	mota tolq exbb proton channel
bactNOG229600	1.43189	0.517919	0.0795062	arginyl-trna synthetase
bactNOG02681	1.43145	0.517475	5.80519e-08	Mannan endo-1,4-beta-mannosidase
bactNOG33869	1.43113	0.51716	0.240573	capsular polysaccharide synthesis
bactNOG41610	1.43071	0.516729	0.027997	NA
bactNOG234303	1.43065	0.516671	0.0163831	Dipeptidase
bactNOG242499	1.4305	0.516518	0.020227	DNA internalization-related competence protein ComEC Rec2
bactNOG06819	1.43023	0.516243	0.0178018	Mechanosensitive ion channel
bactNOG139966	1.42919	0.515195	0.15747	Addiction module antitoxin, RelB DinJ family
bactNOG232493	1.42875	0.514757	0.690468	Cell envelope-like function transcriptional attenuator common domain protein
bactNOG02334	1.42865	0.514648	2.44987e-09	Major Facilitator
bactNOG228777	1.42796	0.513958	0.00986513	helicase
bactNOG92665	1.42767	0.513665	0.000918413	IPT TIG domain protein
bactNOG03059	1.4276	0.51359	1.99864e-12	that it carries out the mismatch recognition step. This protein has a weak ATPase activity (By similarity)
bactNOG04432	1.42663	0.512611	0.312916	hydrolase
bactNOG249369	1.42661	0.512595	0.0119685	(ribosomal) protein
bactNOG71011	1.42623	0.512207	1.24608e-13	Located on the platform of the 30S subunit, it bridges several disparate RNA helices of the 16S rRNA. Forms part of the Shine-Dalgarno cleft in the 70S ribosome (By similarity)
bactNOG115590	1.42579	0.511766	3.95129e-13	The RuvA-RuvB complex in the presence of ATP renatures cruciform structure in supercoiled DNA with palindromic sequence, indicating that it may promote strand exchange reactions in homologous recombination. RuvAB is a helicase that mediates the Holliday junction migration by localized denaturation and reannealing. RuvA stimulates, in the presence of DNA, the weak ATPase activity of RuvB (By simil…
bactNOG228812	1.42579	0.511765	0.432988	nucleotidyl transferase
bactNOG55550	1.42578	0.511749	0.579608	type 1 capsular polysaccharide biosynthesis protein
bactNOG01097	1.42506	0.511027	7.95517e-22	Peptide chain release factor 2 directs the termination of translation in response to the peptide chain termination codons UGA and UAA (By similarity)
bactNOG01242	1.42488	0.510843	3.37653e-10	Part of the Sec protein translocase complex. Interacts with the SecYEG preprotein conducting channel. Has a central role in coupling the hydrolysis of ATP to the transfer of proteins into and across the cell membrane, serving
bactNOG00183	1.42425	0.510199	2.25601e-13	threonyL-tRNA synthetase
bactNOG241183	1.42378	0.50973	0.174204	Major Facilitator
bactNOG03600	1.42358	0.509521	9.71178e-22	Responsible for channeling the electrons from the oxidation of dihydroorotate from the FMN redox center in the PyrD type B subunit to the ultimate electron acceptor NAD( ) (By similarity)
bactNOG01275	1.42355	0.50949	3.66884e-14	The UvrABC repair system catalyzes the recognition and processing of DNA lesions. UvrC both incises the 5' and 3' sides of the lesion. The N-terminal half is responsible for the 3' incision and the C-terminal half is responsible for the 5' incision (By similarity)
bactNOG28516	1.42354	0.509479	0.191205	s-layer domain-containing protein
bactNOG42552	1.42336	0.509296	0.00478107	SusD family
bactNOG246317	1.42244	0.508371	0.00643916	type I restriction-modification system, S subunit
bactNOG26783	1.42179	0.507705	3.48969e-05	TonB-dependent receptor Plug
bactNOG00284	1.42123	0.50714	0.00283066	ABC, transporter
bactNOG100751	1.42117	0.507077	0.909564	repeat protein
bactNOG74489	1.42091	0.506815	6.60269e-11	Pyrophosphatase that hydrolyzes non-canonical purine nucleotides such as XTP and ITP dITP to their respective monophosphate derivatives. Might exclude non-canonical purines from DNA precursor pool, thus preventing their incorporation into DNA and avoiding chromosomal lesions (By similarity)
bactNOG01743	1.42065	0.506553	2.53708e-32	lysyL-tRNA synthetase
bactNOG00508	1.42055	0.506452	3.16981e-28	Catalyzes the reversible conversion of 2- phosphoglycerate into phosphoenolpyruvate. It is essential for the degradation of carbohydrates via glycolysis (By similarity)
bactNOG33499	1.42039	0.506292	0.499459	SCP-2 sterol transfer family
bactNOG11003	1.42013	0.50602	0.483867	synthase
bactNOG91115	1.42012	0.506017	0.00791062	NA
bactNOG00241	1.41984	0.505725	8.02211e-13	ATP-dependent CLP protease ATP-binding subunit
bactNOG247238	1.4196	0.505484	0.648536	#NAME?
bactNOG73344	1.41951	0.505396	0.00730452	Glutathione peroxidase
bactNOG14133	1.41929	0.505172	3.25413e-05	Ni Fe-hydrogenase, b-type cytochrome subunit
bactNOG01799	1.41872	0.504588	5.36106e-09	Catalyzes the NADPH-dependent reduction of 7-cyano-7- deazaguanine (preQ0) to 7-aminomethyl-7-deazaguanine (preQ1) (By similarity)
bactNOG161319	1.41802	0.503881	3.82259e-05	NA
bactNOG228650	1.41778	0.503636	0.0911526	Citrate transporter
bactNOG00330	1.41755	0.5034	7.21171e-20	May be involved in recombinational repair of damaged DNA (By similarity)
bactNOG03379	1.41755	0.503396	4.3887e-09	Dtdp-4-dehydrorhamnose reductase
bactNOG07907	1.41749	0.503336	0.153324	Protein of unknown function (DUF2974)
bactNOG01327	1.41724	0.503085	1.34114e-24	Prevents misfolding and promotes the refolding and proper assembly of unfolded polypeptides generated under stress conditions (By similarity)
bactNOG00832	1.41707	0.502909	2.16583e-27	Catalyzes the reversible transfer of the terminal phosphate group between ATP and AMP. Plays an important role in cellular energy homeostasis and in adenine nucleotide metabolism (By similarity)
bactNOG228081	1.41654	0.50237	6.35219e-05	Phosphoribosylglycinamide synthetase
bactNOG02857	1.4164	0.502229	0.00405952	fad dependent oxidoreductase
bactNOG02478	1.41608	0.501906	7.66883e-11	recombination factor protein RarA
bactNOG02145	1.41595	0.501771	0.922511	Pfam:DUF395
bactNOG207175	1.41581	0.501629	2.99007e-26	Involved in cell wall formation. Catalyzes the final step in the synthesis of UDP-N-acetylmuramoyl-pentapeptide the precursor of murein (By similarity)
bactNOG228259	1.4158	0.501619	0.589963	Ferredoxin
bactNOG02960	1.41549	0.501301	1.47738e-36	Specifically methylates guanosine-37 in various tRNAs (By similarity)
bactNOG228408	1.41412	0.4999	4.49302e-07	Thiol disulfide Interchange Protein
bactNOG01501	1.41371	0.499483	2.47732e-26	udp-glucose 4-epimerase
bactNOG95919	1.41352	0.499297	0.0752118	selenium metabolism protein yedf
bactNOG01734	1.41334	0.499111	1.1557e-09	Catalyzes the transfer of the gamma-phosphate of ATP to D-galactose to form alpha-D-galactose-1-phosphate (Gal-1-P) (By similarity)
bactNOG32768	1.41324	0.499009	0.00230768	Ragb susd domain-containing protein
bactNOG00274	1.41287	0.498634	0.000584882	Allows the formation of correctly charged Gln-tRNA(Gln) through the transamidation of misacylated Glu-tRNA(Gln) in organisms which lack glutaminyl-tRNA synthetase. The reaction takes place in the presence of glutamine and ATP through an activated gamma-phospho-Glu-tRNA(Gln) (By similarity)
bactNOG228924	1.41217	0.497912	0.000232058	peptidase s9 prolyl oligopeptidase active site domain protein
bactNOG01673	1.41212	0.497867	6.03875e-06	Ragb susd domain-containing protein
bactNOG01299	1.41183	0.497561	1.34005e-15	Catalyzes the methylthiolation of N6- (dimethylallyl)adenosine (i(6)A), leading to the formation of 2- methylthio-N6-(dimethylallyl)adenosine (ms(2)i(6)A) at position 37 in tRNAs that read codons beginning with uridine (By similarity)
bactNOG03589	1.41107	0.496792	0.0249497	Major facilitator Superfamily
bactNOG05167	1.41079	0.496503	9.09997e-21	fad dependent oxidoreductase
bactNOG228045	1.41059	0.496299	3.52018e-15	NAD synthetase
bactNOG21026	1.41043	0.496135	1.71514e-06	Family of unknown function (DUF490)
bactNOG252186	1.41006	0.49576	0.00333891	NA
bactNOG01214	1.40978	0.495473	9.76831e-13	Transcription elongation factor NusA
bactNOG10296	1.4096	0.495287	0.0188234	phage protein
bactNOG24615	1.40914	0.494811	2.22315e-06	Mannan endo-1,4-beta-mannosidase (EC 3.2.1.78)
bactNOG249848	1.40861	0.494273	0.159475	relaxase Mobilization nuclease
bactNOG00969	1.40817	0.493822	0.000170716	Transfers the fatty acyl group on membrane lipoproteins (By similarity)
bactNOG00682	1.40779	0.493436	2.34876e-33	amino acids such as threonine, to avoid such errors, it has a posttransfer editing activity that hydrolyzes mischarged Thr-tRNA(Val) in a tRNA-dependent manner (By similarity)
bactNOG02524	1.40756	0.493198	1.76888e-28	Specifically dimethylates two adjacent adenosines (A1518 and A1519) in the loop of a conserved hairpin near the 3'-end of 16S rRNA in the 30S particle. May play a critical role in biogenesis of 30S subunits (By similarity)
bactNOG71550	1.40742	0.49305	4.98721e-05	3-octaprenyl-4-hydroxybenzoate carboxy-lyase
bactNOG241157	1.40701	0.492632	0.349752	Phosphorylation of dTMP to form dTDP in both de novo and salvage pathways of dTTP synthesis (By similarity)
bactNOG52253	1.40684	0.492459	5.75798e-12	Located at the back of the 30S subunit body where it stabilizes the conformation of the head with respect to the body (By similarity)
bactNOG02427	1.40682	0.492435	2.94971e-30	Responsible for synthesis of pseudouridine from uracil- 55 in the psi GC loop of transfer RNAs (By similarity)
bactNOG234182	1.40596	0.491557	0.543288	permease protein
bactNOG00956	1.40578	0.491374	1.89146e-28	Ferrous iron transport protein b
bactNOG02770	1.40577	0.491365	0.0110524	had-superfamily hydrolase, subfamily iia
bactNOG41831	1.40574	0.49133	0.000228841	hydrolase family 43
bactNOG00876	1.40558	0.491166	2.35162e-30	damaged site, the DNA wraps around one UvrB monomer. DNA wrap is dependent on ATP binding by UvrB and probably causes local melting of the DNA helix, facilitating insertion of UvrB beta-hairpin between the DNA strands. Then UvrB probes one DNA strand for the presence of a lesion. If a lesion is found the UvrA subunits dissociate and the UvrB-DNA preincision complex is formed. This complex is subs…
bactNOG232131	1.40524	0.490814	0.000473412	Glycosyl transferase, family 4
bactNOG213171	1.40519	0.490761	0.979397	NA
bactNOG08944	1.40507	0.490638	0.0337361	Transporter
bactNOG176527	1.40499	0.490563	0.000923788	NA
bactNOG95251	1.40474	0.490303	3.47525e-05	Catalyzes the phosphorylation of the 3'-hydroxyl group of dephosphocoenzyme A to form coenzyme A (By similarity)
bactNOG241996	1.40474	0.490299	0.256306	deaminase
bactNOG14006	1.40443	0.489984	0.0278904	Two component transcriptional regulator, LuxR family
bactNOG05487	1.4037	0.489232	0.967931	NA
bactNOG04174	1.40333	0.48885	4.96406e-14	D-fructose-1,6-bisphosphate 1-phosphohydrolase class 3
bactNOG01946	1.40192	0.487406	1.56558e-14	asparagine synthetase A
bactNOG237746	1.40174	0.487222	0.304431	Virulence-associated protein E
bactNOG85379	1.40132	0.486791	0.978806	Choloylglycine hydrolase
bactNOG232526	1.40127	0.486736	0.975993	alpha beta
bactNOG238079	1.40063	0.486075	0.00130884	domain protein
bactNOG00065	1.40026	0.485697	2.6851e-20	Dihydroxy-acid dehydratase
bactNOG246044	1.40019	0.48562	0.0420941	NA
bactNOG11647	1.39905	0.484447	0.000948987	radical SAM domain protein
bactNOG143895	1.39822	0.483593	2.98217e-05	NA
bactNOG03397	1.39818	0.483552	1.27966e-08	This protein is involved in the repair of mismatches in DNA. It is required for dam-dependent methyl-directed DNA mismatch repair. May act as a molecular matchmaker , a protein that promotes the formation of a stable complex between two or more DNA-binding proteins in an ATP-dependent manner without itself being part of a final effector complex (By similarity)
bactNOG230432	1.39812	0.483492	0.398404	Aldo Keto reductase
bactNOG151612	1.39657	0.481888	6.57731e-05	NA
bactNOG51268	1.39633	0.481637	5.33655e-23	This protein binds to the 23S rRNA, and is important in its secondary structure. It is located near the subunit interface in the base of the L7 L12 stalk, and near the tRNA binding site of the peptidyltransferase center (By similarity)
bactNOG234504	1.39618	0.481485	0.849883	Major Facilitator
bactNOG73792	1.39554	0.48082	0.00107998	SAM-dependent methyltransferase
bactNOG81160	1.39546	0.480737	0.316989	Transcriptional Regulator, LuxR family
bactNOG23747	1.39544	0.480725	0.0254904	Phage-Associated Protein
bactNOG03147	1.39544	0.480721	9.73914e-07	threonine synthase
bactNOG238982	1.39502	0.480283	0.877489	membrAne
bactNOG07068	1.39473	0.479982	4.41905e-06	SusD family
bactNOG230143	1.39262	0.477804	0.000346685	Redox regulated molecular chaperone. Protects both thermally unfolding and oxidatively damaged proteins from irreversible aggregation. Plays an important role in the bacterial defense system toward oxidative stress (By similarity)
bactNOG00223	1.39233	0.477499	0.00218516	Binding-protein-dependent transport systems, inner membrane component
bactNOG01523	1.3923	0.477472	0.00490511	Metallo-Beta-Lactamase
bactNOG175770	1.39157	0.476712	0.000211706	NA
bactNOG24056	1.3911	0.476226	0.894679	Diguanylate cyclase
bactNOG73631	1.39102	0.476146	3.92659e-06	Lipoprotein
bactNOG228087	1.39059	0.475698	2.20849e-08	Transporter
bactNOG04858	1.39052	0.475629	0.000287307	Adenine-specific
bactNOG228277	1.3904	0.475501	9.65816e-09	Required for nitrogen fixation. May be part of a membrane complex functioning as an intermediate in the electron transport to nitrogenase (By similarity)
bactNOG15775	1.39017	0.475262	0.453999	restriction endonuclease
bactNOG09913	1.39002	0.475109	8.88028e-18	pseudouridine synthase
bactNOG07610	1.38969	0.474765	9.7042e-09	Methylates the class 1 translation termination release factors RF1 PrfA and RF2 PrfB on the glutamine residue of the universally conserved GGQ motif (By similarity)
bactNOG04271	1.38945	0.474513	2.30276e-25	May play a role in the repair of endogenous alkylation damage (By similarity)
bactNOG84452	1.38925	0.474309	0.237724	NA
bactNOG10057	1.38877	0.473805	0.0929855	Transcriptional regulator
bactNOG27365	1.3885	0.47353	0.487862	NAD NADP octopine nopaline dehydrogenase
bactNOG228053	1.38812	0.473135	0.000759154	dna polymerase iii subunits gamma and tau
bactNOG45003	1.38748	0.47247	0.160859	ROK family
bactNOG231414	1.38734	0.472319	0.571891	Phosphonate ABC transporter, periplasmic
bactNOG131636	1.38725	0.472227	0.381912	NA
bactNOG227943	1.3871	0.472074	6.31748e-07	DNA-dependent RNA polymerase catalyzes the transcription of DNA into RNA using the four ribonucleoside triphosphates as substrates (By similarity)
bactNOG00279	1.38626	0.471199	4.03906e-21	methionine synthase
bactNOG229487	1.38617	0.471103	8.95493e-05	NAG kinase
bactNOG00418	1.38613	0.471068	9.87846e-09	asparaginyl-tRNA synthetase
bactNOG158803	1.38558	0.470489	0.863984	Efflux ABC transporter, permease protein
bactNOG00377	1.38545	0.470354	2.80123e-08	Specifically methylates position 2 of adenine 2503 in 23S rRNA and position 2 of adenine 37 in tRNAs
bactNOG112127	1.38505	0.469935	0.0820249	Nitroreductase
bactNOG188698	1.38487	0.469753	2.25664e-07	NA
bactNOG122339	1.38476	0.469638	0.879185	Serine Threonine protein kinase
bactNOG03274	1.38445	0.469309	0.00851863	nicotinate phosphoribosyltransferase
bactNOG96663	1.38426	0.469111	0.141792	NA
bactNOG262537	1.38411	0.468961	0.17065	NA
bactNOG04859	1.38406	0.468903	3.76637e-10	Cell wall formation. Catalyzes the transfer of a GlcNAc subunit on undecaprenyl-pyrophosphoryl-MurNAc-pentapeptide (lipid intermediate I) to form undecaprenyl-pyrophosphoryl-MurNAc- (pentapeptide)GlcNAc (lipid intermediate II) (By similarity)
bactNOG18413	1.38386	0.4687	1.3812e-11	One of the primary rRNA binding proteins, this protein initially binds near the 5'-end of the 23S rRNA. It is important during the early stages of 50S assembly. It makes multiple contacts with different domains of the 23S rRNA in the assembled 50S subunit and ribosome (By similarity)
bactNOG230154	1.38382	0.468655	0.00788524	DegT DnrJ EryC1 StrS aminotransferase
bactNOG01141	1.38378	0.468617	2.01291e-22	Specifically methylates the N4 position of cytidine in position 1402 (C1402) of 16S rRNA (By similarity)
bactNOG237112	1.38363	0.46846	0.000309853	Glycosyl transferase (Group 1
bactNOG233290	1.38339	0.468207	0.864908	Glycosyl transferase, family 2
bactNOG19898	1.38333	0.468147	0.184972	Polysaccharide pyruvyl transferase
bactNOG179309	1.38294	0.467735	0.155428	NA
bactNOG132438	1.38292	0.467713	5.48546e-05	NA
bactNOG23574	1.38225	0.467016	0.43906	Transposase
bactNOG92393	1.38163	0.466367	3.29515e-09	Hydrolyzes D-tyrosyl-tRNA(Tyr) into D-tyrosine and free tRNA(Tyr). Could be a defense mechanism against a harmful effect of D-tyrosine (By similarity)
bactNOG41753	1.38154	0.466278	1.82338e-05	Methyltransferase
bactNOG02292	1.38109	0.465803	0.012463	Catalyzes the formation of N(7)-methylguanine at position 46 (m7G46) in tRNA (By similarity)
bactNOG35691	1.38062	0.465315	6.41543e-06	NADP oxidoreductase, coenzyme f420-dependent
bactNOG228183	1.37954	0.464186	0.277018	type I restriction-modification system
bactNOG228133	1.3794	0.464041	0.067436	serine threonine protein kinase
bactNOG01878	1.37936	0.463995	2.42739e-22	DNA-dependent RNA polymerase catalyzes the transcription of DNA into RNA using the four ribonucleoside triphosphates as substrates (By similarity)
bactNOG236569	1.37822	0.462805	0.75396	flagellar hook-associated protein
bactNOG228243	1.37817	0.462749	1.25695e-18	Phosphoglucomutase phosphomannomutase alpha beta alpha domain
bactNOG228453	1.3781	0.462678	0.215425	Catalyzes the transfer of a methyl group from 5- methyltetrahydrofolate to homocysteine resulting in methionine formation (By similarity)
bactNOG240114	1.37808	0.462657	0.184986	site-determining protein
bactNOG230120	1.37807	0.462652	0.000508069	1-acyl-sn-glycerol-3-phosphate acyltransferase
bactNOG234135	1.37794	0.462517	0.834358	purine nucleoside phosphorylase DeoD-type
bactNOG04047	1.37789	0.462457	6.62645e-25	ribulose-phosphate 3-epimerase
bactNOG72459	1.3773	0.461841	0.0382332	Transcriptional regulator
bactNOG12256	1.3768	0.461316	0.000223195	Protein of unknown function (DUF1349)
bactNOG00847	1.37595	0.460427	6.58149e-05	Catalyzes the reversible reaction in which hydroxymethyl group from 5,10-methylenetetrahydrofolate is tranferred onto alpha-ketoisovalerate to form ketopantoate (By similarity)
bactNOG215078	1.37574	0.460207	5.4387e-05	NA
bactNOG50788	1.37548	0.459939	0.824037	Membrane spanning protein DUF881
bactNOG00790	1.37541	0.459857	5.65387e-24	Catalyzes the methylthiolation of an aspartic acid residue of ribosomal protein S12 (By similarity)
bactNOG71737	1.37489	0.459318	0.13206	Metal dependent phosphohydrolase
bactNOG44142	1.37404	0.458422	0.373369	NA
bactNOG167646	1.3729	0.457227	0.695956	prepilin-type N-terminal cleavage methylation domain
bactNOG138957	1.37271	0.45703	0.0229752	Transcriptional regulator
bactNOG00640	1.37212	0.456405	3.20134e-08	Phosphorylase is an important allosteric enzyme in carbohydrate metabolism. Enzymes from different sources differ in their regulatory mechanisms and in their natural substrates. However, all known phosphorylases share catalytic and structural properties (By similarity)
bactNOG00762	1.37211	0.456396	1.15553e-24	ATP-dependent DNA helicase (RecG)
bactNOG76316	1.37171	0.455979	0.0193565	Histidine kinase
bactNOG238458	1.37091	0.455136	0.686379	ABC transporter
bactNOG139877	1.37087	0.455093	0.0474922	Protein of unknown function (DUF1653)
bactNOG09377	1.37049	0.454696	2.40568e-16	Catalyzes the phosphorylation of NAD to NADP. Utilizes ATP and other nucleoside triphosphates as well as inorganic polyphosphate as a source of phosphorus (By similarity)
bactNOG66116	1.3702	0.45439	0.0231666	Cell Wall
bactNOG253532	1.37012	0.454304	0.000379152	plasmid maintenance system antidote protein, xre family
bactNOG06586	1.36974	0.4539	0.196196	oxidoreductase
bactNOG166372	1.36926	0.453401	0.0104312	domain protein
bactNOG16242	1.36925	0.453387	0.039339	ABC transporter substrate-binding protein
bactNOG44713	1.3691	0.453231	0.00152214	DNA polymerase
bactNOG14561	1.36881	0.452926	0.904427	Esterase
bactNOG71634	1.36822	0.452298	0.000784951	Endonuclease that specifically degrades the RNA of RNA- DNA hybrids (By similarity)
bactNOG228911	1.36797	0.452032	0.00876712	type iii restriction
bactNOG00296	1.36768	0.451727	3.36953e-21	Catalyzes the reversible phosphorylation of UMP to UDP (By similarity)
bactNOG241988	1.36733	0.451365	0.0361346	O-Acetyltransferase
bactNOG237188	1.36732	0.451353	0.301282	NA
bactNOG261472	1.36727	0.4513	0.139192	G5
bactNOG03892	1.36706	0.45108	1.93484e-11	Formation of pseudouridine at positions 38, 39 and 40 in the anticodon stem and loop of transfer RNAs (By similarity)
bactNOG240477	1.36706	0.451076	0.706611	ABC transporter substrate-binding protein
bactNOG07144	1.36697	0.450985	0.00846303	Sua5 ycio yrdc ywlc family protein
bactNOG230997	1.36693	0.450936	4.50907e-07	ABC, transporter
bactNOG16264	1.3665	0.450487	0.541329	F420-0:Gamma-glutamyl ligase
bactNOG00290	1.36647	0.450456	6.48184e-20	it is required for DNA replication and normal SOS inducibility. RecF binds preferentially to single-stranded, linear DNA. It also seems to bind ATP (By similarity)
bactNOG04427	1.36602	0.449981	1.91348e-07	Putative glycosyl hydrolase of unknown function (DUF1680)
bactNOG192031	1.36594	0.449899	2.93416e-05	NA
bactNOG02741	1.36588	0.449832	0.881578	response regulator receiver modulated chew protein
bactNOG40987	1.36533	0.449245	0.616127	oxidoreductase Domain protein
bactNOG00696	1.36509	0.448995	1.36587e-22	Pyruvate kinase
bactNOG141774	1.36465	0.448535	0.00412249	NA
bactNOG09666	1.36465	0.44853	0.10378	amino acid AbC transporter
bactNOG241253	1.36438	0.448241	0.00304087	biotin acetyl-CoA-carboxylase ligase
bactNOG92599	1.36428	0.448141	0.00225267	Uvrb UvrC protein
bactNOG02620	1.36381	0.447645	0.605971	Methyl-accepting chemotaxis
bactNOG115214	1.36369	0.447519	2.12683e-21	This is one of the proteins that binds and probably mediates the attachment of the 5S RNA into the large ribosomal subunit, where it forms part of the central protuberance (By similarity)
bactNOG01668	1.36337	0.447178	4.54853e-10	aldose 1-epimerase
bactNOG236641	1.36307	0.446857	0.00378209	Mate efflux family protein
bactNOG00656	1.36285	0.446632	3.6429e-10	aspartyl-trna synthetase
bactNOG247508	1.36255	0.446305	0.800473	PAP2 family
bactNOG227933	1.36247	0.446229	0.187432	Nicotinate phosphoribosyltransferase
bactNOG21696	1.36236	0.446104	0.144583	Sigma-70, region 4
bactNOG01202	1.36225	0.445991	3.81375e-09	ATP-dependent specificity component of the Clp protease. It directs the protease to specific substrates. Can perform chaperone functions in the absence of ClpP (By similarity)
bactNOG230369	1.3617	0.445405	0.0452523	ABC transporter (permease)
bactNOG30850	1.36149	0.445183	0.0110263	Conversion of glycerol 3-phosphate to dihydroxyacetone. Uses fumarate or nitrate as electron acceptor (By similarity)
bactNOG232143	1.36064	0.444284	0.75763	peptidylprolyl cis-trans isomerase
bactNOG04814	1.36048	0.444121	0.0467459	Glycosyl transferase, family 2
bactNOG96719	1.36021	0.443834	0.116187	Pfam:DUF1393
bactNOG00132	1.35966	0.443249	2.21268e-11	(ABC) transporter
bactNOG11191	1.35957	0.443155	0.000190129	Ragb susd domain-containing protein
bactNOG71164	1.3593	0.442861	0.00460077	Methylates the ribose at the nucleotide 34 wobble position in the two leucyl isoacceptors tRNA(Leu)(CmAA) and tRNA(Leu)(cmnm5UmAA). Catalyzes the methyl transfer from S- adenosyl-L-methionine to the 2'-OH of the wobble nucleotide (By similarity)
bactNOG02081	1.35915	0.442702	5.43379e-21	This is 1 of the proteins that binds and probably mediates the attachment of the 5S RNA into the large ribosomal subunit, where it forms part of the central protuberance. In the 70S ribosome it contacts protein S13 of the 30S subunit (bridge B1b), connecting the 2 subunits
bactNOG72400	1.3589	0.442438	7.46969e-05	Channel protein (Hemolysin III family
bactNOG173379	1.35829	0.441792	0.028412	NA
bactNOG00632	1.35707	0.4405	1.24892e-12	muts2 protein
bactNOG08016	1.35703	0.44045	1.76039e-07	VWA domain protein interacting with AAA ATPase
bactNOG142029	1.35693	0.440349	0.907869	Sporulation protein YtfJ
bactNOG53300	1.35689	0.440305	0.864223	NA
bactNOG03162	1.35684	0.44025	1.39884e-15	Catalyzes the attachment of glycine to tRNA(Gly) (By similarity)
bactNOG01279	1.35672	0.440121	0.983423	amidinotransferase
bactNOG04667	1.3566	0.439995	1.16505e-05	hydrolase family 43
bactNOG258169	1.35616	0.439528	0.558813	von Willebrand factor type A domain
bactNOG10243	1.3558	0.439144	1.24488e-05	N-acetylglucosamine
bactNOG72985	1.35559	0.438919	0.908857	Transcriptional Regulator AraC Family
bactNOG109126	1.35548	0.438802	0.143728	Hydrolase
bactNOG03530	1.35537	0.438688	0.248801	1-phosphofructokinase
bactNOG09414	1.35522	0.438524	0.00285828	Transposase
bactNOG00595	1.35461	0.437882	8.31427e-10	Peptide chain release factor 1 directs the termination of translation in response to the peptide chain termination codons UAG and UAA (By similarity)
bactNOG00229	1.35422	0.437465	1.03633e-09	Catalyzes the acyloin condensation reaction between C atoms 2 and 3 of pyruvate and glyceraldehyde 3-phosphate to yield 1-deoxy-D-xylulose-5-phosphate (DXP) (By similarity)
bactNOG09637	1.35411	0.437341	0.897929	NA
bactNOG05503	1.3541	0.43733	3.23652e-08	phosphoglycerate mutase
bactNOG228015	1.3541	0.43733	0.00207718	alkaline phosphatase
bactNOG230991	1.35395	0.437177	0.123816	Biotin- acetyl-CoA-carboxylase ligase
bactNOG31171	1.35371	0.436919	0.105634	Removes 5-oxoproline from various penultimate amino acid residues except L-proline (By similarity)
bactNOG02321	1.35343	0.436616	0.0262908	Phosphotransfer between the C1 and C5 carbon atoms of pentose (By similarity)
bactNOG00336	1.35342	0.436609	2.73164e-22	Produces ATP from ADP in the presence of a proton gradient across the membrane. The catalytic sites are hosted primarily by the beta subunits (By similarity)
bactNOG06418	1.35331	0.436492	4.91237e-06	imidazole-glycerol-phosphate dehydratase
bactNOG115633	1.35314	0.436315	1.57788e-10	One of the proteins that surrounds the polypeptide exit tunnel on the outside of the subunit (By similarity)
bactNOG01340	1.35314	0.436313	1.27966e-08	Malonyl coA-acyl carrier protein transacylase
bactNOG01418	1.35312	0.436295	9.14938e-10	Is required not only for elongation of protein synthesis but also for the initiation of all mRNA translation through initiator tRNA(fMet) aminoacylation (By similarity)
bactNOG00949	1.35291	0.43607	1.28696e-21	transcriptional regulatory protein
bactNOG98782	1.35283	0.43598	0.123064	alpha beta hydrolase fold-3 domain protein
bactNOG238842	1.35251	0.435641	0.918068	Glycosyl transferase family 8
bactNOG227907	1.35251	0.43564	2.49474e-05	type ii secretion system protein e
bactNOG03354	1.35241	0.435535	0.00508805	s4 domain protein
bactNOG36430	1.35229	0.435404	1.24376e-07	Abc-2 type transporter
bactNOG242289	1.35179	0.434872	0.0601413	Low molecular weight phosphotyrosine protein phosphatase
bactNOG98080	1.35151	0.434573	0.156266	Phosphatase
bactNOG95556	1.3515	0.434564	6.74718e-09	50S ribosomal protein l17
bactNOG229043	1.35131	0.434358	2.54806e-14	NAD-binding protein involved in the addition of a carboxymethylaminomethyl (cmnm) group at the wobble position (U34) of certain tRNAs, forming tRNA-cmnm(5)s(2)U34 (By similarity)
bactNOG150515	1.35131	0.434356	0.259195	NA
bactNOG04290	1.351	0.434033	0.372156	gtp-binding protein
bactNOG102730	1.351	0.434028	0.0115657	excisionase
bactNOG141498	1.35089	0.433911	0.174564	anti-repressor protein
bactNOG00935	1.35072	0.433725	2.8124e-25	Catalyzes the condensation of (S)-aspartate-beta- semialdehyde (S)-ASA and pyruvate to 4-hydroxy- tetrahydrodipicolinate (HTPA) (By similarity)
bactNOG00414	1.35052	0.433512	0.00479296	The heterodimer acts as both an ATP-dependent DNA helicase and an ATP-dependent, dual-direction single-stranded exonuclease. Recognizes the chi site generating a DNA molecule suitable for the initiation of homologous recombination
bactNOG40489	1.35027	0.43325	3.68457e-12	Phospholipase, patatin family
bactNOG07177	1.35023	0.433208	0.0561619	Catalyzes the hydrolytic deamination of adenine to hypoxanthine. Plays an important role in the purine salvage pathway and in nitrogen catabolism (By similarity)
bactNOG234042	1.34972	0.432659	0.436277	transporter major facilitator family protein
bactNOG17711	1.34968	0.43262	2.86126e-07	Glycosyl transferase
bactNOG04267	1.34966	0.432593	0.000180526	Major Facilitator
bactNOG237619	1.34793	0.430748	0.0431829	DNA methylase
bactNOG00068	1.34754	0.430326	2.51397e-11	Ribonuclease
bactNOG00242	1.34733	0.430108	2.23536e-07	Nad-dependent epimerase dehydratase
bactNOG06623	1.34721	0.429979	1.36587e-22	One of the primary rRNA binding proteins, it binds directly near the 3'-end of the 23S rRNA, where it nucleates assembly of the 50S subunit (By similarity)
bactNOG238836	1.3469	0.429641	0.876145	Histidine kinase
bactNOG05312	1.34665	0.429373	8.60632e-06	RtcB Protein
bactNOG00481	1.34632	0.429017	3.72782e-21	ATP-dependent serine protease that mediates the selective degradation of mutant and abnormal proteins as well as certain short-lived regulatory proteins. Required for cellular homeostasis and for survival from DNA damage and developmental changes induced by stress. Degrades polypeptides processively to yield small peptide fragments that are 5 to 10 amino acids long. Binds to DNA in a double-stran…
bactNOG05437	1.34617	0.428863	0.191616	Manganese-dependent inorganic pyrophosphatase
bactNOG80478	1.34502	0.427631	0.0308273	Metal dependent phosphohydrolase
bactNOG22452	1.34496	0.427562	0.378403	DNA methylase n-4 n-6 domain protein
bactNOG08757	1.34467	0.427251	0.13718	alpha-galactosidase (EC 3.2.1.22)
bactNOG236519	1.34435	0.426911	6.23338e-05	NA
bactNOG230883	1.34425	0.4268	0.885041	Na H antiporter, NhaC
bactNOG73372	1.34423	0.426778	4.50277e-05	KWG leptospira repeat protein
bactNOG100239	1.34403	0.426562	0.0164068	Protein of unknown function (DUF1273)
bactNOG95136	1.34346	0.42595	0.0371474	Acetolactate synthase small subunit
bactNOG01583	1.34346	0.425949	3.66207e-12	cell division protein FtsK
bactNOG229741	1.34332	0.425807	6.64154e-05	serine protease
bactNOG00145	1.34279	0.425237	2.45919e-11	atp-dependent rna helicase
bactNOG259064	1.34279	0.42523	0.00356859	Plasmid recombination enzyme
bactNOG237422	1.34275	0.425187	0.766042	type IV pilus assembly protein pilm
bactNOG71367	1.34272	0.425154	2.59535e-12	deaminase
bactNOG115628	1.34264	0.425071	2.09306e-10	The globular domain of the protein is located near the polypeptide exit tunnel on the outside of the subunit, while an extended beta-hairpin is found that lines the wall of the exit tunnel in the center of the 70S ribosome (By similarity)
bactNOG08617	1.34129	0.423624	0.211717	Glutamine amidotransferase
bactNOG229344	1.34121	0.42354	0.407134	oxidoreductase
bactNOG72948	1.34116	0.423481	0.414575	NA
bactNOG231072	1.34104	0.423355	0.731447	associated with various cellular activities
bactNOG14888	1.34068	0.422961	0.00488767	Histidine kinase
bactNOG39965	1.34065	0.422933	1.77959e-06	tonB-dependent Receptor
bactNOG247902	1.34049	0.422759	0.176553	membrAne
bactNOG140019	1.34047	0.422739	0.000377731	RNaseP catalyzes the removal of the 5'-leader sequence from pre-tRNA to produce the mature 5'-terminus. It can also cleave other RNA substrates such as 4.5S RNA. The protein component plays an auxiliary but essential role in vivo by binding to the 5'-leader sequence and broadening the substrate specificity of the ribozyme (By similarity)
bactNOG228481	1.34044	0.422708	0.213039	glutamate synthase
bactNOG230457	1.33997	0.422197	0.130815	asparagine synthetase
bactNOG10564	1.33965	0.421859	0.511919	NA
bactNOG161645	1.33957	0.421767	0.886664	Pfam:DUF477
bactNOG04956	1.33903	0.421187	2.52747e-07	Catalyzes the dephosphorylation of undecaprenyl diphosphate (UPP). Confers resistance to bacitracin (By similarity)
bactNOG19691	1.33883	0.420972	1.34336e-06	Aminoglycoside 6-adenylyltransferase
bactNOG129938	1.33856	0.420683	0.0536814	Bacterial mobilisation protein (MobC)
bactNOG04539	1.33844	0.420556	0.732097	Transcriptional regulator, GntR family
bactNOG229876	1.33831	0.420413	0.288567	Na H antiporter
bactNOG00133	1.3383	0.420402	2.91158e-05	potassium transporter peripheral membrane
bactNOG00811	1.3383	0.420401	0.00260106	hi0933 family
bactNOG81634	1.33744	0.419474	0.551625	Nudix hydrolase
bactNOG242806	1.33736	0.419389	6.32508e-07	Could be a nuclease that resolves Holliday junction intermediates in genetic recombination (By similarity)
bactNOG01790	1.33598	0.417899	1.00702e-21	Coproporphyrinogen III oxidase
bactNOG03626	1.33583	0.417738	2.03916e-17	alanine racemase domain protein
bactNOG02775	1.33563	0.417521	0.00653874	Transcriptional regulator
bactNOG228845	1.33538	0.417249	1.42832e-06	signal peptidase i
bactNOG24909	1.33521	0.417063	0.355754	Catalyzes the conversion of a range of fructosamine 6- phosphates to glucose 6-phosphate and a free amino acid (By similarity)
bactNOG176323	1.33482	0.416641	0.00665889	NA
bactNOG01142	1.33477	0.416592	3.40543e-06	Exodeoxyribonuclease III
bactNOG248823	1.3346	0.416407	0.194082	Glycosyl transferase, family 2
bactNOG71410	1.33436	0.416146	3.90802e-15	Interacts with and stabilizes bases of the 16S rRNA that are involved in tRNA selection in the A site and with the mRNA backbone. Located at the interface of the 30S and 50S subunits, it traverses the body of the 30S subunit contacting proteins on the other side and probably holding the rRNA structure together. The combined cluster of proteins S8, S12 and S17 appears to hold together the shoulder…
bactNOG180903	1.33433	0.416116	0.172991	NA
bactNOG233388	1.33369	0.415428	0.840969	Major Facilitator
bactNOG228426	1.3336	0.41533	0.00453145	Has an important function as a repair enzyme for proteins that have been inactivated by oxidation. Catalyzes the reversible oxidation-reduction of methionine sulfoxide in proteins to methionine (By similarity)
bactNOG00512	1.33348	0.415197	1.07273e-07	Releases the supercoiling and torsional tension of DNA, which is introduced during the DNA replication and transcription, by transiently cleaving and rejoining one strand of the DNA duplex. Introduces a single-strand break via transesterification at a target site in duplex DNA. The scissile phosphodiester is attacked by the catalytic tyrosine of the enzyme, resulting in the formation of a DNA-(5'…
bactNOG13449	1.33347	0.415189	0.803214	fumarate reductase
bactNOG230400	1.33344	0.415155	0.733636	Galactoside transport system permease protein mglC
bactNOG231222	1.3334	0.415105	0.605899	Mate efflux family protein
bactNOG01438	1.33313	0.41482	1.73696e-17	formyltetrahydrofolate synthetase
bactNOG232731	1.33302	0.414698	0.609987	arginyl-trna synthetase
bactNOG00390	1.33284	0.414509	0.478024	Transporter
bactNOG00484	1.3326	0.414242	0.732195	that is required for full activity and stability of the Y subunit. Could have a chaperone-like function for the proper and stable folding of
bactNOG00096	1.33231	0.413925	0.000270557	GDP-mannose 4,6-dehydratase
bactNOG115614	1.33228	0.413901	0.00178373	membrAne
bactNOG115222	1.33219	0.413797	0.324122	nlp p60 protein
bactNOG228470	1.33209	0.413687	1.94406e-10	Phosphohexose isomerase
bactNOG14708	1.3317	0.413268	0.000106579	Crispr-associated protein, cse4 family
bactNOG130874	1.33107	0.412586	0.446115	cell wall hydrolase autolysin
bactNOG228428	1.33083	0.412325	0.742352	Sodium proline symporter
bactNOG01361	1.33026	0.41171	5.79701e-12	Phosphopantothenoylcysteine decarboxylase
bactNOG00006	1.32994	0.411366	3.5401e-14	General (non sugar-specific) component of the phosphoenolpyruvate-dependent sugar phosphotransferase system (sugar PTS). This major carbohydrate active-transport system catalyzes the phosphorylation of incoming sugar substrates concomitantly with their translocation across the cell membrane. Enzyme I transfers the phosphoryl group from phosphoenolpyruvate (PEP) to the phosphoryl carrier protein (…
bactNOG229806	1.32993	0.411354	0.899251	Catalyzes the NADPH-dependent reduction of ketopantoate into pantoic acid (By similarity)
bactNOG95153	1.32964	0.411036	1.24932e-20	The natural substrate for this enzyme may be peptidyl- tRNAs which drop off the ribosome during protein synthesis (By similarity)
bactNOG01772	1.32934	0.410711	0.605988	FliG is one of three proteins (FliG, FliN, FliM) that forms the rotor-mounted switch complex (C ring), located at the base of the basal body. This complex interacts with the CheY and CheZ chemotaxis proteins, in addition to contacting components of the motor that determine the direction of flagellar rotation (By similarity)
bactNOG02633	1.329	0.41034	0.000351977	(ABC) transporter
bactNOG230572	1.32892	0.41025	0.992811	permease protein
bactNOG08743	1.32885	0.410182	1.94336e-18	ABC transporter, permease
bactNOG04407	1.32863	0.409939	0.00064976	Transposase
bactNOG04525	1.32847	0.409761	8.03021e-16	Involved in peptide bond synthesis. Stimulates efficient translation and peptide-bond synthesis on native or reconstituted 70S ribosomes in vitro. Probably functions indirectly by altering the affinity of the ribosome for aminoacyl-tRNA, thus increasing their reactivity as acceptors for peptidyl transferase (By similarity)
bactNOG01503	1.32833	0.409609	0.669813	Dihydroxyacetone kinase
bactNOG231451	1.32827	0.409545	1.7999e-05	NA
bactNOG178364	1.32714	0.408325	0.000872168	peptidase M23 family
bactNOG240720	1.32711	0.408288	0.0750227	Necessary for efficient RNA polymerase transcription elongation past template-encoded arresting sites. The arresting sites in DNA have the property of trapping a certain fraction of elongating RNA polymerases that pass through, resulting in locked ternary complexes. Cleavage of the nascent transcript by cleavage factors such as GreA or GreB allows the resumption of elongation from the new 3'termi…
bactNOG01334	1.32685	0.408006	3.66651e-18	(Anaerobic) ribonucleoside-triphosphate reductase
bactNOG52909	1.32673	0.40787	0.934431	VTC domain
bactNOG230076	1.32631	0.407419	0.0996108	Methyltransferase
bactNOG234165	1.32609	0.407183	0.0298797	polysaccharide deacetylase
bactNOG17155	1.32601	0.40709	0.284924	Hydrolase
bactNOG119754	1.32586	0.406928	0.612022	NA
bactNOG01671	1.32584	0.40691	3.19094e-19	Prephenate dehydratase
bactNOG229507	1.3255	0.406539	6.13685e-06	Multi-copper polyphenol oxidoreductase laccase
bactNOG116510	1.32527	0.406282	0.000905641	Protein of unknown function (DUF3467)
bactNOG04098	1.32523	0.406245	0.000106374	CRISPR-Associated Helicase Cas3
bactNOG177101	1.32485	0.405831	0.000603487	NA
bactNOG29190	1.32469	0.405657	0.000377196	Tetratricopeptide repeat protein
bactNOG229509	1.32426	0.40519	0.631502	Mate efflux family protein
bactNOG01509	1.32407	0.404984	0.123375	The enzymes which catalyze the reversible phosphorolysis of pyrimidine nucleosides are involved in the degradation of these compounds and in their utilization as carbon and energy sources, or in the rescue of pyrimidine bases for nucleotide synthesis (By similarity)
bactNOG04357	1.32353	0.404393	1.14953e-20	folylpolyglutamate synthase Dihydrofolate synthase
bactNOG234875	1.3235	0.404361	0.866095	Predicted periplasmic protein (DUF2233)
bactNOG00573	1.32303	0.403849	1.16124e-08	Increases the formation of ribosomal termination complexes and stimulates activities of RF-1 and RF-2. It binds guanine nucleotides and has strong preference for UGA stop codons. It may interact directly with the ribosome. The stimulation of RF- 1 and RF-2 is significantly reduced by GTP and GDP, but not by GMP (By similarity)
bactNOG13669	1.32283	0.403623	0.00340222	Histidine kinase
bactNOG71916	1.32237	0.403124	8.4164e-11	Converts the preformed base xanthine, a product of nucleic acid breakdown, to xanthosine 5'-monophosphate (XMP), so it can be reused for RNA or DNA synthesis (By similarity)
bactNOG25539	1.32224	0.402983	3.65882e-05	Integrase
bactNOG01207	1.32199	0.402706	2.18763e-16	reductase
bactNOG246827	1.3216	0.402285	0.897929	YbbR-like protein
bactNOG259738	1.32138	0.402041	0.331916	Peptidase family M23
bactNOG19513	1.32073	0.401336	0.0137651	Transcriptional regulator
bactNOG229464	1.32069	0.401293	0.00179616	Peptidase, M16
bactNOG09570	1.32059	0.401179	0.11192	class II Aldolase
bactNOG174131	1.32009	0.40064	0.000421506	NA
bactNOG10265	1.31999	0.400529	1.02848e-19	One of the primary rRNA binding proteins, it binds directly to 16S rRNA where it nucleates assembly of the body of the 30S subunit (By similarity)
bactNOG263667	1.31966	0.400171	0.492587	Protein of unknown function (DUF3048)
bactNOG14704	1.31935	0.399829	0.669813	Methyltransferase
bactNOG16924	1.31935	0.399825	0.106085	tellurium resistance protein
bactNOG145027	1.31931	0.399783	0.271962	NA
bactNOG60931	1.31925	0.399722	0.795702	NA
bactNOG232160	1.31888	0.399313	0.398759	penicillin-binding protein
bactNOG182432	1.31866	0.399077	0.594517	FKBP-type peptidyl-prolyl cis-trans isomerase (Trigger factor)
bactNOG92472	1.31863	0.399042	0.0573155	Nudix Hydrolase
bactNOG230139	1.31863	0.39904	0.713522	sodium dicarboxylate symporter
bactNOG236305	1.31824	0.398617	0.0227378	hydrolase family 32
bactNOG12118	1.31802	0.398369	2.04719e-07	Nuclease that resolves Holliday junction intermediates in genetic recombination. Cleaves the cruciform structure in supercoiled DNA by nicking to strands with the same polarity at sites symmetrically opposed at the junction in the homologous arms and leaves a 5'-terminal phosphate and a 3'-terminal hydroxyl group (By similarity)
bactNOG71585	1.31789	0.398228	0.0152653	azlc family
bactNOG229810	1.31775	0.398072	0.0208418	Provides the precursors necessary for DNA synthesis. Catalyzes the biosynthesis of deoxyribonucleotides from the corresponding ribonucleotides (By similarity)
bactNOG11210	1.31762	0.397932	0.00119789	Transcriptional regulator
bactNOG01261	1.31752	0.397823	0.0439235	May be required for sporulation (By similarity)
bactNOG02536	1.31649	0.3967	0.686189	hydroxypyruvate reductase
bactNOG02662	1.31643	0.396629	0.000370618	Catalyzes the decarboxylation of 3-octaprenyl-4-hydroxy benzoate to 2-octaprenylphenol (By similarity)
bactNOG73170	1.31639	0.396591	5.00298e-15	Binds to the 23S rRNA (By similarity)
bactNOG93061	1.31558	0.395698	0.00350512	Peptidase M50
bactNOG07977	1.31546	0.395563	3.61115e-08	Sel1 domain protein repeat-containing protein
bactNOG00883	1.3154	0.395503	1.76335e-08	Catalyzes the condensation reaction of fatty acid synthesis by the addition to an acyl acceptor of two carbons from malonyl-ACP. Catalyzes the first condensation reaction which initiates fatty acid synthesis and may therefore play a role in governing the total rate of fatty acid production. Possesses both acetoacetyl-ACP synthase and acetyl transacylase activities. Its substrate specificity deter…
bactNOG89281	1.31494	0.394998	0.331184	Major Facilitator
bactNOG03503	1.31446	0.394467	0.728708	NA
bactNOG119283	1.31435	0.394354	0.000417696	cyclic nucleotide-binding domain protein
bactNOG69338	1.31422	0.394208	0.000356148	NA
bactNOG239225	1.31415	0.394126	0.00016533	Required for the formation of a threonylcarbamoyl group on adenosine at position 37 (t(6)A37) in tRNAs that read codons beginning with adenine (By similarity)
bactNOG16106	1.31405	0.394025	2.01703e-06	Conjugative transposon TraJ protein
bactNOG229574	1.31382	0.393763	1.21951e-06	cytochrome D ubiquinol oxidase subunit II
bactNOG230345	1.31358	0.393508	0.579459	N-acetylneuraminate lyase
bactNOG124009	1.31302	0.392885	0.0300119	Radical SAM-linked protein
bactNOG228975	1.31299	0.392861	0.00309127	radical SAM domain protein
bactNOG01515	1.31289	0.392749	6.92347e-15	Catalyzes the oxidation of 5,10- methylenetetrahydrofolate to 5,10-methenyltetrahydrofolate and then the hydrolysis of 5,10-methenyltetrahydrofolate to 10- formyltetrahydrofolate (By similarity)
bactNOG229675	1.31268	0.392518	0.497875	Required for chromosome condensation and partitioning (By similarity)
bactNOG112707	1.31241	0.392221	0.000944373	peptidase C10
bactNOG33654	1.31239	0.392198	0.483505	Membrane Associated
bactNOG52627	1.31235	0.392156	0.445538	transcriptional regulator, crp fnr family
bactNOG06345	1.31225	0.392047	0.00318922	type II restriction enzyme, methylase
bactNOG105867	1.31224	0.39203	0.00822361	DNA RNA NON-specific endonuclease
bactNOG00266	1.3122	0.391993	1.53501e-15	Acts as a processive, ATP-dependent zinc metallopeptidase for both cytoplasmic and membrane proteins. Plays a role in the quality control of integral membrane proteins (By similarity)
bactNOG113030	1.31204	0.391815	0.385077	Transcriptional regulator, GntR family
bactNOG228195	1.31115	0.390831	0.375133	Phosphoketolase
bactNOG08880	1.31088	0.390531	0.306268	Chloramphenicol O-acetyltransferase
bactNOG230898	1.31081	0.390454	0.000389569	amidophosphoribosyltransferase (EC 2.4.2.14)
bactNOG09037	1.31045	0.390058	0.00119789	DNA-damage-inducible protein d
bactNOG00142	1.31035	0.389953	4.05215e-18	Exhibits a very high intrinsic GTPase hydrolysis rate. Involved in the addition of a carboxymethylaminomethyl (cmnm) group at the wobble position (U34) of certain tRNAs, forming tRNA- cmnm(5)s(2)U34 (By similarity)
bactNOG71726	1.30929	0.388785	2.23948e-14	Binds to 23S rRNA. Forms part of two intersubunit bridges in the 70S ribosome (By similarity)
bactNOG00909	1.30923	0.38872	0.0240931	UPF0348 protein
bactNOG240343	1.30905	0.388523	0.865768	xanthine and CO dehydrogenases maturation factor, XdhC CoxF family
bactNOG05479	1.30828	0.387669	0.536858	hemerythrin hhe cation binding domain protein
bactNOG01450	1.30731	0.386605	2.48415e-08	Catalyzes the synthesis of GMP from XMP (By similarity)
bactNOG174026	1.30709	0.386353	0.000274457	NA
bactNOG01006	1.30708	0.386348	3.58124e-08	Activates KDO (a required 8-carbon sugar) for incorporation into bacterial lipopolysaccharide in Gram-negative bacteria (By similarity)
bactNOG12711	1.30624	0.385424	0.0925999	Glycosyl transferase (Group 1
bactNOG28208	1.30616	0.385336	0.310359	transposase, IS204 IS1001 IS1096 IS1165 family protein
bactNOG02186	1.30615	0.385326	0.0558484	aluminum resistance protein
bactNOG04237	1.30604	0.385199	0.41979	Sigma factors are initiation factors that promote the attachment of RNA polymerase to specific initiation sites and are then released (By similarity)
bactNOG109860	1.30597	0.38512	0.828611	Beta-lactamase
bactNOG229744	1.30558	0.38469	6.15785e-07	permease yjgp yjgq family
bactNOG04606	1.30537	0.384456	4.95853e-06	YicC domain protein
bactNOG06665	1.30486	0.383898	0.000307653	Part of the ABC transporter complex BtuCDF involved in vitamin B12 import. Involved in the translocation of the substrate across the membrane (By similarity)
bactNOG00051	1.30485	0.383884	2.02041e-20	Catalyzes the formation of 5-methyl-uridine at position 1939 (m5U1939) in 23S rRNA (By similarity)
bactNOG236817	1.30456	0.383563	0.00249338	Protein of unknown function (DUF1016)
bactNOG01985	1.30445	0.383444	3.64289e-08	histidyl-tRNA synthetase
bactNOG02769	1.30418	0.383148	0.341009	Citrate transporter
bactNOG08471	1.30394	0.382883	0.0715019	SMC domain protein
bactNOG71155	1.30373	0.38265	2.53023e-15	This protein binds directly to 23S ribosomal RNA (By similarity)
bactNOG235531	1.30372	0.382633	0.613832	NADH flavin oxidoreductases, Old Yellow Enzyme family
bactNOG02590	1.30358	0.382482	7.99156e-17	Aldolase
bactNOG04059	1.30357	0.382465	0.00473324	UPF0207 protein
bactNOG228742	1.3035	0.382387	0.0664086	Glycerol-3-phosphate dehydrogenase
bactNOG00770	1.30286	0.381686	3.38062e-17	Involved in targeting and insertion of nascent membrane proteins into the cytoplasmic membrane. Binds to the hydrophobic signal sequence of the ribosome-nascent chain (RNC) as it emerges from the ribosomes. The SRP-RNC complex is then targeted to the cytoplasmic membrane where it interacts with the SRP receptor FtsY
bactNOG71653	1.30274	0.381544	0.00582418	phage SPO1 DNA polymerase-related protein
bactNOG159236	1.30241	0.381189	0.411188	domain protein
bactNOG238744	1.3022	0.380954	0.247742	type II restriction-modification system restriction subunit
bactNOG00257	1.30185	0.380559	9.77361e-05	Transfers the N-acyl diglyceride group on what will become the N-terminal cysteine of membrane lipoproteins (By similarity)
bactNOG103451	1.30161	0.380294	0.872515	Uncharacterized protein conserved in bacteria (DUF2225)
bactNOG02204	1.30103	0.379651	2.0067e-19	aspartate transcarbamylase
bactNOG01244	1.30039	0.37894	0.0869581	Negative regulator of class I heat shock genes (grpE- dnaK-dnaJ and groELS operons). Prevents heat-shock induction of these operons (By similarity)
bactNOG72905	1.30022	0.378756	0.872826	Guanylate kinase
bactNOG01240	1.30004	0.378555	4.11401e-15	it binds specifically double-stranded DNA at a 9 bp consensus (dnaA box) 5'-TTATC CA A CA A-3'. DnaA binds to ATP and to acidic phospholipids (By similarity)
bactNOG90671	1.30002	0.378537	0.000119961	NA
bactNOG228597	1.29971	0.378192	2.5517e-07	aaa ATPase
bactNOG191939	1.29946	0.377908	0.000818854	NA
bactNOG57484	1.29933	0.377766	3.65882e-05	B3 4 domain protein
bactNOG140967	1.29925	0.377676	0.000113541	NA
bactNOG234818	1.2987	0.377066	0.328178	Transcriptional regulator
bactNOG92518	1.29855	0.376906	2.16895e-12	isomerase
bactNOG239967	1.29853	0.376881	0.684295	NlpC P60 family protein
bactNOG155161	1.2985	0.376841	0.000158102	NA
bactNOG231605	1.29755	0.375788	0.977252	Sulfatase
bactNOG52210	1.29741	0.375634	0.000406089	FHA domain protein
bactNOG04989	1.29736	0.375583	0.0851114	Hemolysin A
bactNOG13933	1.2973	0.375513	0.916739	Glycosyl transferase
bactNOG23537	1.29727	0.37548	0.00559487	Phage integrase family
bactNOG235262	1.29724	0.375451	0.994044	HTH_XRE
bactNOG03369	1.29719	0.375385	0.0173079	ornithine carbamoyltransferase
bactNOG180451	1.29706	0.375248	0.000114968	NA
bactNOG13089	1.29691	0.375082	5.78012e-13	phosphoesterase RecJ domain protein
bactNOG94216	1.29647	0.374585	0.657405	Transcriptional regulator, BadM Rrf2 family
bactNOG92445	1.29623	0.374325	1.39839e-10	Key enzyme in folate metabolism. Catalyzes an essential reaction for de novo glycine and purine synthesis, and for DNA precursor synthesis (By similarity)
bactNOG228318	1.29614	0.374227	8.33717e-05	domain protein
bactNOG00374	1.29613	0.374206	1.89616e-06	Atpase, p-type (Transporting), had superfamily, subfamily ic
bactNOG228656	1.29604	0.37411	0.269737	sucrose-6-phosphate hydrolase
bactNOG00008	1.29604	0.374109	5.42535e-18	ATP binding to DnaK triggers the release of the substrate protein, thus completing the reaction cycle. Several rounds of ATP-dependent interactions between DnaJ, DnaK and GrpE are required for fully efficient folding. Also involved, together with DnaK and GrpE, in the DNA replication of plasmids through activation of initiation proteins (By similarity)
bactNOG227975	1.29594	0.373998	0.0276863	Catalyzes the conversion of glucosamine-6-phosphate to glucosamine-1-phosphate (By similarity)
bactNOG22234	1.29563	0.373658	0.0587536	Domain of unknown function (DUF1788)
bactNOG08606	1.29561	0.373637	0.0001532	NA
bactNOG00151	1.29535	0.373339	6.08257e-14	GTPase that associates with the 50S ribosomal subunit and may have a role during protein synthesis or ribosome biogenesis (By similarity)
bactNOG51563	1.2953	0.37329	1.57553e-15	Binds 23S rRNA and is also seen to make contacts with the A and possibly P site tRNAs (By similarity)
bactNOG28495	1.29513	0.373099	2.40559e-06	Conjugative transposon protein TraI
bactNOG134418	1.29487	0.372812	0.542805	transcriptional regulator (AraC family)
bactNOG02189	1.29471	0.372633	0.868777	mandelate racemase muconate lactonizing
bactNOG52969	1.29444	0.372326	1.61564e-13	Activation of anaerobic ribonucleoside-triphosphate reductase under anaerobic conditions by generation of an organic free radical, using S-adenosylmethionine and reduced flavodoxin as cosubstrates to produce 5'-deoxy-adenosine (By similarity)
bactNOG02489	1.29402	0.371855	0.0424081	OLD family
bactNOG245617	1.2939	0.371729	0.572545	transcriptional regulator, merr family
bactNOG229661	1.29385	0.371673	0.547143	ec 3.1.1.31
bactNOG13125	1.29362	0.371413	7.60537e-09	orotidine 5''-phosphate decarboxylase
bactNOG52588	1.29362	0.371413	0.114852	Glycoside hydrolase family 16
bactNOG231636	1.29349	0.371265	2.49456e-05	thymidine kinase
bactNOG04469	1.29324	0.370991	0.149027	NA
bactNOG234129	1.29273	0.370425	0.972872	CDP-glycerol Poly(glycerophosphate) glycerophosphotransferase
bactNOG30252	1.2924	0.370051	5.44954e-06	membrAne
bactNOG241423	1.29202	0.369627	0.684953	domain protein
bactNOG117400	1.29198	0.36958	0.430021	NA
bactNOG14837	1.29196	0.369559	0.829665	isomerase
bactNOG21922	1.29189	0.369482	0.000694265	NA
bactNOG241858	1.29153	0.369078	0.432408	acetyltransferase, (GNAT) family
bactNOG142707	1.29093	0.368415	0.728708	NA
bactNOG16905	1.29084	0.368309	0.767014	NA
bactNOG228429	1.29075	0.368207	2.3448e-05	Sodium hydrogen exchanger
bactNOG01623	1.29037	0.367784	0.761244	Metal dependent phosphohydrolase
bactNOG139964	1.28979	0.367136	0.511898	acetyltransferase, (GNAT) family
bactNOG242817	1.28945	0.366757	4.43671e-07	Catalyzes the phosphorylation of the 3'-hydroxyl group of dephosphocoenzyme A to form coenzyme A (By similarity)
bactNOG229542	1.28899	0.366239	0.0397627	penicillin-binding protein
bactNOG37610	1.28877	0.365997	0.734967	Glycosyl hydrolases family 25
bactNOG231162	1.28873	0.365947	4.39298e-05	abc transporter permease protein
bactNOG25286	1.28819	0.365343	0.0111768	Type II DNA modification methyltransferase
bactNOG229835	1.28773	0.364829	0.833637	5'-nucleotidase
bactNOG08690	1.28725	0.364297	0.258408	alpha beta hydrolase fold-3 domain protein
bactNOG04532	1.28706	0.364077	0.0119796	Cell surface protein
bactNOG230610	1.28692	0.363926	0.605899	degv family
bactNOG94363	1.28688	0.363874	1.19058e-07	N-(5'phosphoribosyl)anthranilate isomerase
bactNOG05185	1.28673	0.363706	1.46314e-16	Electron transport complex
bactNOG228198	1.28652	0.363477	0.0528784	domain protein
bactNOG145812	1.28632	0.36325	0.00419964	Zinc-dependent metalloproteinase lipoprotein, BF0631 family
bactNOG00578	1.28607	0.362971	1.45547e-12	TIGR00159 family
bactNOG58241	1.28546	0.362281	0.0118015	pectinesterase (EC 3.1.1.11)
bactNOG238669	1.28503	0.361802	0.229337	Radical SAM
bactNOG104961	1.28502	0.361796	0.00127467	NA
bactNOG181016	1.2846	0.361322	0.402337	NA
bactNOG02362	1.28459	0.361306	0.120881	shikimate dehydrogenase
bactNOG233421	1.28457	0.361283	0.0134582	Phosphorylation of dTMP to form dTDP in both de novo and salvage pathways of dTTP synthesis (By similarity)
bactNOG02014	1.28431	0.360996	1.44267e-05	reductase
bactNOG30923	1.28395	0.36059	0.000277327	Transcriptional regulator
bactNOG02495	1.2837	0.360312	0.0116432	UPF0246 protein
bactNOG147293	1.28339	0.359956	0.00039208	sporulation and cell division repeat protein
bactNOG228176	1.28336	0.359924	0.020527	DNA-dependent RNA polymerase catalyzes the transcription of DNA into RNA using the four ribonucleoside triphosphates as substrates (By similarity)
bactNOG24824	1.28323	0.359781	0.000148861	Toprim domain protein
bactNOG02004	1.28318	0.359726	0.000768348	Nucleotidase that shows phosphatase activity on nucleoside 5'-monophosphates (By similarity)
bactNOG02838	1.2828	0.359297	0.00265882	Transposase
bactNOG19696	1.28251	0.358966	1.73583e-05	membrane protein involved in aromatic hydrocarbon degradation
bactNOG28461	1.28184	0.358218	2.48371e-10	Pyridoxal kinase
bactNOG24774	1.28182	0.358198	0.991259	n-acetylmuramoyl-l-alanine amidase
bactNOG10695	1.28176	0.358122	5.1514e-12	Aminodeoxychorismate lyase
bactNOG09006	1.28174	0.358099	2.80598e-08	Methylates ribosomal protein L11 (By similarity)
bactNOG07520	1.28115	0.357437	0.0725727	Major facilitator superfamily
bactNOG03038	1.28086	0.357112	0.000233883	serine acetyltransferase
bactNOG245228	1.28085	0.357107	0.48167	IA, variant 3
bactNOG232750	1.27981	0.355925	0.423643	ABC 3 transport family protein
bactNOG108168	1.27979	0.35591	0.187804	m6 family metalloprotease domain protein
bactNOG07159	1.27956	0.355644	0.0426918	Transmembrane (T) component of an energy-coupling factor (ECF) ABC-transporter complex. Unlike classic ABC transporters this ECF transporter provides the energy necessary to transport a number of different substrates (By similarity)
bactNOG228920	1.27946	0.355539	0.000321664	Capsular exopolysaccharide family
bactNOG11863	1.27917	0.35521	1.29988e-06	Low-potential electron donor to a number of redox enzymes (By similarity)
bactNOG01825	1.27911	0.355138	7.14697e-07	endonuclease III
bactNOG01875	1.27883	0.354829	0.971367	Carboxypeptidase
bactNOG243266	1.2784	0.354345	0.885133	membrAne
bactNOG22710	1.27757	0.353407	0.000184833	DNA mismatch repair protein
bactNOG241446	1.27755	0.353377	0.416625	Cupin domain
bactNOG139175	1.2768	0.352531	0.643767	UPF0251 protein
bactNOG104200	1.27624	0.351905	0.843224	extracellular solute-binding protein family 1
bactNOG07162	1.27618	0.351833	1.82566e-05	von Willebrand factor, type A
bactNOG09852	1.27615	0.351801	0.655873	GntR Family Transcriptional Regulator
bactNOG02135	1.27585	0.351457	1.29357e-05	An essential GTPase that binds both GDP and GTP, with rapid nucleotide exchange. Plays a role in 16S rRNA processing and 30S ribosomal subunit biogenesis and possibly also in cell cycle regulation and energy metabolism (By similarity)
bactNOG116414	1.27581	0.351417	3.09724e-11	endoribonuclease L-psp
bactNOG232791	1.27502	0.350515	0.778284	dna polymerase iii delta
bactNOG239009	1.27501	0.350513	0.721958	Integrase
bactNOG04723	1.27492	0.350409	0.00306977	N-acetylneuraminate lyase
bactNOG78617	1.27471	0.350172	0.744938	Beta-lactamase
bactNOG107492	1.2742	0.349588	2.4302e-05	conjugative transposon protein TraE
bactNOG20465	1.27409	0.34947	0.00333676	NA
bactNOG02779	1.27393	0.349287	0.00223799	Catalyzes the isomerization of 5-dehydro-4-deoxy-D- glucuronate to 3-deoxy-D-glycero-2,5-hexodiulosonate (By similarity)
bactNOG01544	1.27391	0.349261	0.499214	Catalyzes the synthesis of ADP-glucose, a sugar donor used in elongation reactions on alpha-glucans (By similarity)
bactNOG23852	1.27363	0.348944	0.331598	NA
bactNOG163850	1.27361	0.34892	0.795956	NA
bactNOG02210	1.27328	0.348547	0.105487	Synthesizes alpha-1,4-glucan chains using ADP-glucose (By similarity)
bactNOG115760	1.27272	0.347914	0.00587685	CRISPR (clustered regularly interspaced short palindromic repeat), is an adaptive immune system that provides protection against mobile genetic elements (viruses, transposable elements and conjugative plasmids). CRISPR clusters contain sequences complementary to antecedent mobile elements and target invading nucleic acids. CRISPR clusters are transcribed and processed into CRISPR RNA (crRNA). Fun…
bactNOG235624	1.27164	0.346685	0.012609	two component transcriptional regulator, arac family
bactNOG56190	1.27158	0.346628	3.6537e-05	Lysine exporter protein (Lyse ygga)
bactNOG231142	1.27131	0.346311	0.00317219	phosphorylase
bactNOG12776	1.27122	0.346216	0.360604	NADP oxidoreductase, coenzyme f420-dependent
bactNOG06412	1.27116	0.346147	0.353383	Xylose isomerase domain-containing protein
bactNOG233301	1.27091	0.345858	0.510908	NA
bactNOG102431	1.27086	0.345805	0.548045	NA
bactNOG241452	1.27067	0.345593	0.263622	Lipoprotein
bactNOG115479	1.27043	0.345313	0.0535137	Participates in chromosomal partition during cell division. May act via the formation of a condensin-like complex containing Smc and ScpA that pull DNA away from mid-cell into both cell halves (By similarity)
bactNOG229979	1.27025	0.345115	0.91142	ABC, transporter
bactNOG54863	1.27015	0.344999	0.413364	Transcriptional regulator
bactNOG149759	1.2699	0.344712	0.433977	NA
bactNOG02703	1.26975	0.344548	3.55234e-05	Xaa-Pro aminopeptidase
bactNOG00001	1.26945	0.344199	0.00138089	(ABC) transporter
bactNOG116082	1.2694	0.344152	0.929196	membrAne
bactNOG229866	1.2693	0.344038	0.56644	Catalyzes the phosphorylation of pantothenate (Pan), the first step in CoA biosynthesis (By similarity)
bactNOG94782	1.26929	0.344025	1.76463e-08	protein family UPF0029, Impact, N-terminal
bactNOG02924	1.2688	0.343461	0.0191567	CoA transferase having broad substrate specificity for short-chain acyl-CoA thioesters with the activity decreasing when the length of the carboxylic acid chain exceeds four carbons (By similarity)
bactNOG228477	1.26876	0.343418	0.411488	Involved in acetate metabolism (By similarity)
bactNOG230922	1.26859	0.343231	0.244037	pullulanase
bactNOG249543	1.26847	0.343094	0.823303	NA
bactNOG50391	1.26741	0.341887	0.982786	alpha beta hydrolase fold-3 domain protein
bactNOG115745	1.26594	0.340205	0.0446147	UPF0296 protein
bactNOG76016	1.26587	0.340124	2.97537e-05	type I restriction enzyme
bactNOG229773	1.26581	0.340061	7.42865e-05	synthase
bactNOG30530	1.26529	0.339466	0.526491	TRANSCRIPTIONal
bactNOG23186	1.26522	0.339393	0.00185336	lipolytic protein G-D-S-L family
bactNOG100323	1.26452	0.338587	0.89608	lytTr DNA-binding domain protein
bactNOG229904	1.26437	0.338419	0.366043	Methyl-accepting chemotaxis
bactNOG71562	1.26436	0.338413	0.936361	integral membrane protein
bactNOG235882	1.26435	0.338392	0.595081	L,D-carboxypeptidase
bactNOG117880	1.26413	0.338144	0.368045	Involved in the transcription termination process (By similarity)
bactNOG00456	1.26388	0.337862	0.643235	Recombinase
bactNOG04527	1.26386	0.337833	0.713185	Myo-inositol 2-dehydrogenase
bactNOG04937	1.26372	0.337673	0.00617914	CRISPR-Associated Protein
bactNOG230429	1.26355	0.337477	0.669181	Methyltransferase
bactNOG142420	1.26299	0.336839	0.950619	Protein of unknown function (DUF327)
bactNOG71075	1.26296	0.336808	3.07631e-14	One of the primary rRNA binding proteins, it binds directly to 16S rRNA where it nucleates assembly of the head domain of the 30S subunit. Is located at the subunit interface close to the decoding center, probably blocks exit of the E-site tRNA (By similarity)
bactNOG70563	1.26283	0.336663	0.877949	transporter
bactNOG244116	1.26281	0.336642	0.500723	Sodium:sulfate symporter transmembrane region
bactNOG02171	1.26273	0.336544	0.00608148	phosphoribosylaminoimidazole synthetase
bactNOG00406	1.26258	0.336369	0.000257181	ABC transporter
bactNOG231071	1.26211	0.335841	0.0205296	Transporter
bactNOG00020	1.26183	0.335517	3.89688e-14	Phosphoglycerate kinase
bactNOG02801	1.2614	0.335024	1.50598e-08	Tetracycline resistance protein
bactNOG167542	1.26132	0.334929	0.00115718	NA
bactNOG01606	1.26114	0.33473	0.766042	Pfam:DUF88
bactNOG00728	1.26063	0.334148	1.90868e-05	thus facilitating recognition of the initiation point. It is needed to translate mRNA with a short Shine-Dalgarno (SD) purine-rich sequence (By similarity)
bactNOG106525	1.25948	0.332831	0.991324	S-layer domain-like protein
bactNOG03860	1.25916	0.332456	0.00682385	Histidine kinase
bactNOG01359	1.25908	0.332366	0.00482924	Integral membrane protein MviN
bactNOG153996	1.25904	0.332329	0.551381	Diguanylate cyclase
bactNOG00093	1.25872	0.331962	1.1322e-14	protease
bactNOG232166	1.25834	0.331517	0.636935	ABC, transporter
bactNOG08450	1.25762	0.330694	0.926059	ABC, transporter
bactNOG03667	1.25761	0.330682	0.000853882	conserved protein
bactNOG115868	1.25758	0.330654	0.1426	Binds to DNA and alters its conformation. May be involved in regulation of gene expression, nucleoid organization and DNA protection (By similarity)
bactNOG00970	1.25692	0.329894	1.86674e-11	30S ribosomal protein S2
bactNOG22837	1.25628	0.329155	0.924014	hydrolase, family 20
bactNOG240411	1.25589	0.328709	0.548045	Histidine kinase
bactNOG12121	1.25576	0.328558	0.00373786	Cytosine-specific methyltransferase
bactNOG31607	1.25575	0.328553	0.611634	Transcriptional regulator, GntR family
bactNOG05044	1.25567	0.328453	5.9959e-09	MAZG family
bactNOG02355	1.25523	0.327949	6.45022e-06	Alpha-N-arabinofuranosidase (EC 3.2.1.55)
bactNOG92778	1.25439	0.326986	0.300351	Flavodoxin
bactNOG43028	1.25435	0.32694	0.00937502	lipolytic protein G-D-S-L family
bactNOG232428	1.25431	0.326893	0.274097	DNA modification methylase
bactNOG228643	1.25394	0.326463	1.15191e-06	glutamate dehydrogenase
bactNOG241584	1.25369	0.326178	0.634287	Phosphoribosyl transferase domain
bactNOG102546	1.25367	0.32616	0.642292	NA
bactNOG119212	1.25367	0.326159	0.195267	Transcriptional regulator (By similarity)
bactNOG00219	1.25302	0.325411	1.65648e-12	Single-stranded-DNA-specific exonuclease (RecJ)
bactNOG55632	1.25286	0.325221	6.35219e-05	abc transporter atp-binding protein
bactNOG00646	1.25282	0.32518	2.95707e-12	DNA primase is the polymerase that synthesizes small RNA primers for the Okazaki fragments on both template strands at replication forks during chromosomal DNA synthesis (By similarity)
bactNOG01156	1.25281	0.325165	6.76558e-14	Catalyzes the attachment of serine to tRNA(Ser). Is also able to aminoacylate tRNA(Sec) with serine, to form the misacylated tRNA L-seryl-tRNA(Sec), which will be further converted into selenocysteinyl-tRNA(Sec) (By similarity)
bactNOG115677	1.25234	0.324624	1.26294e-05	Seems to be the binding site for several of the factors involved in protein synthesis and appears to be essential for accurate translation (By similarity)
bactNOG02476	1.25222	0.324491	6.34761e-05	ATP-binding protein
bactNOG02237	1.25197	0.324198	0.119412	Transferase
bactNOG38567	1.25183	0.324035	0.570316	NA
bactNOG06112	1.25174	0.323936	0.727183	peptidase (S8 and S53, subtilisin, kexin, sedolisin
bactNOG26391	1.2516	0.323772	0.990544	aminoglycoside n3'-acetyltransferase
bactNOG211545	1.25099	0.323073	0.854126	NA
bactNOG234833	1.25097	0.323048	0.0257252	epimerase dehydratase
bactNOG06279	1.25085	0.322913	0.570756	Histidine kinase
bactNOG00268	1.25085	0.322912	0.0019035	Cysteine desulfurase
bactNOG94157	1.25057	0.322583	0.891344	acetyltransferase, (GNAT) family
bactNOG230460	1.25046	0.322461	0.89849	Catalyzes the conversion of dethiobiotin (DTB) to biotin by the insertion of a sulfur atom into dethiobiotin via a radical- based mechanism (By similarity)
bactNOG153311	1.25028	0.322247	0.0141933	Toxin-antitoxin system, toxin component, RelE family
bactNOG05759	1.25027	0.322243	2.85328e-12	Participates in transcription elongation, termination and antitermination (By similarity)
bactNOG71160	1.25022	0.32218	0.0804427	ybak prolyl-trna synthetase associated region
bactNOG231066	1.25015	0.322104	0.215425	filamentation induced by cAMP protein Fic
bactNOG258244	1.24968	0.321561	0.493436	NA
bactNOG59534	1.24946	0.321307	0.0391605	Hydrolase
bactNOG117120	1.24899	0.320757	0.310503	type I restriction
bactNOG04210	1.24888	0.32064	0.623966	mur ligase
bactNOG06210	1.24887	0.320622	0.0265502	amino acid AbC transporter
bactNOG227939	1.24758	0.319137	0.0845166	Threonine synthase
bactNOG15184	1.24699	0.318446	0.000172778	ABC, transporter
bactNOG08481	1.24665	0.318062	0.000546434	DNA RNA NON-specific endonuclease
bactNOG00431	1.24665	0.318061	7.31904e-05	peptidase
bactNOG153352	1.2466	0.318001	0.613832	Flagellar protein FliS
bactNOG02350	1.24644	0.317812	0.229868	twitching motility protein
bactNOG153877	1.24641	0.317783	0.647515	tigr02206
bactNOG96899	1.24615	0.317477	0.798071	NA
bactNOG24845	1.24608	0.317395	6.25839e-05	radical SAM domain protein
bactNOG50038	1.24596	0.317262	0.804641	NA
bactNOG227965	1.24579	0.317066	0.12219	Mate efflux family protein
bactNOG230292	1.24573	0.316988	0.554635	1-phosphotransferase
bactNOG22089	1.24532	0.316514	2.32801e-05	NA
bactNOG78608	1.24518	0.316352	0.00808029	H -ATPase, subunit H
bactNOG02854	1.24509	0.316247	3.6537e-05	Excises uracil residues from the DNA which can arise as a result of misincorporation of dUMP residues by DNA polymerase or due to deamination of cytosine (By similarity)
bactNOG36723	1.24497	0.316111	0.0082868	Converts alpha-N-acetylneuranimic acid (Neu5Ac) to the beta-anomer, accelerating the equilibrium between the alpha- and beta-anomers. Probably facilitates sialidase-negative bacteria to compete sucessfully for limited amounts of extracellular Neu5Ac, which is likely taken up in the beta-anomer. In addition, the rapid removal of sialic acid from solution might be advantageous to the bacterium to d…
bactNOG122382	1.24459	0.315672	0.00144034	Adenylate cyclase
bactNOG119366	1.24418	0.3152	0.0661748	NA
bactNOG149413	1.24404	0.315031	0.912153	phosphatase activity
bactNOG167366	1.244	0.314991	0.000987671	NA
bactNOG32576	1.24397	0.314946	0.920522	VWA
bactNOG12750	1.24344	0.314342	0.867797	BNR repeat-containing glycosyl hydrolase
bactNOG159436	1.24322	0.314082	5.83412e-07	Preprotein translocase SecE subunit
bactNOG00029	1.2431	0.313941	0.166463	Glycosyl transferase (Group 1
bactNOG118259	1.24286	0.313667	0.519748	NA
bactNOG240484	1.24281	0.3136	0.956322	peptide deformylase
bactNOG17518	1.24249	0.313233	9.0302e-06	phosphate
bactNOG111267	1.24247	0.313206	0.521748	Transposase
bactNOG30571	1.24222	0.31292	0.793445	NA
bactNOG148139	1.24221	0.312915	0.968259	lipoprotein
bactNOG206887	1.24147	0.312052	0.00981577	NA
bactNOG238726	1.241	0.3115	0.44858	radical SAM domain protein
bactNOG97441	1.24095	0.311444	0.521098	TRANSCRIPTIONal REGULATOR, GntR family
bactNOG94162	1.24091	0.311402	2.36035e-12	Reversibly transfers an adenylyl group from ATP to 4'- phosphopantetheine, yielding dephospho-CoA (dPCoA) and pyrophosphate (By similarity)
bactNOG231206	1.24054	0.310971	0.264747	Transfers the N-acyl diglyceride group on what will become the N-terminal cysteine of membrane lipoproteins (By similarity)
bactNOG52903	1.24047	0.310886	0.6166	NADPH-dependent FMN reductase
bactNOG141474	1.24018	0.310551	0.830674	PAP2 family
bactNOG02479	1.23995	0.310286	0.849732	oligoendopeptidase, m3 family
bactNOG139109	1.23955	0.309822	0.0114431	addiction module toxin, RelE StbE family
bactNOG03774	1.23932	0.309552	0.00146741	oligopeptidase A
bactNOG18896	1.23907	0.309258	0.0247811	NA
bactNOG228760	1.23863	0.30874	0.147298	(Anaerobic) ribonucleoside-triphosphate reductase
bactNOG242719	1.23807	0.308092	0.886664	Stage v sporulation protein b
bactNOG118985	1.23769	0.30765	0.00582935	NA
bactNOG242238	1.23745	0.307365	0.0140609	Catalyzes the specific phosphorylation of the 3-hydroxyl group of shikimic acid using ATP as a cosubstrate (By similarity)
bactNOG29909	1.23744	0.307356	0.894679	metal-dependent protein hydrolase
bactNOG146326	1.2368	0.306613	6.58149e-05	Preprotein translocase SecG subunit
bactNOG13215	1.23643	0.306185	0.000487118	Methylenetetrahydrofolate reductase
bactNOG08600	1.23585	0.305498	1.89337e-09	pyruvate formate-lyase
bactNOG01868	1.23568	0.305307	0.300068	phosphorylase
bactNOG255039	1.23509	0.304617	0.710037	FtsX-like permease family
bactNOG19004	1.23503	0.304542	0.01494	TonB-dependent Receptor Plug
bactNOG70917	1.23492	0.30442	1.99746e-12	Hypoxanthine phosphoribosyltransferase
bactNOG232105	1.23411	0.303476	0.335751	Synthesizes alpha-1,4-glucan chains using ADP-glucose (By similarity)
bactNOG235285	1.23377	0.303073	0.899803	Prephenate dehydrogenase
bactNOG244757	1.23359	0.302867	0.208052	dinitrogenase iron-molybdenum cofactor
bactNOG01026	1.23359	0.302861	8.02367e-08	DegT DnrJ EryC1 StrS aminotransferase
bactNOG115295	1.23323	0.302446	0.664446	membrAne
bactNOG228591	1.23283	0.301971	0.00317404	N-acetylmuramoyl-L-alanine amidase
bactNOG145096	1.23274	0.301865	0.629131	flagellar protein
bactNOG115456	1.23268	0.301804	3.49417e-05	One of the primary rRNA binding proteins, it binds specifically to the 5'-end of 16S ribosomal
bactNOG233238	1.23244	0.301519	0.924077	NA
bactNOG02753	1.23198	0.30098	6.70863e-08	Catalyzes the addition and repair of the essential 3'- terminal CCA sequence in tRNAs without using a nucleic acid template. Adds these three nucleotides in the order of C, C, and A to the tRNA nucleotide-73, using CTP and ATP as substrates and producing inorganic pyrophosphate
bactNOG01297	1.23194	0.300935	0.777747	Binding-protein-dependent transport systems, inner membrane component
bactNOG02644	1.2315	0.300412	1.45218e-06	Catalyzes the decarboxylation of carboxynorspermidine and carboxyspermidine (By similarity)
bactNOG116556	1.23145	0.300354	8.2209e-05	licD family
bactNOG01056	1.23141	0.300314	4.43069e-07	Aspartokinase
bactNOG27075	1.23061	0.299369	0.00341928	Nitroreductase
bactNOG02903	1.23055	0.299307	0.312067	homoserine dehydrogenase
bactNOG34497	1.23021	0.298899	0.00153619	NA
bactNOG116383	1.22953	0.298108	0.0274377	Protein of unknown function (DUF1810)
bactNOG05719	1.22945	0.298016	0.00673926	CDP-alcohol phosphatidyltransferase
bactNOG163302	1.22945	0.298015	0.134274	peptidase M15
bactNOG118188	1.2294	0.297957	0.795516	NA
bactNOG240154	1.22919	0.297708	0.765754	stage iii sporulation protein aa
bactNOG00197	1.22895	0.297429	0.0364823	drug resistance transporter, Bcr CflA
bactNOG00081	1.22776	0.296025	1.2474e-05	DNA polymerase III (alpha subunit)
bactNOG16135	1.22766	0.295912	0.00246512	Hydrolase
bactNOG238792	1.2274	0.295611	0.192628	xre family
bactNOG245268	1.22635	0.294376	0.34317	Site-specific recombinase, phage integrase family
bactNOG10840	1.22618	0.294173	1.31349e-05	Glycosidase related protein
bactNOG29739	1.22573	0.293639	0.965724	abc transporter permease protein
bactNOG92579	1.22535	0.293199	2.93207e-09	Maf-like protein
bactNOG228329	1.22505	0.292839	0.596275	Sugar transporter
bactNOG60449	1.22494	0.292714	0.429622	NA
bactNOG16716	1.22492	0.292683	0.359623	abortive phage infection
bactNOG123391	1.22484	0.292594	0.802807	NA
bactNOG239179	1.22463	0.292346	0.765754	Joins Ado-cobinamide-GDP and alpha-ribazole to generate adenosylcobalamin (Ado-cobalamin) (By similarity)
bactNOG06417	1.22455	0.292247	0.531336	domain protein
bactNOG229614	1.2244	0.29208	0.490206	hydrolase family, 3
bactNOG27475	1.22439	0.292064	0.34685	Polysaccharide Biosynthesis Protein
bactNOG231028	1.22414	0.291765	0.414259	Flagellar M-ring protein fliF
bactNOG04052	1.22406	0.291671	0.00240193	Efflux transporter rnd family, mfp subunit
bactNOG232942	1.22395	0.291547	0.00722706	all-trans-retinol 13,14-reductase
bactNOG00714	1.22356	0.291088	0.000663839	Cell division ATP-binding protein ftsE
bactNOG161650	1.22352	0.291032	0.799097	NA
bactNOG93382	1.22255	0.289893	0.00283306	NA
bactNOG70993	1.22252	0.289855	0.00177165	Glycosyl transferase, wecb taga cpsf family
bactNOG00533	1.22222	0.289502	0.389315	ABC transporter (permease)
bactNOG08610	1.22187	0.289095	0.705099	Uncharacterized protein conserved in bacteria (DUF2130)
bactNOG08150	1.22162	0.288801	0.669944	membrAne
bactNOG236648	1.22157	0.288737	0.310187	serine threonine protein kinase
bactNOG228441	1.22142	0.288555	0.0180706	Serine Threonine protein kinase
bactNOG15543	1.22139	0.288527	0.207206	SIR2 family
bactNOG72807	1.2209	0.287941	0.00129547	Acyl-transferase
bactNOG09761	1.22082	0.287845	0.000131976	Von Willebrand factor
bactNOG105697	1.2206	0.28759	0.000126127	Associates with free 30S ribosomal subunits (but not with 30S subunits that are part of 70S ribosomes or polysomes). Essential for efficient processing of 16S rRNA. May interact with the 5'-terminal helix region of 16S rRNA (By similarity)
bactNOG151549	1.22033	0.287271	0.984394	Signal peptidase I
bactNOG10858	1.22019	0.28711	0.220994	pseudouridine synthase
bactNOG138258	1.22014	0.28705	0.465036	UPF0102 protein
bactNOG12640	1.21971	0.286541	3.96093e-05	RNA binding
bactNOG00531	1.21964	0.286453	0.0780886	Helicase, RecD TraA family
bactNOG74754	1.21962	0.286432	0.00198058	NA
bactNOG228791	1.21947	0.28626	0.672073	Alkaline phosphatase superfamily
bactNOG115435	1.21934	0.286105	2.73538e-09	Protein S19 forms a complex with S13 that binds strongly to the 16S ribosomal RNA (By similarity)
bactNOG233956	1.21934	0.286095	0.0167974	trap dicarboxylate transporter dctm subunit
bactNOG238985	1.21928	0.286029	0.592253	UPF0178 protein
bactNOG98382	1.21904	0.285745	0.356278	UPF0735 ACT domain-containing protein
bactNOG229718	1.21883	0.285498	0.000488128	peptidylprolyl cis-trans isomerase
bactNOG86395	1.21877	0.285422	0.0287202	NA
bactNOG37057	1.21874	0.285387	0.000491542	NA
bactNOG19687	1.21862	0.285248	0.00344251	NA
bactNOG76399	1.21856	0.285173	0.0394741	Monofunctional biosynthetic peptidoglycan transglycosylase
bactNOG170272	1.21853	0.285145	0.00661077	Transcriptional regulator, ARAC family
bactNOG138170	1.21845	0.285047	0.660786	protein conserved in bacteria
bactNOG131310	1.21839	0.284971	0.654942	NA
bactNOG01312	1.21716	0.283516	0.0021363	Lipoprotein
bactNOG03177	1.2169	0.28321	0.166498	serine threonine protein kinase
bactNOG03180	1.21674	0.283025	0.000666235	oxidoreductase
bactNOG249688	1.21651	0.282749	1.24891e-05	50S ribosomal protein L33
bactNOG10869	1.2162	0.282376	0.63831	ABC transporter (permease)
bactNOG230199	1.21617	0.282349	0.00111359	Phosphohexokinase
bactNOG244276	1.21599	0.282129	0.460078	flagellar assembly protein FliH
bactNOG32156	1.21584	0.281955	0.107486	Participates in chromosomal partition during cell division. May act via the formation of a condensin-like complex containing Smc and ScpB that pull DNA away from mid-cell into both cell halves (By similarity)
bactNOG00660	1.21565	0.281733	8.24982e-11	An essential GTPase which binds GTP, GDP and possibly (p)ppGpp with moderate affinity, with high nucleotide exchange rates and a fairly low GTP hydrolysis rate (By similarity). It may play a role in control of the cell cycle, stress response, ribosome biogenesis and in those bacteria that undergo differentiation, in morphogenesis control
bactNOG82171	1.21554	0.281594	0.772588	NA
bactNOG03459	1.21525	0.281251	0.552603	Flagellar motor switch protein
bactNOG138229	1.21511	0.281082	1.2408e-07	NA
bactNOG230433	1.21497	0.280924	0.904427	VanW family
bactNOG07746	1.21476	0.280668	0.933695	domain protein
bactNOG117005	1.21439	0.280234	0.000922416	RNA Polymerase
bactNOG57150	1.2143	0.28013	0.63933	Pfam:DUF1393
bactNOG132273	1.21422	0.280027	0.835003	NA
bactNOG01226	1.21413	0.27992	8.51847e-06	Catalyzes the dehydration of D-mannonate (By similarity)
bactNOG138275	1.21397	0.279727	0.473711	Tripartite ATP-independent periplasmic transporter dctq component
bactNOG115470	1.21396	0.279718	0.000886087	Phosphoribosyl-amp cyclohydrolase
bactNOG00082	1.21394	0.279692	4.93689e-08	Catalyzes the oxidation of 3-carboxy-2-hydroxy-4- methylpentanoate (3-isopropylmalate) to 3-carboxy-4-methyl-2- oxopentanoate. The product decarboxylates to 4-methyl-2 oxopentanoate (By similarity)
bactNOG65139	1.21381	0.279546	0.0227379	peptidase
bactNOG234894	1.21378	0.279512	0.5216	Kinase, PfkB family
bactNOG245318	1.21354	0.27922	0.188079	NA
bactNOG05133	1.21338	0.27903	0.00041296	solute symporter
bactNOG248748	1.21338	0.27903	0.396663	NA
bactNOG231393	1.21297	0.278547	0.00115273	ribonuclease bn
bactNOG02632	1.21253	0.278019	1.45312e-08	Low-affinity potassium transport system. Interacts with Trk system potassium uptake protein TrkA (By similarity)
bactNOG28761	1.21244	0.277911	0.000178448	hydrolase family 5
bactNOG71342	1.21228	0.277727	8.64885e-10	One of the primary rRNA binding proteins, it binds directly to 16S rRNA central domain where it helps coordinate assembly of the platform of the 30S subunit (By similarity)
bactNOG13660	1.21204	0.277438	0.427279	NA
bactNOG78113	1.21183	0.277191	0.809136	Bacterial mobilisation protein (MobC)
bactNOG228056	1.21149	0.276782	0.709894	site-determining protein
bactNOG138586	1.21123	0.276475	0.00447895	Transcriptional regulator
bactNOG249685	1.2112	0.276436	0.80869	Uncharacterised protein family (UPF0104)
bactNOG00681	1.21114	0.276361	0.063182	membrane-bound lytic murein transglycosylase
bactNOG244088	1.21093	0.276112	0.58932	Membrane protein insertase, YidC Oxa1 family
bactNOG92709	1.21015	0.275182	0.011347	This enzyme is involved in nucleotide metabolism it produces dUMP, the immediate precursor of thymidine nucleotides and it decreases the intracellular concentration of dUTP so that uracil cannot be incorporated into DNA (By similarity)
bactNOG06744	1.20976	0.274725	0.818798	glucose-1-phosphate adenylyltransferase, glgd subunit
bactNOG07885	1.20966	0.274598	0.426125	transcriptional activator (TenA
bactNOG238905	1.20964	0.274576	0.910662	transcriptional regulator DeoR family
bactNOG176431	1.2095	0.274411	0.0331541	Resolvase, N terminal domain
bactNOG16625	1.20877	0.27354	0.997423	Involved in DNA repair and RecF pathway recombination (By similarity)
bactNOG03845	1.20876	0.273529	0.0893424	Methyltransferase
bactNOG72398	1.20873	0.273488	0.502979	Ser Thr phosphatase family protein
bactNOG235005	1.20862	0.273358	0.215425	N-6 DNA Methylase
bactNOG26113	1.20844	0.273144	0.0634164	NA
bactNOG228409	1.20842	0.273122	0.322953	helicase
bactNOG237679	1.20774	0.272313	0.239693	penicillin-binding protein
bactNOG116865	1.20761	0.272153	0.186806	flagellar basal-body rod protein
bactNOG92588	1.20748	0.271996	0.40203	Could be a nuclease that resolves Holliday junction intermediates in genetic recombination (By similarity)
bactNOG05734	1.2073	0.271789	0.00114279	Transposase
bactNOG228752	1.20726	0.271735	0.23234	penicillin-binding protein
bactNOG13119	1.20685	0.271247	6.07397e-05	membrAne
bactNOG01835	1.20655	0.270882	0.00181154	phenylalanyl-tRNA synthetase (alpha subunit)
bactNOG242882	1.20643	0.270741	0.702021	n-(5phosphoribosyl)anthranilate isomerase
bactNOG12984	1.20631	0.270604	0.175331	periplasmic binding protein
bactNOG119344	1.20611	0.27036	0.000558024	Protein of unknown function (DUF2795)
bactNOG02595	1.20578	0.269965	0.837648	restriction modification
bactNOG17190	1.20563	0.269784	0.963939	Phage replisome organizer
bactNOG15685	1.20562	0.269776	0.848763	membrAne
bactNOG13879	1.20558	0.26973	0.724023	#NAME?
bactNOG92580	1.20557	0.269715	5.55497e-10	Located at the top of the head of the 30S subunit, it contacts several helices of the 16S rRNA. In the 70S ribosome it contacts the 23S rRNA (bridge B1a) and protein L5 of the 50S subunit (bridge B1b), connecting the 2 subunits
bactNOG244023	1.20549	0.269623	0.470103	NA
bactNOG42464	1.20546	0.269578	0.424129	integrase family
bactNOG138517	1.20544	0.26956	0.902126	bioY protein
bactNOG18774	1.20516	0.269223	0.312783	NA
bactNOG101235	1.20513	0.269194	0.315254	S-layer homology domain
bactNOG39091	1.20448	0.268405	0.142661	NA
bactNOG03083	1.20426	0.268148	0.372897	Catalyzes the ATP-dependent transfer of a sulfur to tRNA to produce 4-thiouridine in position 8 of tRNAs, which functions as a near-UV photosensor. Also catalyzes the transfer of sulfur to the sulfur carrier protein ThiS, forming ThiS-thiocarboxylate. This is a step in the synthesis of thiazole, in the thiamine biosynthesis pathway. The sulfur is donated as persulfide by IscS (By similarity)
bactNOG93070	1.2042	0.26807	0.000358771	Hd domain protein
bactNOG02494	1.20366	0.267425	0.00783915	transcriptional regulator (AraC family)
bactNOG228343	1.20326	0.26695	0.957883	Required for chromosome condensation and partitioning (By similarity)
bactNOG92809	1.20298	0.266618	0.337207	Ribonuclease
bactNOG207446	1.20274	0.266321	0.450749	amino acid adenylation
bactNOG230361	1.2027	0.266277	0.134718	Methylenetetrahydrofolate reductase
bactNOG15644	1.20213	0.265596	3.48969e-05	Hydrolase
bactNOG138055	1.20208	0.265538	0.686621	Allows the formation of correctly charged Asn-tRNA(Asn) or Gln-tRNA(Gln) through the transamidation of misacylated Asp- tRNA(Asn) or Glu-tRNA(Gln) in organisms which lack either or both of asparaginyl-tRNA or glutaminyl-tRNA synthetases. The reaction takes place in the presence of glutamine and ATP through an activated phospho-Asp-tRNA(Asn) or phospho-Glu-tRNA(Gln) (By similarity)
bactNOG26792	1.20184	0.265245	0.731971	FliB family
bactNOG33764	1.20156	0.264909	0.254297	NA
bactNOG115493	1.20132	0.264622	0.134325	UPF0145 protein
bactNOG11808	1.20107	0.264323	3.67067e-07	psp1 domain protein
bactNOG75411	1.20107	0.264321	0.00115853	NA
bactNOG07187	1.20092	0.264142	0.144866	ATP-grasp
bactNOG229278	1.20073	0.263907	0.507357	Cell division protein
bactNOG246611	1.20043	0.263548	0.798886	conserved protein
bactNOG228497	1.20042	0.263535	0.159819	cell division protein FtsK
bactNOG03584	1.2003	0.263399	0.863984	m42 family
bactNOG229031	1.2002	0.26327	0.0241962	Dehydrogenase
bactNOG00612	1.19993	0.262954	4.28248e-08	Aminotransferase
bactNOG23279	1.19963	0.262591	0.000439355	NA
bactNOG08069	1.19953	0.262469	0.0943599	radical SAM domain protein
bactNOG118467	1.19921	0.262086	0.399205	NA
bactNOG237155	1.19868	0.261441	0.337963	Flagellar motor protein
bactNOG46938	1.19809	0.260736	0.381403	SpoVG
bactNOG115820	1.19696	0.25937	0.00097096	Transcriptional regulator, gntR family
bactNOG97762	1.19688	0.259281	7.46146e-05	arginase
bactNOG00592	1.19667	0.25903	0.291882	Alpha-mannosidase
bactNOG75299	1.19659	0.258928	0.00462206	NA
bactNOG233665	1.19654	0.258869	0.972982	Transcriptional regulator, rpir family
bactNOG50268	1.19607	0.258299	0.578934	NA
bactNOG93856	1.19582	0.257998	0.627718	IA, variant 3
bactNOG16465	1.19571	0.257862	0.703691	abc transporter atp-binding protein
bactNOG92332	1.19523	0.257285	0.138033	Involved in unsaturated fatty acids biosynthesis. Catalyzes the dehydration of short chain beta-hydroxyacyl-ACPs and long chain saturated and unsaturated beta-hydroxyacyl-ACPs (By similarity)
bactNOG244780	1.19506	0.257083	0.894875	lipid kinase YegS Rv2252 BmrU family
bactNOG05278	1.195	0.257016	9.70125e-06	Sulfatase
bactNOG07387	1.1948	0.256765	0.00011405	Sulfatase
bactNOG01271	1.19463	0.256558	0.000967007	Imidazole acetol-phosphate transaminase
bactNOG15504	1.19458	0.256499	0.586459	Spore Coat Protein
bactNOG41314	1.19447	0.256365	0.00696585	NA
bactNOG240117	1.19442	0.256306	0.0707997	protein conserved in bacteria
bactNOG01658	1.19384	0.255614	0.507992	Transcriptional regulator
bactNOG22597	1.19365	0.255382	0.295721	CheC --inhibitor of MCP methylation
bactNOG62286	1.19363	0.255359	0.449875	NA
bactNOG230338	1.19346	0.25515	0.723564	Methyl-accepting chemotaxis
bactNOG70967	1.19306	0.254662	6.01058e-10	Binds specifically to the SsrA RNA (tmRNA) and is required for stable association of SsrA with ribosomes (By similarity)
bactNOG104691	1.19238	0.253847	0.690468	domain protein
bactNOG20880	1.19203	0.253426	0.233376	Dehydrogenase
bactNOG01357	1.19152	0.252808	0.00396519	hydrolase, family 31
bactNOG235541	1.19104	0.252221	0.17022	Stage IV sporulation protein B
bactNOG00436	1.19091	0.252065	8.54791e-05	DNA-binding protein
bactNOG69385	1.19059	0.251675	0.381403	Transcriptional activator
bactNOG03026	1.19048	0.251546	0.0317996	type ii secretion system
bactNOG121307	1.19032	0.251351	0.640843	thiw protein
bactNOG174164	1.19021	0.251219	0.0213671	NA
bactNOG01015	1.19007	0.251044	1.55301e-08	Amp-dependent synthetase and ligase
bactNOG63656	1.18993	0.25088	0.572788	Abc-2 type transporter
bactNOG10618	1.18991	0.250855	0.15567	ABC transporter (permease)
bactNOG00668	1.18981	0.250732	0.45077	Required for a late step of 50S ribosomal subunit assembly. Has GTPase activity (By similarity)
bactNOG244299	1.18953	0.250387	0.599388	Transcriptional regulator, ARAC family
bactNOG121204	1.18933	0.250152	0.120965	heptaprenyl diphosphate synthase component I
bactNOG74254	1.18932	0.250133	0.419367	Cell division protein mraZ
bactNOG241267	1.18903	0.249788	0.997001	Methyltransferase
bactNOG97386	1.18863	0.249298	0.955639	NA
bactNOG227952	1.18851	0.249159	0.218529	Sua5 ycio yrdc ywlc family protein
bactNOG05617	1.18846	0.249099	0.000695441	Glycoside hydrolase family 28
bactNOG37563	1.18806	0.248611	0.660264	cobalt transport
bactNOG230082	1.18798	0.248515	0.487025	Binding-protein-dependent transport systems, inner membrane component
bactNOG31374	1.18762	0.248075	0.000926021	Transcriptional regulator, ARAC family
bactNOG03862	1.18609	0.246212	0.595684	permease protein
bactNOG11718	1.18588	0.245952	8.0053e-07	Rubrerythrin
bactNOG05239	1.18581	0.24587	0.0578614	Glycoside hydrolase, family 9
bactNOG240526	1.18491	0.244778	0.00403657	Specifically methylates the N3 position of the uracil ring of uridine 1498 (m3U1498) in 16S rRNA. Acts on the fully assembled 30S ribosomal subunit (By similarity)
bactNOG29186	1.18479	0.244628	0.182397	NA
bactNOG10526	1.18456	0.24435	0.824051	Transcriptional regulator
bactNOG04643	1.18446	0.244234	0.00174884	tripeptidyl aminopeptidase
bactNOG24303	1.18362	0.243211	0.00304903	Ser Thr phosphatase family protein
bactNOG238001	1.18355	0.243115	0.609183	Transcriptional regulator
bactNOG139492	1.18341	0.24295	0.0631682	Binds to the C-terminal region of flagellin, which is implicated in polymerization, and participates in the assembly of the flagellum (By similarity)
bactNOG139465	1.18303	0.242491	0.183966	NA
bactNOG05236	1.18265	0.242025	1.479e-08	May play a role in 30S ribosomal subunit biogenesis. Unusual circulary permuted GTPase that catalyzes rapid hydrolysis of GTP with a slow catalytic turnover (By similarity)
bactNOG19852	1.18239	0.241706	0.0575369	Type II restriction
bactNOG232146	1.18235	0.241662	0.296956	Efflux ABC transporter, permease protein
bactNOG246860	1.18206	0.241298	0.854126	Peptidase, S41 family
bactNOG01200	1.18178	0.240957	0.703871	peptidoglycan binding domain protein
bactNOG06715	1.18176	0.240936	0.655932	Phage portal protein, HK97 family
bactNOG116056	1.18168	0.24084	0.116201	Single strand-specific metallo-endoribonuclease involved in late-stage 70S ribosome quality control and in maturation of the 3' terminus of the 16S rRNA (By similarity)
bactNOG93200	1.18157	0.240701	0.816511	Sigma-70, region 4
bactNOG00518	1.18126	0.240329	9.69759e-07	DNA ligase that catalyzes the formation of phosphodiester linkages between 5'-phosphoryl and 3'-hydroxyl groups in double-stranded DNA using NAD as a coenzyme and as the energy source for the reaction. It is essential for DNA replication and repair of damaged DNA (By similarity)
bactNOG06792	1.18082	0.239783	1.6143e-05	dinuclear metal center protein, YbgI family
bactNOG01370	1.18058	0.239502	2.53875e-08	Molecular chaperone. Has ATPase activity (By similarity)
bactNOG102550	1.18038	0.239257	0.0157977	regulator (Fur) family
bactNOG228253	1.18028	0.23913	0.00756237	pfkb domain protein
bactNOG12162	1.18016	0.238982	0.00500213	NA
bactNOG76848	1.1798	0.238539	0.223746	integral membrane protein CcmA involved in cell shape determination
bactNOG247332	1.17929	0.237922	0.277364	hemerythrin-like, metal-binding protein
bactNOG114146	1.17919	0.237792	0.0268199	NA
bactNOG04770	1.17891	0.23745	0.154871	Zinc iron permease
bactNOG251112	1.17859	0.237064	0.599201	NA
bactNOG115194	1.17859	0.237059	7.79009e-08	50S ribosomal protein l27
bactNOG234028	1.17846	0.236902	0.388873	site-determining protein
bactNOG72594	1.17842	0.236853	0.318422	single-stranded DNA-binding protein
bactNOG04316	1.17829	0.236693	0.906379	dak2 domain fusion protein ylov
bactNOG229018	1.17815	0.236528	0.901374	ppx gppa phosphatase
bactNOG14009	1.17773	0.236013	8.44842e-09	Necessary for normal cell division and for the maintenance of normal septation (By similarity)
bactNOG228001	1.17771	0.23599	0.248843	Beta-lactamase
bactNOG00400	1.17767	0.235936	0.776609	glutamine synthetase
bactNOG09395	1.17701	0.235132	0.894528	virion core protein (Lumpy skin disease
bactNOG119259	1.17598	0.233865	0.000416085	MmcQ-like protein
bactNOG10854	1.17585	0.233707	0.00910185	Protein of unknown function (DUF1593)
bactNOG241365	1.17581	0.233658	0.901374	membrAne
bactNOG132408	1.17581	0.233653	0.998886	NA
bactNOG198735	1.17558	0.233378	0.54641	NA
bactNOG03588	1.17522	0.23293	0.000463285	Rhamnulokinase
bactNOG133702	1.17514	0.232837	0.676944	mgtC SapB transporter
bactNOG243861	1.17513	0.232815	0.764338	QueT transporter
bactNOG05679	1.17499	0.232648	1.34859e-06	Endoribonuclease that initiates mRNA decay (By similarity)
bactNOG129502	1.17498	0.232639	0.0027508	major outer membrane protein OmpA
bactNOG85701	1.17442	0.231949	0.441165	NA
bactNOG130333	1.17436	0.231879	0.937842	CAAX amino terminal protease family
bactNOG244097	1.17428	0.231773	0.94646	RmlD substrate binding domain
bactNOG50660	1.17419	0.231665	0.890268	NA
bactNOG228425	1.17382	0.231216	0.825883	Catalyzes the condensation of the acetyl group of acetyl-CoA with 3-methyl-2-oxobutanoate (2-oxoisovalerate) to form 3-carboxy-3-hydroxy-4-methylpentanoate (2-isopropylmalate) (By similarity)
bactNOG218437	1.17358	0.230913	0.93085	NA
bactNOG19129	1.17338	0.230675	0.94786	NA
bactNOG10044	1.17298	0.230182	0.562811	Integrase catalytic subunit
bactNOG228956	1.17282	0.229978	0.3831	membrAne
bactNOG232019	1.17269	0.229816	0.944279	purine nucleoside phosphorylase
bactNOG140296	1.17266	0.22979	0.229222	Protein CrcB homolog
bactNOG123994	1.17253	0.229619	0.467638	NA
bactNOG245870	1.17247	0.229548	0.00515196	ribosomal subunit Interface protein
bactNOG06961	1.17182	0.228749	0.286978	pseudouridine synthase
bactNOG229936	1.1709	0.227616	0.000655637	Conjugation system ATPase, TraG family
bactNOG230367	1.17079	0.227482	0.824009	Diaminopimelate decarboxylase
bactNOG23270	1.17076	0.22745	0.77224	fad dependent oxidoreductase
bactNOG58194	1.1706	0.227253	0.0021363	hydrolase, Nudix family
bactNOG00863	1.17058	0.227229	3.97133e-08	Involved in targeting and insertion of nascent membrane proteins into the cytoplasmic membrane. Acts as a receptor for the complex formed by the signal recognition particle (SRP) and the ribosome-nascent chain (RNC)
bactNOG05184	1.17045	0.227065	0.924293	Converts GTP to 7,8-dihydroneopterin triphosphate (By similarity)
bactNOG60074	1.16998	0.226478	0.104132	Reverse transcriptase (RNA-dependent DNA polymerase)
bactNOG36389	1.16978	0.226234	0.122209	amino acid ABC transporter substrate-binding protein, PAAT family
bactNOG249412	1.16931	0.225663	0.0129944	heat shock protein
bactNOG251598	1.16903	0.225316	0.730117	NA
bactNOG229869	1.16901	0.225292	0.884059	Cytosine-specific methyltransferase
bactNOG00492	1.16892	0.225177	1.02858e-05	cysteine synthase
bactNOG75106	1.16815	0.224221	1.15787e-08	Responsible for the release of ribosomes from messenger RNA at the termination of protein biosynthesis. May increase the efficiency of translation by recycling ribosomes from one round of translation to another (By similarity)
bactNOG121677	1.168	0.224045	0.00144422	regulatory protein RecX
bactNOG13992	1.16787	0.223875	0.0779076	aldehyde ferredoxin oxidoreductase
bactNOG122088	1.16745	0.223356	0.407145	RbsD or FucU transport
bactNOG139848	1.16739	0.223292	0.0121309	NA
bactNOG229758	1.16737	0.22326	0.0447516	helicase domain protein
bactNOG242060	1.16729	0.223169	0.320783	adenosyl cobinamide kinase adenosyl cobinamide phosphate guanylyltransferase
bactNOG64009	1.16686	0.222636	0.190215	regulator
bactNOG72640	1.16668	0.222411	0.0021026	Condenses 4-methyl-5-(beta-hydroxyethyl)thiazole monophosphate (THZ-P) and 2-methyl-4-amino-5-hydroxymethyl pyrimidine pyrophosphate (HMP-PP) to form thiamine monophosphate (TMP) (By similarity)
bactNOG12763	1.16662	0.222336	0.7324	associated with various cellular activities
bactNOG92368	1.16579	0.221303	0.000162983	alkyl hydroperoxide reductase Thiol specific antioxidant Mal allergen
bactNOG232359	1.16561	0.221081	0.566299	decarboxylase
bactNOG230637	1.1655	0.220948	0.0781559	Catalyzes the phosphorylation of the position 2 hydroxy group of 4-diphosphocytidyl-2C-methyl-D-erythritol (By similarity)
bactNOG176412	1.16549	0.220937	0.0233893	NA
bactNOG56004	1.16534	0.220751	0.512614	Transcriptional regulator, ARAC family
NOG136918	1.16519	0.220568	0.00918188	CALCITONIN
bactNOG174427	1.16516	0.22053	0.0129795	AhpC Tsa family
bactNOG228279	1.16486	0.220158	0.566299	Glycosyl transferase
bactNOG13607	1.16461	0.219842	0.811775	ABC transporter permease
bactNOG00425	1.16449	0.2197	0.748819	Beta-lactamase domain protein
bactNOG07049	1.1643	0.219457	2.92555e-05	Catalyzes the conversion of 6-carboxy-5,6,7,8- tetrahydropterin (CPH4) to 7-carboxy-7-deazaguanine (CDG) (By similarity)
bactNOG100301	1.16416	0.219286	0.00140824	domain protein
bactNOG104090	1.16387	0.218928	0.000516686	RNA polymerase Rpb6
bactNOG06007	1.1637	0.218714	0.380166	NA
bactNOG02381	1.16349	0.218464	0.0105	transport protein
bactNOG33954	1.16343	0.218379	0.40346	NA
bactNOG10441	1.16328	0.218197	0.331322	Trap dicarboxylate transporter, dctp subunit
bactNOG115310	1.1631	0.217978	2.31087e-05	Binds to Cpn60 in the presence of Mg-ATP and suppresses the ATPase activity of the latter (By similarity)
bactNOG235348	1.16308	0.217949	0.723564	Transporter
bactNOG232210	1.16273	0.217522	0.461605	reductase
bactNOG229649	1.16267	0.217437	0.487941	Stage v sporulation protein b
bactNOG118742	1.16266	0.217435	0.392606	selenium-dependent hydroxylase accessory protein YqeC
bactNOG52269	1.16252	0.217261	6.05479e-05	Rubrerythrin
bactNOG04488	1.16182	0.216385	0.162279	Trap dicarboxylate transporter, dctp subunit
bactNOG08447	1.16157	0.216077	0.880555	Histidine kinase-, DNA gyrase B-, and HSP90-like ATPase
bactNOG20283	1.16123	0.215652	0.00990207	lipolytic protein G-D-S-L family
bactNOG00540	1.16103	0.21541	4.31122e-05	Atpase associated with various cellular activities aaa_3
bactNOG00421	1.16102	0.215393	0.948671	Catalyzes two activities which are involved in the cyclic version of arginine biosynthesis the synthesis of N- acetylglutamate from glutamate and acetyl-CoA as the acetyl donor, and of ornithine by transacetylation between N(2)-acetylornithine and glutamate (By similarity)
bactNOG35839	1.16078	0.215095	0.339849	Protein of unknwon function (DUF2893)
bactNOG232517	1.16036	0.21457	0.778078	branched-chain amino acid ABC transporter, permease
bactNOG11328	1.16019	0.214361	0.204484	membrAne
bactNOG245280	1.15997	0.214089	0.237819	Transcriptional regulator, GntR family
bactNOG89597	1.15988	0.213975	0.32126	Uvrd rep helicase
bactNOG128529	1.15982	0.213905	0.444797	Acetyltransferase (GNAT) family
bactNOG44698	1.15954	0.213547	0.493788	Collagen triple helix
bactNOG53320	1.15952	0.213527	0.0117078	Pfam:DUF820
bactNOG92650	1.15947	0.213467	1.83913e-05	Involved in the binding of tRNA to the ribosomes (By similarity)
bactNOG76846	1.15937	0.213343	0.556378	Involved in 1,2-propanediol (1,2-PD) degradation by catalyzing the conversion of propanoyl-CoA to propanoyl-phosphate (By similarity)
bactNOG05235	1.1593	0.213255	0.00697205	Provides the precursors necessary for DNA synthesis. Catalyzes the biosynthesis of deoxyribonucleotides from the corresponding ribonucleotides (By similarity)
bactNOG23229	1.15903	0.212921	0.021074	NA
bactNOG228217	1.15892	0.212778	0.011829	ATP-dependent DNA helicase RecQ
bactNOG11966	1.15883	0.212663	0.909813	4Fe-4S Ferredoxin, iron-sulfur binding domain protein
bactNOG235178	1.1584	0.212134	0.412805	Calcineurin-like phosphoesterase
bactNOG00190	1.15788	0.211489	0.00163474	Dehydrogenase
bactNOG229279	1.15773	0.211294	0.456305	Methyl-accepting chemotaxis
bactNOG248796	1.15724	0.210683	0.960836	Histidine kinase
bactNOG238796	1.15703	0.210423	0.656672	Type II IV secretion system protein
bactNOG08439	1.15692	0.210295	0.00180608	Family of unknown function (DUF490)
bactNOG05157	1.15678	0.210113	0.773707	(ABC) transporter
bactNOG111342	1.15579	0.208876	0.307852	NA
bactNOG01874	1.15528	0.208241	0.0131672	Lipopolysaccharide biosynthesis protein-like protein
bactNOG148065	1.1552	0.208141	0.266935	NA
bactNOG120258	1.15442	0.207167	0.653658	NA
bactNOG02728	1.15436	0.207088	0.819398	Cell wall formation (By similarity)
bactNOG27499	1.1542	0.206888	0.604943	antirestriction protein
[truncated: 3,590 more rows]
