# Supplementary material for: The unique composition of Indian gut microbiome, gene catalogue, and associated fecal metabolome deciphered using multi-omics approaches
Source: Gigascience. 2019 Jan 30;8(3):giz004. doi: 10.1093/gigascience/giz004 (PMC6394208; doi:10.1093/gigascience/giz004)
Supplement: Supplemental Files [file giz004_supplemental_files.zip › Additional_file_8.xlsx]

## Sheet: CLUSTER_TABLE
Representation of Indian datasets from two locations into population-wide Enterotypes through meta-analysis of Indian with samples from four nations as used in Arumugam et al
Samples	Enterotype	Location
C10	Enterotype 2	LOC2
C13	Enterotype 2	LOC2
C14	Enterotype 2	LOC2
C15	Enterotype 2	LOC2
C16	Enterotype 2	LOC2
C19	Enterotype 2	LOC2
C2	Enterotype 2	LOC2
C22	Enterotype 3	LOC2
C23	Enterotype 2	LOC2
C24	Enterotype 2	LOC2
C25	Enterotype 2	LOC2
C3	Enterotype 2	LOC2
C4	Enterotype 2	LOC2
C5	Enterotype 3	LOC2
C6	Enterotype 1	LOC2
C7	Enterotype 2	LOC2
C9	Enterotype 2	LOC2
C18	Enterotype 2	LOC2
HA	Enterotype 2	LOC1
HAA	Enterotype 2	LOC1
HAB	Enterotype 2	LOC1
HAC	Enterotype 3	LOC1
HAD	Enterotype 2	LOC1
HDA	Enterotype 2	LOC2
HAE	Enterotype 3	LOC1
HAF	Enterotype 2	LOC1
HAG	Enterotype 2	LOC1
HAH	Enterotype 2	LOC1
HAI	Enterotype 2	LOC1
HAJ	Enterotype 3	LOC1
HAK	Enterotype 2	LOC1
HAL	Enterotype 2	LOC1
HAM	Enterotype 2	LOC1
HAN	Enterotype 3	LOC1
HAO	Enterotype 2	LOC1
HAP	Enterotype 2	LOC1
HAR	Enterotype 2	LOC1
HAT	Enterotype 2	LOC1
HAU	Enterotype 1	LOC2
HAV	Enterotype 3	LOC2
HAX	Enterotype 2	LOC2
HAZ	Enterotype 1	LOC2
HB	Enterotype 2	LOC1
HBA	Enterotype 2	LOC2
HBB	Enterotype 2	LOC2
HBC	Enterotype 2	LOC2
HBD	Enterotype 2	LOC2
HBE	Enterotype 3	LOC2
HBF	Enterotype 3	LOC2
HBG	Enterotype 1	LOC2
HBH	Enterotype 3	LOC2
HBI	Enterotype 3	LOC2
HBJ	Enterotype 1	LOC2
HBK	Enterotype 1	LOC2
HBL	Enterotype 2	LOC2
HBM	Enterotype 3	LOC2
HBR	Enterotype 2	LOC2
HBV	Enterotype 3	LOC2
HBW	Enterotype 1	LOC2
HBY	Enterotype 3	LOC2
HBZ	Enterotype 2	LOC2
HC	Enterotype 2	LOC1
HCA	Enterotype 1	LOC2
HCB	Enterotype 2	LOC2
HCD	Enterotype 3	LOC2
HCF	Enterotype 3	LOC2
HCH	Enterotype 2	LOC2
HCI	Enterotype 3	LOC2
HCJ	Enterotype 2	LOC2
HCK	Enterotype 1	LOC2
HCL	Enterotype 2	LOC1
HCM	Enterotype 2	LOC1
HCN	Enterotype 3	LOC1
HCO	Enterotype 2	LOC1
HCP	Enterotype 3	LOC1
HCQ	Enterotype 3	LOC1
HCR	Enterotype 2	LOC1
HCS	Enterotype 2	LOC1
HCT	Enterotype 1	LOC1
HCU	Enterotype 2	LOC1
HCV	Enterotype 2	LOC1
HCW	Enterotype 2	LOC2
HCY	Enterotype 2	LOC2
HCZ	Enterotype 3	LOC2
HD	Enterotype 2	LOC1
HDB	Enterotype 2	LOC2
HDC	Enterotype 2	LOC2
HDD	Enterotype 3	LOC2
HDE	Enterotype 3	LOC2
HDF	Enterotype 3	LOC2
HE	Enterotype 2	LOC1
HF	Enterotype 2	LOC1
HG	Enterotype 2	LOC1
HI	Enterotype 2	LOC1
HJ	Enterotype 2	LOC1
HK	Enterotype 3	LOC1
HL	Enterotype 3	LOC1
HM	Enterotype 1	LOC1
HN	Enterotype 2	LOC1
HO	Enterotype 2	LOC1
HP	Enterotype 2	LOC1
HQ	Enterotype 2	LOC1
HR	Enterotype 2	LOC1
HS	Enterotype 2	LOC1
HT	Enterotype 2	LOC1
HU	Enterotype 2	LOC1
HV	Enterotype 3	LOC1
HW	Enterotype 1	LOC1
HY	Enterotype 3	LOC1
HZ	Enterotype 2	LOC1
