# Supplementary material for: The unique composition of Indian gut microbiome, gene catalogue, and associated fecal metabolome deciphered using multi-omics approaches
Source: Gigascience. 2019 Jan 30;8(3):giz004. doi: 10.1093/gigascience/giz004 (PMC6394208; doi:10.1093/gigascience/giz004)
Supplement: Supplemental Files [file giz004_supplemental_files.zip › Additional_file_9.xlsx]

## Sheet: 16SrRNA Genus based Clustering
Tables showing Calinski Harabasz index and prediction strength determined for each cluster
Clusters	CH Index	Prediction strength
1	NA	1
2	60.874	0.77
3	37.47	0.65
4	22.56	0.49
5	26.7	0.39
6	19.65	0.325
7	20.2	0.276
8	16.9	0.229
9	14.47	0.17
10	13.55	0.137

## Sheet: KO based Clustering
Clusters	CH Index	Prediction strength
1	NA	1
2	41.727	0.7374
3	27.401	0.6488
4	21.826	0.535
5	17.311	0.4654
6	14.99	0.3872
7	14.106	0.3335
8	15.439	0.2801
9	14.529	0.2186
10	13.224	0.1779

## Sheet: Metagenome Species Clustering
Clusters	CH Index	Prediction strength
1	NA	1
2	91.5	0.88
3	52.1	0.71
4	37.35	0.5
5	33.03	0.42
6	30.08	0.37
7	29.6	0.29
8	24.7	0.25
9	25.8	0.2
10	23.01	0.15
