# Supplementary material for: The unique composition of Indian gut microbiome, gene catalogue, and associated fecal metabolome deciphered using multi-omics approaches
Source: Gigascience. 2019 Jan 30;8(3):giz004. doi: 10.1093/gigascience/giz004 (PMC6394208; doi:10.1093/gigascience/giz004)
Supplement: Supplemental Files [file giz004_supplemental_files.zip › Supplementary_Table_1.xlsx]

## Sheet: Sheet2
Datasets	Phylum level		Family level		Genus level		Species level
	GG	SILVA	GG	SILVA	GG	SILVA	GG	SILVA
Indian dataset	1	1	0.9146	0.998	0.5456	0.952	0.254	0.273
USA dataset	1	1	0.8803	0.999	0.5026	0.9504	0.1577	0.332
Spain dataset	1	1	0.9283	0.996	0.6666	0.964	0.281	0.272
Sweden dataset	1	1	0.8809	0.999	0.5287	0.97	0.248	0.173
China dataset	1	1	0.9445	0.9996	0.6257	0.9798	0.2807	0.283
Japan dataset	1	1	0.938	0.999	0.617	0.977	0.237	0.3304
Thailand dataset	1	1	0.9459	1	0.654	0.9758	0.319	0.2762
Taiwan dataset	1	1	0.944	1	0.6749	0.975	0.279	0.307
Indonesia dataset	1	1	0.9363	0.999	0.626	0.9712	0.343	0.236
Saudi Arab dataset	1	1	0.952	0.999	0.5657	0.972	0.291	0.379
